# Supplementary material for: Natural epigenetic polymorphisms lead to intraspecific variation in Arabidopsis gene imprinting
Source: eLife. 2014 Jul 3;3:e03198. doi: 10.7554/eLife.03198 (PMC4115658; doi:10.7554/eLife.03198)
Supplement: Figure 1—source data 1. — DOI: http://dx.doi.org/10.7554/eLife.03198.004 [file elife-03198-fig1-data1.xlsx]

## Sheet: Figure 1-Source data 1
Figure 1-Source data 1: mRNA-seq libraries generated in this study
Genotype	Tissue	RNA mg	size selection	cycles	lanes	Total reads	Quality filtered and adapters removed	Reads mapped to TAIR10	Mapped reads with one alignment	Reads in genes and TEs
CvixCvi	embryo	0.6	beads	40 SR	multiplex	54320666	52457776	44937652	40860554	40599542
	endosperm	0.6	beads	40 SR	multiplex	50650097	48842614	43077323	34494844	35206701
LerxLer	embryo	0.75	beads	40 SR	multiplex	51439402	49784187	43170744	36683555	36785751
	endosperm	0.75	beads	40 SR	multiplex	63865974	52945976	48311973	30149159	34565933
ColxCol	embryo	0.75	beads	40 SR	multiplex	55542053	53973055	47232873	41994485	41311917
	endosperm	0.75	beads	40 SR	multiplex	50291626	40678514	38264629	19022925	23759336
Genotype	Tissue	RNA mg	size selection	cycles	lanes	Total reads	Quality filtered and adapters removed	Reads mapped to TAIR10	Mapped reads with one alignment	Reads in genes and TEs	Allele specific reads in genes and TEs	Col reads	Cvi reads
ColxCvi	embryo	1	gel purified (200-400bp)	40 SR	single	96285503	79796468	84934409	69968153	67270922	6400495	3580767	2819728
	endosperm 1	1	gel purified (200-400bp)	40 SR	single	115211280	92778219	129760349	44354369	40036978	4015362	3038386	976976
	endosperm 2	0.6	beads	40 SR	single	122535352	99088200	94167758	59008624	56261036	5923239	4447586	1475653
	endosperm 3	0.15	integenX prep - beads	80 SR	multiplex	56002388	46770504	43096707	37787730	35435360	6089078	4735452	1353626
	whole seed	1	gel purified (200-400bp)	40 SR	single	36408491	28891405	10374710	9993607	9064055	1206958	1014008	192950
CvixCol	embryo	1	gel purified (200-400bp)	40 SR	single	126985190	109876362	118485691	98295904	94134315	9027284	4767351	4259933
	endosperm 1	1	gel purified (200-400bp)	40 SR	single	161972801	134179866	161912719	89157124	83941748	7643424	2866961	4776463
	endosperm 2	0.75	beads	40 SR	single	168650625	159012314	177824746	130086031	123545061	11979941	4232996	7746945
	endosperm 3	0.1	integenX prep - beads	80 SR	multiplex	71236887	58959923	51897862	41169760	38248777	5806160	2157886	3648274
	whole seed	1	gel purified (200-400bp)	40 SR	single	62782288	51028219	13604740	12434884	11151628	1441121	299359	1141762
Genotype	Tissue	RNA mg	size selection	cycles	lanes	Total reads	Quality filtered and adapters removed	Reads mapped to TAIR10	Mapped reads with one alignment	Reads in genes and TEs	Allele specific reads in genes and TEs	Col reads	Ler reads
Col x Ler	endosperm 3	0.75	beads	40 SR	single	185703275	151955014	175217225	120651513	115029578	8089362	5908541	2180821
	endosperm 4	0.16	integenX prep - beads	80 SR	multiplex	70897717	59591810	56027067	48596962	45820183	5305649	3937063	1368586
	endosperm 5	0.26	integenX prep - beads	80 SR	multiplex	84824573	70413214	76634969	41347077	37228605	4251603	3182667	1068936
Ler x Col	endosperm 3	0.75	beads	40 SR	single	140589240	133855610	189697382	72219512	66219788	4254959	1498520	2756439
	endosperm 4	0.26	integenX prep - beads	80 SR	multiplex	65028511	53293365	45865970	41882842	39526850	4216803	1484728	2732075
	endosperm 5	0.56	integenX prep - beads	80 SR	multiplex	64644196	53355897	46884111	41726081	39297297	4200182	1531421	2668761
Genotype	Tissue	RNA mg	size selection	cycles	lanes	Total reads	Quality filtered and adapters removed	Reads mapped to TAIR10	Mapped reads with one alignment	Reads in genes and TEs	Allele specific reads in genes and TEs	Ler reads	Cvi reads
LerxCvi	embryo	1	beads	40 SR	single	153340015	147228912	133526385	118238070	109737671	9784815	5129465	4655350
	endosperm 1	0.75	beads	80 SR	single	112939601	108569915	110402837	71796569	66014293	10616303	7715123	2901180
	endosperm 2	0.17	integenX prep - beads	80 SR	multiplex	55637783	44997446	38914553	35940681	33984518	5114509	3660479	1454030
	endosperm 3	0.09	integenX prep - beads	80 SR	multiplex	72115666	60839302	54978165	50537534	47625869	7427357	6136274	1291083
CvixLer	embryo	1	beads	40 SR	single	148058715	142891138	129901483	114576116	106216878	9275782	4760037	4515745
	endosperm 1	1	beads	80 SR	single	152951509	145716975	128690941	102352159	96442824	14761657	4826503	9935154
	endosperm 2	0.15	integenX prep - beads	80 SR	multiplex	63157259	52386878	47198935	41245832	38983735	5687604	1867248	3820356
	endosperm 3	0.31	integenX prep - beads	80 SR	multiplex	72730845	70910587	64593811	48893721	45400454	7454944	4048036	3406908
