# Supplementary material for: Natural epigenetic polymorphisms lead to intraspecific variation in Arabidopsis gene imprinting
Source: eLife. 2014 Jul 3;3:e03198. doi: 10.7554/eLife.03198 (PMC4115658; doi:10.7554/eLife.03198)
Supplement: Figure 1—source data 2. — DOI: http://dx.doi.org/10.7554/eLife.03198.005 [file elife-03198-fig1-data2.xlsx]

## Sheet: all_genes_endosperm
Figure 1 - Source data 2: Endosperm imprinting data for all genes.
	Col-Ler 3										Col-Ler 4										Col-Ler 5										Col-Cvi 1										Col-Cvi 2
locus_name	Col reads Col x Ler	Ler reads Col x Ler	Col reads Ler x Col	Ler reads Ler x Col	Col-Ler favored_parent	Col-Ler imprinting p value	Col-Ler imprinting factor	Col-Ler favored ecotype	Col-Ler cis effect p value	Col-Ler cis effect factor	Col reads Col x Ler	Ler reads Col x Ler	Col reads Ler x Col	Ler reads Ler x Col	Col-Ler favored_parent	Col-Ler imprinting p value	Col-Ler imprinting factor	Col-Ler favored ecotype	Col-Ler cis effect p value	Col-Ler cis effect factor	Col reads Col x Ler	Ler reads Col x Ler	Col reads Ler x Col	Ler reads Ler x Col	Col-Ler favored_parent	Col-Ler imprinting p value	Col-Ler imprinting factor	Col-Ler favored ecotype	Col-Ler cis effect p value	Col-Ler cis effect factor	Col reads Col x Cvi	Cvi reads Col x Cvi	Col reads Cvi x Col	Cvi reads Cvi x Col	Col-Cvi favored_parent	Col-Cvi imprinting p value	Col-Cvi imprinting factor	Col-Cvi favored_ecotype	Col-Cvi cis effect p value	Col-Cvi cis effect factor	Col reads Col x Cvi	Cvi reads Col x Cvi	Col reads Cvi x Col	Cvi reads Cvi x Col	Col-Cvi favored_parent	Col-Cvi imprinting p value	Col-Cvi imprinting factor	Col-Cvi favored_ecotype	Col-Cvi cis effect p value
AT1G01010	0	0	0	0	none	1	NA	none	1	NA	0	0	0	0	none	1	NA	none	1	NA	0	0	0	0	none	1	NA	none	1	NA	0	0	0	0	none	1	NA	none	1	NA	0	0	0	0	none	1	NA	none	1
AT1G01020	0	0	0	0	none	1	NA	none	1	NA	0	0	0	0	none	1	NA	none	1	NA	0	0	0	0	none	1	NA	none	1	NA	0	4	1	0	none	0.388	NA	none	1	NA	0	3	0	0	none	1	NA	none	1
AT1G01030	0	0	0	0	none	1	NA	none	1	NA	0	0	0	0	none	1	NA	none	1	NA	0	0	0	0	none	1	NA	none	1	NA	0	0	0	0	none	1	NA	none	1	NA	0	0	0	0	none	1	NA	none	1
AT1G01040	0	0	0	0	none	1	NA	none	1	NA	0	0	0	0	none	1	NA	none	1	NA	0	0	0	0	none	1	NA	none	1	NA	17	20	17	42	none	0.387	NA	Cvi	0.0476	0	30	12	52	104	none	0.74	NA	none	0.843
AT1G01046	0	0	0	0	none	1	NA	none	1	NA	0	0	0	0	none	1	NA	none	1	NA	0	0	0	0	none	1	NA	none	1	NA	0	0	0	0	none	1	NA	none	1	NA	0	0	0	0	none	1	NA	none	1
AT1G01050	0	0	0	0	none	1	NA	none	1	NA	0	0	0	0	none	1	NA	none	1	NA	0	0	0	0	none	1	NA	none	1	NA	0	0	0	0	none	1	NA	none	1	NA	0	0	0	0	none	1	NA	none	1
AT1G01060	44	30	0	2	none	0.779	NA	none	0.759	NA	54	9	0	0	none	1	NA	none	1	NA	0	0	0	0	none	1	NA	none	1	NA	7	6	18	27	none	0.564	NA	none	0.933	NA	50	32	26	37	none	0.174	NA	none	0.983
AT1G01070	0	0	0	0	none	1	NA	none	1	NA	0	0	0	0	none	1	NA	none	1	NA	0	0	0	0	none	1	NA	none	1	NA	0	0	0	0	none	1	NA	none	1	NA	0	0	0	0	none	1	NA	none	1
AT1G01073	0	0	0	0	none	1	NA	none	1	NA	0	0	0	0	none	1	NA	none	1	NA	0	0	0	0	none	1	NA	none	1	NA	0	0	0	0	none	1	NA	none	1	NA	0	0	0	0	none	1	NA	none	1
AT1G01080	0	0	0	0	none	1	NA	none	1	NA	0	0	0	0	none	1	NA	none	1	NA	0	0	0	0	none	1	NA	none	1	NA	0	0	0	0	none	1	NA	none	1	NA	0	0	0	1	none	1	NA	none	1
AT1G01090	0	0	0	0	none	1	NA	none	1	NA	0	0	0	0	none	1	NA	none	1	NA	0	0	0	0	none	1	NA	none	1	NA	2255	1347	2015	4015	father	0.000126	1.062	Cvi	0.000338	1.055	5645	2958	4126	9029	none	0.213	NA	Cvi	1.8e-05
AT1G01100	0	0	0	0	none	1	NA	none	1	NA	0	0	0	0	none	1	NA	none	1	NA	0	0	0	0	none	1	NA	none	1	NA	0	0	0	0	none	1	NA	none	1	NA	0	0	0	0	none	1	NA	none	1
AT1G01110	0	0	0	0	none	1	NA	none	1	NA	0	0	0	0	none	1	NA	none	1	NA	0	0	0	0	none	1	NA	none	1	NA	0	0	0	0	none	1	NA	none	1	NA	0	0	0	0	none	1	NA	none	1
AT1G01115	0	0	0	0	none	1	NA	none	1	NA	0	0	0	0	none	1	NA	none	1	NA	0	0	0	0	none	1	NA	none	1	NA	0	0	0	0	none	1	NA	none	1	NA	0	0	0	0	none	1	NA	none	1
AT1G01120	0	0	0	0	none	1	NA	none	1	NA	0	0	0	0	none	1	NA	none	1	NA	0	0	0	0	none	1	NA	none	1	NA	0	0	0	0	none	1	NA	none	1	NA	0	0	0	0	none	1	NA	none	1
AT1G01130	0	0	0	0	none	1	NA	none	1	NA	0	0	0	0	none	1	NA	none	1	NA	0	0	0	0	none	1	NA	none	1	NA	210	42	151	179	none	0.0986	NA	Col	5.42e-13	2.443	193	64	209	198	none	0.112	NA	Col	1.09e-10
AT1G01140	0	0	0	0	none	1	NA	none	1	NA	0	0	0	0	none	1	NA	none	1	NA	0	0	0	0	none	1	NA	none	1	NA	0	0	0	0	none	1	NA	none	1	NA	0	0	0	0	none	1	NA	none	1
AT1G01150	9	4	0	2	none	0.74	NA	none	1	NA	0	0	0	0	none	1	NA	none	1	NA	0	0	0	0	none	1	NA	none	1	NA	9	3	1	2	none	1	NA	none	1	NA	6	0	1	3	none	0.232	NA	none	0.541
AT1G01160	0	0	0	0	none	1	NA	none	1	NA	0	0	0	0	none	1	NA	none	1	NA	0	0	0	0	none	1	NA	none	1	NA	220	87	178	359	none	0.232	NA	none	0.303	NA	311	133	149	395	mother	0.00309	1.048	none	0.537
AT1G01170	0	0	0	0	none	1	NA	none	1	NA	0	0	0	0	none	1	NA	none	1	NA	0	0	0	0	none	1	NA	none	1	NA	227	85	332	306	father	0.00352	1.085	Col	3.23e-12	1.935	128	76	160	215	father	0.0042	1.086	none	0.334
AT1G01180	0	0	0	0	none	1	NA	none	1	NA	0	0	0	0	none	1	NA	none	1	NA	0	0	0	0	none	1	NA	none	1	NA	3	0	0	28	mother	0.0013	1.423	none	1	NA	11	0	0	19	mother	1.47e-07	3.541	none	1
AT1G01183	0	0	0	0	none	1	NA	none	1	NA	0	0	0	0	none	1	NA	none	1	NA	0	0	0	0	none	1	NA	none	1	NA	0	0	0	0	none	1	NA	none	1	NA	0	0	0	0	none	1	NA	none	1
AT1G01190	0	0	0	0	none	1	NA	none	1	NA	0	0	0	0	none	1	NA	none	1	NA	0	0	0	0	none	1	NA	none	1	NA	0	0	0	0	none	1	NA	none	1	NA	0	0	0	0	none	1	NA	none	1
AT1G01200	0	0	0	0	none	1	NA	none	1	NA	0	0	0	0	none	1	NA	none	1	NA	0	0	0	0	none	1	NA	none	1	NA	0	0	0	1	none	1	NA	none	1	NA	0	0	0	1	none	1	NA	none	1
AT1G01210	0	0	0	0	none	1	NA	none	1	NA	0	0	0	0	none	1	NA	none	1	NA	0	0	0	0	none	1	NA	none	1	NA	0	0	0	0	none	1	NA	none	1	NA	4	0	6	0	none	1	NA	Col	0.0131
AT1G01220	0	0	0	0	none	1	NA	none	1	NA	0	0	0	0	none	1	NA	none	1	NA	0	0	0	0	none	1	NA	none	1	NA	9	6	11	23	none	0.771	NA	none	0.925	NA	17	0	14	32	mother	0.000151	1.363	Col	0.0325
AT1G01225	23	9	33	70	none	0.809	NA	none	1	NA	82	16	1	59	mother	3.29e-18	7.767	Ler	0.00482	1.183	303	69	187	308	mother	9.06e-05	1.162	Col	1.99e-09	1.713	0	0	0	0	none	1	NA	none	1	NA	0	0	0	0	none	1	NA	none	1
AT1G01230	25	8	9	9	none	0.988	NA	none	0.274	NA	0	0	0	0	none	1	NA	none	1	NA	23	0	0	0	none	1	NA	none	1	NA	141	55	158	534	mother	2.13e-05	1.33	none	0.252	NA	221	115	441	923	none	1	NA	none	0.66
AT1G01240	38	5	6	12	none	0.122	NA	none	0.177	NA	41	26	34	85	none	1	NA	none	0.243	NA	27	69	36	196	none	0.0972	NA	Ler	1.01e-21	6.284	1	1	17	21	none	1	NA	none	1	NA	10	0	22	32	mother	0.0271	0	Col	0.0286
AT1G01250	0	0	2	10	none	1	NA	none	1	NA	0	0	0	0	none	1	NA	none	1	NA	24	0	37	236	mother	2e-13	7.057	none	0.0786	NA	0	0	0	0	none	1	NA	none	1	NA	0	0	0	0	none	1	NA	none	1
AT1G01260	594	207	169	319	mother	0.0447	0	Col	0.004	1.077	1030	268	347	499	mother	0.000681	1.054	Col	3.84e-23	2.038	503	100	393	550	mother	1.62e-06	1.248	Col	3.29e-25	2.549	56	14	51	63	none	0.75	NA	Col	0.00293	1.259	55	16	169	271	none	0.376	NA	Col	0.0275
AT1G01270	0	0	0	0	none	1	NA	none	1	NA	0	0	0	0	none	1	NA	none	1	NA	0	0	0	0	none	1	NA	none	1	NA	0	0	0	0	none	1	NA	none	1	NA	0	0	0	0	none	1	NA	none	1
AT1G01280	0	0	0	0	none	1	NA	none	1	NA	0	0	0	0	none	1	NA	none	1	NA	0	0	0	0	none	1	NA	none	1	NA	0	0	0	0	none	1	NA	none	1	NA	0	0	0	0	none	1	NA	none	1
AT1G01290	145	60	32	73	none	0.43	NA	none	1	NA	53	43	56	31	father	1.58e-07	2.544	Col	0.017	0	37	8	0	146	mother	6.57e-24	20.826	Ler	1.37e-05	3.894	7	5	13	15	none	0.511	NA	none	1	NA	0	1	14	44	none	1	NA	none	0.38
AT1G01300	617	193	149	183	none	1	NA	Col	7.2e-11	1.785	513	198	100	314	mother	5.09e-08	1.379	none	0.234	NA	504	196	526	544	father	0.000134	1.132	Col	2.58e-18	1.871	808	385	425	464	father	1.09e-08	1.356	Col	8.59e-12	1.493	1742	526	641	1037	mother	5.16e-05	1.101	Col	4.83e-23
AT1G01305	0	0	0	0	none	1	NA	none	1	NA	0	0	0	0	none	1	NA	none	1	NA	0	0	0	0	none	1	NA	none	1	NA	0	0	0	0	none	1	NA	none	1	NA	0	0	0	0	none	1	NA	none	1
AT1G01310	0	0	0	0	none	1	NA	none	1	NA	0	0	0	0	none	1	NA	none	1	NA	0	0	0	0	none	1	NA	none	1	NA	3	1	4	2	none	0.725	NA	none	0.715	NA	0	10	1	2	none	0.083	NA	none	0.0801
AT1G01320	231	106	68	148	none	0.609	NA	none	1	NA	403	176	249	401	none	0.57	NA	Col	0.00618	1.017	147	111	82	265	none	0.838	NA	Ler	1.82e-06	1.491	213	141	154	282	father	0.0362	0	none	0.364	NA	275	173	367	726	none	0.073	NA	none	0.13
AT1G01340	0	0	0	0	none	1	NA	none	1	NA	0	0	0	0	none	1	NA	none	1	NA	0	0	0	0	none	1	NA	none	1	NA	0	0	0	0	none	1	NA	none	1	NA	0	0	0	0	none	1	NA	none	1
AT1G01350	0	0	0	0	none	1	NA	none	1	NA	0	0	0	0	none	1	NA	none	1	NA	0	0	0	0	none	1	NA	none	1	NA	15	4	9	17	none	0.765	NA	none	0.698	NA	12	9	19	61	none	1	NA	none	0.181
AT1G01355	0	0	0	0	none	1	NA	none	1	NA	0	0	0	0	none	1	NA	none	1	NA	0	0	0	0	none	1	NA	none	1	NA	0	0	1	2	none	1	NA	none	1	NA	0	0	0	3	none	1	NA	none	1
AT1G01360	0	0	0	0	none	1	NA	none	1	NA	0	0	0	0	none	1	NA	none	1	NA	0	0	0	0	none	1	NA	none	1	NA	0	0	0	0	none	1	NA	none	1	NA	0	0	0	0	none	1	NA	none	1
AT1G01370	0	0	0	0	none	1	NA	none	1	NA	0	0	0	0	none	1	NA	none	1	NA	0	0	0	0	none	1	NA	none	1	NA	1	1	0	1	none	1	NA	none	1	NA	0	2	6	3	none	0.197	NA	none	1
AT1G01380	0	0	0	0	none	1	NA	none	1	NA	0	0	0	0	none	1	NA	none	1	NA	0	0	0	0	none	1	NA	none	1	NA	0	0	1	0	none	1	NA	none	1	NA	1	0	2	5	none	1	NA	none	1
AT1G01390	0	0	0	0	none	1	NA	none	1	NA	0	0	0	0	none	1	NA	none	1	NA	0	0	0	0	none	1	NA	none	1	NA	0	2	0	0	none	1	NA	none	1	NA	0	0	0	0	none	1	NA	none	1
AT1G01400	0	0	0	0	none	1	NA	none	1	NA	0	0	0	0	none	1	NA	none	1	NA	0	0	0	0	none	1	NA	none	1	NA	0	0	0	0	none	1	NA	none	1	NA	0	0	0	0	none	1	NA	none	1
AT1G01410	0	0	0	0	none	1	NA	none	1	NA	0	0	0	0	none	1	NA	none	1	NA	0	0	0	0	none	1	NA	none	1	NA	0	0	0	0	none	1	NA	none	1	NA	0	0	0	0	none	1	NA	none	1
AT1G01420	9	3	1	1	none	1	NA	none	0.748	NA	0	2	0	0	none	1	NA	none	1	NA	0	6	0	11	none	1	NA	Ler	0.000172	4.473	12	5	7	16	none	1	NA	none	1	NA	15	3	3	33	mother	0.000616	1.387	none	0.529
AT1G01430	314	160	103	205	none	1	NA	none	1	NA	262	140	166	225	father	0.00292	1.052	Col	0.0409	0	246	128	111	177	none	0.145	NA	none	0.325	NA	64	23	92	144	none	0.909	NA	none	0.0887	NA	311	121	250	449	none	0.373	NA	Col	0.0195
AT1G01440	24	11	8	12	none	1	NA	none	0.805	NA	24	22	0	0	none	1	NA	none	1	NA	29	0	0	9	mother	2.93e-08	4.422	none	1	NA	5	5	9	14	none	0.465	NA	none	0.89	NA	4	3	6	17	none	1	NA	none	0.776
AT1G01448	53	20	16	27	none	0.939	NA	none	0.539	NA	77	68	58	210	none	1	NA	Ler	4.59e-07	1.73	51	39	78	190	none	0.563	NA	Ler	0.0297	0	15	15	7	24	none	1	NA	none	0.0829	NA	15	1	21	53	mother	0.00656	0	none	0.185
AT1G01450	0	0	0	0	none	1	NA	none	1	NA	0	0	0	0	none	1	NA	none	1	NA	0	0	0	0	none	1	NA	none	1	NA	0	0	2	3	none	1	NA	none	1	NA	0	0	3	7	none	1	NA	none	1
AT1G01453	0	0	0	1	none	1	NA	none	1	NA	0	0	0	0	none	1	NA	none	1	NA	0	0	0	0	none	1	NA	none	1	NA	0	0	0	0	none	1	NA	none	1	NA	0	0	0	0	none	1	NA	none	1
AT1G01460	0	0	0	1	none	1	NA	none	1	NA	0	0	0	0	none	1	NA	none	1	NA	0	0	0	0	none	1	NA	none	1	NA	0	0	0	0	none	1	NA	none	1	NA	0	4	0	0	none	1	NA	none	1
AT1G01470	0	0	0	0	none	1	NA	none	1	NA	0	0	0	0	none	1	NA	none	1	NA	0	0	0	0	none	1	NA	none	1	NA	0	0	0	0	none	1	NA	none	1	NA	0	0	0	0	none	1	NA	none	1
AT1G01471	0	0	0	0	none	1	NA	none	1	NA	0	0	0	0	none	1	NA	none	1	NA	0	0	0	0	none	1	NA	none	1	NA	0	0	0	0	none	1	NA	none	1	NA	0	0	0	0	none	1	NA	none	1
AT1G01480	0	0	0	0	none	1	NA	none	1	NA	0	0	0	0	none	1	NA	none	1	NA	0	0	0	0	none	1	NA	none	1	NA	0	1	2	3	none	1	NA	none	1	NA	3	0	1	2	none	1	NA	none	1
AT1G01490	17	1	1	3	none	0.342	NA	none	0.572	NA	8	0	0	50	mother	1.82e-09	6.777	none	1	NA	12	8	1	0	none	0.578	NA	none	0.521	NA	22	21	27	104	none	1	NA	Cvi	0.00254	1.34	21	0	13	86	mother	1.56e-10	5.086	none	0.209
AT1G01500	0	0	0	0	none	1	NA	none	1	NA	0	0	0	0	none	1	NA	none	1	NA	0	0	0	0	none	1	NA	none	1	NA	24	14	45	54	none	0.272	NA	none	0.634	NA	94	19	66	127	mother	0.00271	1.086	Col	0.00308
AT1G01510	0	0	0	0	none	1	NA	none	1	NA	0	0	0	0	none	1	NA	none	1	NA	0	0	0	0	none	1	NA	none	1	NA	64	30	61	121	none	0.989	NA	none	1	NA	103	55	77	199	none	0.512	NA	none	0.261
AT1G01520	0	0	0	0	none	1	NA	none	1	NA	0	0	0	0	none	1	NA	none	1	NA	0	0	0	0	none	1	NA	none	1	NA	0	0	0	1	none	1	NA	none	1	NA	0	0	0	2	none	1	NA	none	1
AT1G01530	0	0	0	0	none	1	NA	none	1	NA	0	0	0	0	none	1	NA	none	1	NA	0	0	0	0	none	1	NA	none	1	NA	0	0	0	1	none	1	NA	none	1	NA	0	0	0	3	none	1	NA	none	1
AT1G01540	0	0	0	0	none	1	NA	none	1	NA	0	0	0	0	none	1	NA	none	1	NA	0	0	0	0	none	1	NA	none	1	NA	389	146	248	797	mother	2.28e-11	1.535	none	0.242	NA	640	98	307	945	mother	2.53e-58	3.574	Col	6.24e-09
AT1G01550	0	0	0	0	none	1	NA	none	1	NA	0	0	0	0	none	1	NA	none	1	NA	0	0	0	0	none	1	NA	none	1	NA	6	5	1	13	none	0.57	NA	none	0.126	NA	1	0	39	111	none	0.562	NA	none	1
AT1G01560	0	0	0	0	none	1	NA	none	1	NA	0	0	0	0	none	1	NA	none	1	NA	0	0	0	0	none	1	NA	none	1	NA	0	0	0	0	none	1	NA	none	1	NA	0	0	0	0	none	1	NA	none	1
AT1G01570	0	0	0	0	none	1	NA	none	1	NA	0	0	0	0	none	1	NA	none	1	NA	0	0	0	0	none	1	NA	none	1	NA	3	10	1	12	none	1	NA	Cvi	0.00358	1.981	0	0	6	14	none	1	NA	none	1
AT1G01580	0	0	0	0	none	1	NA	none	1	NA	0	0	0	0	none	1	NA	none	1	NA	0	0	0	0	none	1	NA	none	1	NA	0	0	0	0	none	1	NA	none	1	NA	0	0	0	0	none	1	NA	none	1
AT1G01590	0	0	0	0	none	1	NA	none	1	NA	0	0	0	0	none	1	NA	none	1	NA	0	0	0	0	none	1	NA	none	1	NA	2	0	0	0	none	1	NA	none	1	NA	0	0	0	2	none	1	NA	none	1
AT1G01600	0	0	0	0	none	1	NA	none	1	NA	0	0	0	0	none	1	NA	none	1	NA	0	0	0	0	none	1	NA	none	1	NA	19	8	8	9	none	0.95	NA	none	0.519	NA	49	0	3	14	mother	1.14e-08	4.583	Col	0.0353
AT1G01610	0	0	0	0	none	1	NA	none	1	NA	0	0	0	0	none	1	NA	none	1	NA	0	0	0	0	none	1	NA	none	1	NA	48	6	1	111	mother	2.18e-25	17.065	Cvi	0.0155	1.067	636	0	3	242	mother	2.56e-209	1128.62	Col	0.0484
AT1G01620	0	0	0	0	none	1	NA	none	1	NA	0	0	0	0	none	1	NA	none	1	NA	0	0	0	0	none	1	NA	none	1	NA	2	0	0	0	none	1	NA	none	1	NA	0	0	2	8	none	1	NA	none	1
AT1G01630	0	0	0	0	none	1	NA	none	1	NA	0	0	0	0	none	1	NA	none	1	NA	0	0	0	0	none	1	NA	none	1	NA	13	1	1	105	mother	1.26e-11	10.024	none	0.381	NA	121	0	1	190	mother	3.1e-84	263.143	none	1
AT1G01640	0	0	0	0	none	1	NA	none	1	NA	0	0	0	0	none	1	NA	none	1	NA	0	0	0	0	none	1	NA	none	1	NA	0	0	2	6	none	1	NA	none	1	NA	0	0	1	5	none	1	NA	none	1
AT1G01650	0	0	0	0	none	1	NA	none	1	NA	0	0	0	0	none	1	NA	none	1	NA	0	0	0	0	none	1	NA	none	1	NA	27	10	14	30	none	0.73	NA	none	0.982	NA	60	17	21	80	mother	0.000634	1.226	none	0.975
AT1G01660	0	0	0	0	none	1	NA	none	1	NA	0	0	0	0	none	1	NA	none	1	NA	0	0	0	0	none	1	NA	none	1	NA	0	0	0	0	none	1	NA	none	1	NA	0	0	0	0	none	1	NA	none	1
AT1G01670	0	0	0	0	none	1	NA	none	1	NA	0	0	0	0	none	1	NA	none	1	NA	0	0	0	0	none	1	NA	none	1	NA	1	5	3	2	none	0.197	NA	none	0.736	NA	0	0	0	4	none	1	NA	none	1
AT1G01680	0	0	0	0	none	1	NA	none	1	NA	0	0	0	0	none	1	NA	none	1	NA	0	0	0	0	none	1	NA	none	1	NA	0	0	0	0	none	1	NA	none	1	NA	0	0	0	0	none	1	NA	none	1
AT1G01690	0	0	0	0	none	1	NA	none	1	NA	0	0	0	0	none	1	NA	none	1	NA	0	0	0	0	none	1	NA	none	1	NA	15	3	10	14	none	0.74	NA	none	0.209	NA	2	0	36	24	none	1	NA	none	0.278
AT1G01695	0	0	0	0	none	1	NA	none	1	NA	0	0	0	0	none	1	NA	none	1	NA	0	0	0	0	none	1	NA	none	1	NA	3	0	3	11	none	0.201	NA	none	1	NA	8	0	6	37	mother	0.000514	1.389	none	0.71
AT1G01700	0	0	0	0	none	1	NA	none	1	NA	0	0	0	0	none	1	NA	none	1	NA	0	0	0	0	none	1	NA	none	1	NA	0	1	0	0	none	1	NA	none	1	NA	0	0	0	0	none	1	NA	none	1
AT1G01710	17	7	10	10	none	0.81	NA	none	0.428	NA	14	0	0	24	mother	3.87e-10	5.692	none	1	NA	0	0	0	0	none	1	NA	none	1	NA	43	20	46	115	none	0.596	NA	none	0.817	NA	96	29	58	167	mother	0.000603	1.172	none	0.746
AT1G01720	471	215	118	215	none	1	NA	none	0.403	NA	225	184	45	118	none	0.273	NA	Ler	0.000268	1.254	680	262	540	980	none	0.0794	NA	Col	0.000147	1.117	148	101	145	271	none	0.0647	NA	none	0.293	NA	180	67	114	266	mother	0.0157	0	none	0.616
AT1G01725	0	0	0	0	none	1	NA	none	1	NA	0	0	0	0	none	1	NA	none	1	NA	0	0	0	0	none	1	NA	none	1	NA	0	0	0	0	none	1	NA	none	1	NA	0	0	0	0	none	1	NA	none	1
AT1G01730	361	160	69	139	none	0.78	NA	none	0.779	NA	264	73	151	94	father	0.00434	1.061	Col	5.76e-22	3.47	241	44	37	49	none	0.0502	NA	Col	1.06e-06	1.966	66	41	94	182	none	0.527	NA	none	0.667	NA	214	89	96	178	none	0.697	NA	none	0.254
AT1G01740	5	1	0	1	none	0.704	NA	none	1	NA	0	0	0	0	none	1	NA	none	1	NA	0	0	0	0	none	1	NA	none	1	NA	3	1	1	1	none	1	NA	none	1	NA	0	0	5	9	none	1	NA	none	1
AT1G01750	0	0	0	1	none	1	NA	none	1	NA	0	0	0	0	none	1	NA	none	1	NA	0	0	0	0	none	1	NA	none	1	NA	0	0	0	2	none	1	NA	none	1	NA	0	0	0	0	none	1	NA	none	1
AT1G01760	24	7	5	12	none	0.633	NA	none	0.95	NA	0	0	0	0	none	1	NA	none	1	NA	0	0	0	0	none	1	NA	none	1	NA	0	0	1	2	none	1	NA	none	1	NA	13	0	8	14	mother	0.015	0	Col	0.0361
AT1G01770	50	54	24	39	father	0.0192	1.097	none	0.257	NA	84	0	7	85	mother	1.78e-35	31.269	Col	0.0212	0	95	36	48	1	father	3.29e-08	8.646	Col	1.18e-18	15.052	51	20	54	120	none	0.398	NA	none	0.937	NA	50	19	102	143	none	0.897	NA	none	0.076
AT1G01780	3	8	4	9	none	0.458	NA	none	0.241	NA	4	0	0	0	none	1	NA	none	1	NA	0	2	0	0	none	1	NA	none	1	NA	20	24	48	84	father	0.0324	1.074	none	0.116	NA	12	0	24	48	mother	0.00315	0	Col	0.0376
AT1G01790	202	117	58	109	none	0.567	NA	none	0.919	NA	169	83	100	95	father	0.000468	1.203	Col	0.000193	1.247	124	48	43	138	mother	0.00145	1.058	none	0.485	NA	44	49	46	100	father	0.0389	0	Cvi	0.006	1.142	50	17	77	173	none	0.144	NA	none	0.597
AT1G01800	53	32	6	25	none	0.456	NA	none	0.194	NA	38	0	82	0	none	1	NA	Col	3.51e-31	211.157	22	0	13	0	none	1	NA	Col	2.43e-09	19.381	77	43	71	100	none	0.184	NA	none	0.584	NA	144	49	71	128	none	0.303	NA	none	0.0627
AT1G01810	0	0	0	0	none	1	NA	none	1	NA	0	0	0	0	none	1	NA	none	1	NA	0	0	0	0	none	1	NA	none	1	NA	0	0	0	0	none	1	NA	none	1	NA	0	0	0	0	none	1	NA	none	1
AT1G01820	0	0	0	0	none	1	NA	none	1	NA	0	0	0	0	none	1	NA	none	1	NA	0	0	0	0	none	1	NA	none	1	NA	77	43	78	130	none	0.458	NA	none	0.986	NA	114	61	108	271	none	0.503	NA	none	0.232
AT1G01830	0	0	0	0	none	1	NA	none	1	NA	0	0	0	0	none	1	NA	none	1	NA	0	0	0	0	none	1	NA	none	1	NA	62	16	76	78	none	1	NA	Col	9.01e-05	1.602	196	43	185	326	mother	0.000124	1.207	Col	1.57e-06
AT1G01840	0	0	0	0	none	1	NA	none	1	NA	0	0	0	0	none	1	NA	none	1	NA	0	0	0	0	none	1	NA	none	1	NA	4	2	7	16	none	1	NA	none	1	NA	7	5	4	16	none	0.844	NA	none	0.363
AT1G01860	0	0	0	0	none	1	NA	none	1	NA	0	0	0	0	none	1	NA	none	1	NA	0	0	0	0	none	1	NA	none	1	NA	16	3	15	36	none	0.154	NA	none	0.545	NA	9	10	29	85	none	0.746	NA	none	0.0593
AT1G01870	0	0	0	0	none	1	NA	none	1	NA	0	0	0	0	none	1	NA	none	1	NA	0	0	0	0	none	1	NA	none	1	NA	0	0	0	0	none	1	NA	none	1	NA	0	0	0	0	none	1	NA	none	1
AT1G01880	0	0	0	0	none	1	NA	none	1	NA	0	0	0	0	none	1	NA	none	1	NA	0	0	0	0	none	1	NA	none	1	NA	4	0	8	4	none	1	NA	none	0.164	NA	13	0	5	23	mother	8.26e-05	1.531	none	0.262
AT1G01890	0	0	0	0	none	1	NA	none	1	NA	0	0	0	0	none	1	NA	none	1	NA	0	0	0	0	none	1	NA	none	1	NA	0	0	0	0	none	1	NA	none	1	NA	0	0	0	0	none	1	NA	none	1
AT1G01900	0	0	0	0	none	1	NA	none	1	NA	0	0	0	0	none	1	NA	none	1	NA	0	0	0	0	none	1	NA	none	1	NA	1358	574	1285	2142	none	1	NA	Col	5.64e-08	1.201	3671	1836	3127	5937	none	0.225	NA	none	0.255
AT1G01910	0	0	0	0	none	1	NA	none	1	NA	0	0	0	0	none	1	NA	none	1	NA	0	0	0	0	none	1	NA	none	1	NA	50	38	67	121	none	0.143	NA	none	0.399	NA	121	75	138	293	none	0.583	NA	none	0.243
AT1G01920	0	0	0	0	none	1	NA	none	1	NA	0	0	0	0	none	1	NA	none	1	NA	0	0	0	0	none	1	NA	none	1	NA	27	13	13	26	none	1	NA	none	1	NA	37	14	17	46	none	0.304	NA	none	1
AT1G01930	0	0	0	0	none	1	NA	none	1	NA	0	0	0	0	none	1	NA	none	1	NA	0	0	0	0	none	1	NA	none	1	NA	50	26	75	130	none	0.728	NA	none	0.957	NA	143	43	96	202	mother	0.0111	0	none	0.0804
AT1G01940	0	0	0	0	none	1	NA	none	1	NA	0	0	0	0	none	1	NA	none	1	NA	0	0	0	0	none	1	NA	none	1	NA	25	7	15	39	none	0.13	NA	none	0.805	NA	8	9	35	68	none	0.217	NA	none	0.282
AT1G01950	0	0	0	0	none	1	NA	none	1	NA	0	0	0	0	none	1	NA	none	1	NA	0	0	0	0	none	1	NA	none	1	NA	50	20	43	86	none	0.686	NA	none	0.718	NA	93	35	79	184	none	0.108	NA	none	0.772
AT1G01960	0	0	0	0	none	1	NA	none	1	NA	0	0	0	0	none	1	NA	none	1	NA	0	0	0	0	none	1	NA	none	1	NA	141	70	146	311	none	0.884	NA	none	0.966	NA	244	153	329	770	none	0.731	NA	Cvi	0.00631
AT1G01970	0	0	0	0	none	1	NA	none	1	NA	0	0	0	0	none	1	NA	none	1	NA	0	0	0	0	none	1	NA	none	1	NA	37	19	42	70	none	0.839	NA	none	0.914	NA	46	10	53	105	mother	0.032	0	none	0.0603
AT1G01980	0	0	0	0	none	1	NA	none	1	NA	0	0	0	0	none	1	NA	none	1	NA	0	0	0	0	none	1	NA	none	1	NA	1	0	1	0	none	1	NA	none	1	NA	6	5	6	3	none	0.171	NA	none	0.548
AT1G01990	0	0	0	0	none	1	NA	none	1	NA	0	0	0	0	none	1	NA	none	1	NA	0	0	0	0	none	1	NA	none	1	NA	98	30	70	163	mother	0.0233	0	none	0.378	NA	248	83	156	279	none	0.115	NA	Col	0.00497
AT1G02000	0	0	0	0	none	1	NA	none	1	NA	0	0	0	0	none	1	NA	none	1	NA	0	0	0	0	none	1	NA	none	1	NA	24	0	4	71	mother	3.69e-15	10.522	none	0.759	NA	54	11	8	59	mother	8.97e-08	2.323	none	0.609
AT1G02010	0	0	0	0	none	1	NA	none	1	NA	0	0	0	0	none	1	NA	none	1	NA	0	0	0	0	none	1	NA	none	1	NA	1	0	0	2	none	0.551	NA	none	1	NA	0	2	4	4	none	0.59	NA	none	0.611
AT1G02020	0	0	0	0	none	1	NA	none	1	NA	0	0	0	0	none	1	NA	none	1	NA	0	0	0	0	none	1	NA	none	1	NA	55	26	67	89	none	0.477	NA	none	0.24	NA	126	71	76	130	none	0.315	NA	none	1
AT1G02030	0	0	0	0	none	1	NA	none	1	NA	0	0	0	0	none	1	NA	none	1	NA	0	0	0	0	none	1	NA	none	1	NA	4	2	1	3	none	1	NA	none	1	NA	0	0	2	1	none	1	NA	none	1
AT1G02040	0	0	0	0	none	1	NA	none	1	NA	0	0	0	0	none	1	NA	none	1	NA	0	0	0	0	none	1	NA	none	1	NA	0	0	0	0	none	1	NA	none	1	NA	0	0	0	0	none	1	NA	none	1
AT1G02050	0	0	0	0	none	1	NA	none	1	NA	0	0	0	0	none	1	NA	none	1	NA	0	0	0	0	none	1	NA	none	1	NA	20	3	14	9	none	1	NA	Col	0.00619	1.455	21	9	7	16	none	0.899	NA	none	1
AT1G02060	0	0	0	0	none	1	NA	none	1	NA	0	0	0	0	none	1	NA	none	1	NA	0	0	0	0	none	1	NA	none	1	NA	4	6	8	26	none	0.679	NA	none	0.117	NA	14	12	15	51	none	1	NA	none	0.0843
AT1G02065	0	0	0	0	none	1	NA	none	1	NA	0	0	0	0	none	1	NA	none	1	NA	0	0	0	0	none	1	NA	none	1	NA	0	0	0	1	none	1	NA	none	1	NA	0	0	0	0	none	1	NA	none	1
AT1G02070	0	0	0	0	none	1	NA	none	1	NA	0	0	0	0	none	1	NA	none	1	NA	0	0	0	0	none	1	NA	none	1	NA	0	0	0	0	none	1	NA	none	1	NA	0	0	0	0	none	1	NA	none	1
AT1G02074	0	0	0	0	none	1	NA	none	1	NA	0	0	0	0	none	1	NA	none	1	NA	0	0	0	0	none	1	NA	none	1	NA	0	0	0	0	none	1	NA	none	1	NA	0	0	0	0	none	1	NA	none	1
AT1G02080	204	70	45	88	none	0.298	NA	none	0.241	NA	74	40	55	29	father	3.59e-05	1.791	Col	5.48e-05	1.532	77	33	25	41	none	1	NA	none	0.402	NA	353	200	501	852	father	0.0191	1.004	none	0.932	NA	675	261	830	1612	mother	0.0104	1.001	Col	0.00216
AT1G02090	1	3	0	0	none	1	NA	none	1	NA	11	0	0	0	none	1	NA	none	1	NA	0	0	22	16	none	1	NA	none	1	NA	1	1	1	2	none	1	NA	none	1	NA	0	0	4	4	none	1	NA	none	1
AT1G02100	0	0	0	0	none	1	NA	none	1	NA	0	0	0	0	none	1	NA	none	1	NA	0	0	0	0	none	1	NA	none	1	NA	47	21	54	93	none	1	NA	none	0.636	NA	35	6	42	113	mother	0.00079	1.19	none	0.189
AT1G02110	0	0	0	0	none	1	NA	none	1	NA	0	0	0	0	none	1	NA	none	1	NA	0	0	0	0	none	1	NA	none	1	NA	189	104	131	229	none	0.293	NA	none	1	NA	348	148	347	454	none	0.0564	NA	Col	7.07e-06
AT1G02120	0	0	0	0	none	1	NA	none	1	NA	0	0	0	0	none	1	NA	none	1	NA	0	0	0	0	none	1	NA	none	1	NA	63	34	83	156	none	0.846	NA	none	1	NA	199	60	95	206	mother	0.00239	1.058	none	0.0638
AT1G02130	0	0	0	0	none	1	NA	none	1	NA	0	0	0	0	none	1	NA	none	1	NA	0	0	0	0	none	1	NA	none	1	NA	18	16	24	69	none	0.888	NA	none	0.0753	NA	29	37	66	201	none	0.211	NA	Cvi	1.22e-05
AT1G02140	0	0	0	0	none	1	NA	none	1	NA	0	0	0	0	none	1	NA	none	1	NA	0	0	0	0	none	1	NA	none	1	NA	462	223	370	634	none	0.459	NA	none	0.15	NA	702	272	310	635	mother	0.00799	1.003	none	0.0502
AT1G02145	0	0	0	0	none	1	NA	none	1	NA	0	0	0	0	none	1	NA	none	1	NA	0	0	0	0	none	1	NA	none	1	NA	48	10	46	71	none	0.183	NA	Col	0.0108	1.102	13	5	46	79	none	1	NA	none	0.739
AT1G02150	0	0	0	0	none	1	NA	none	1	NA	0	0	0	0	none	1	NA	none	1	NA	0	0	0	0	none	1	NA	none	1	NA	28	20	16	52	none	1	NA	none	0.102	NA	26	7	43	123	none	0.0505	NA	none	0.799
AT1G02160	0	0	0	0	none	1	NA	none	1	NA	0	0	0	0	none	1	NA	none	1	NA	0	0	0	0	none	1	NA	none	1	NA	0	0	0	0	none	1	NA	none	1	NA	0	0	0	0	none	1	NA	none	1
AT1G02170	0	0	0	0	none	1	NA	none	1	NA	0	0	0	0	none	1	NA	none	1	NA	0	0	0	0	none	1	NA	none	1	NA	0	0	0	0	none	1	NA	none	1	NA	0	0	0	0	none	1	NA	none	1
AT1G02180	0	0	0	0	none	1	NA	none	1	NA	0	0	0	0	none	1	NA	none	1	NA	0	0	0	0	none	1	NA	none	1	NA	12	0	6	13	mother	0.0171	0	none	0.131	NA	6	0	29	31	none	0.275	NA	none	0.0663
AT1G02190	0	0	0	0	none	1	NA	none	1	NA	0	0	0	0	none	1	NA	none	1	NA	0	0	0	0	none	1	NA	none	1	NA	1	0	0	2	none	0.551	NA	none	1	NA	4	0	0	2	none	0.131	NA	none	1
AT1G02205	0	0	0	0	none	1	NA	none	1	NA	0	0	0	0	none	1	NA	none	1	NA	0	0	0	0	none	1	NA	none	1	NA	1	5	4	8	none	0.536	NA	none	0.252	NA	21	2	2	3	none	0.421	NA	none	0.228
AT1G02210	0	0	0	0	none	1	NA	none	1	NA	0	0	0	0	none	1	NA	none	1	NA	0	0	0	0	none	1	NA	none	1	NA	0	0	0	0	none	1	NA	none	1	NA	0	0	0	0	none	1	NA	none	1
AT1G02220	0	0	0	0	none	1	NA	none	1	NA	0	0	0	0	none	1	NA	none	1	NA	0	0	0	0	none	1	NA	none	1	NA	1	6	3	77	none	0.683	NA	Cvi	6.47e-06	8.127	0	3	1	105	none	1	NA	Cvi	8.41e-05
AT1G02228	0	0	0	0	none	1	NA	none	1	NA	0	0	0	0	none	1	NA	none	1	NA	0	0	0	0	none	1	NA	none	1	NA	0	0	0	0	none	1	NA	none	1	NA	0	0	0	0	none	1	NA	none	1
AT1G02230	0	0	0	0	none	1	NA	none	1	NA	0	0	0	0	none	1	NA	none	1	NA	0	0	0	0	none	1	NA	none	1	NA	2	0	2	2	none	1	NA	none	0.658	NA	0	0	0	0	none	1	NA	none	1
AT1G02250	0	0	0	0	none	1	NA	none	1	NA	0	0	0	0	none	1	NA	none	1	NA	0	0	0	0	none	1	NA	none	1	NA	0	0	0	0	none	1	NA	none	1	NA	0	3	0	1	none	1	NA	none	0.374
AT1G02260	1	0	1	0	none	1	NA	none	1	NA	0	0	0	0	none	1	NA	none	1	NA	0	0	0	0	none	1	NA	none	1	NA	97	33	88	149	none	0.603	NA	none	0.068	NA	119	34	104	201	mother	0.0325	0	Col	0.0241
AT1G02270	0	0	0	0	none	1	NA	none	1	NA	0	0	0	0	none	1	NA	none	1	NA	0	0	0	0	none	1	NA	none	1	NA	99	66	149	409	none	1	NA	Cvi	0.00475	1.113	122	79	303	865	none	0.632	NA	Cvi	0.000622
AT1G02280	0	0	0	0	none	1	NA	none	1	NA	0	0	0	0	none	1	NA	none	1	NA	0	0	0	0	none	1	NA	none	1	NA	0	0	0	0	none	1	NA	none	1	NA	0	0	0	0	none	1	NA	none	1
AT1G02290	0	0	4	6	none	1	NA	none	1	NA	0	0	0	0	none	1	NA	none	1	NA	0	0	0	0	none	1	NA	none	1	NA	0	0	0	0	none	1	NA	none	1	NA	0	0	0	0	none	1	NA	none	1
AT1G02300	2	0	0	1	none	0.604	NA	none	1	NA	8	0	0	0	none	1	NA	none	1	NA	0	0	0	0	none	1	NA	none	1	NA	3	0	7	7	none	0.738	NA	none	0.39	NA	5	0	4	2	none	1	NA	none	0.118
AT1G02305	149	38	1	6	none	0.173	NA	none	1	NA	37	7	30	0	father	0.00189	2.689	Col	1.73e-13	18.784	67	33	1	15	mother	0.0111	0	none	0.0545	NA	849	352	1141	1666	none	0.189	NA	Col	6.59e-11	1.353	1112	287	2080	2536	mother	0.0253	0	Col	3.87e-63
AT1G02310	0	0	0	0	none	1	NA	none	1	NA	0	0	0	0	none	1	NA	none	1	NA	0	0	0	0	none	1	NA	none	1	NA	126	115	212	373	father	2.36e-05	1.363	Cvi	0.0077	1.055	167	175	338	687	father	1.63e-07	1.465	Cvi	2.53e-08
AT1G02320	0	0	0	0	none	1	NA	none	1	NA	0	0	0	0	none	1	NA	none	1	NA	0	0	0	0	none	1	NA	none	1	NA	0	0	0	0	none	1	NA	none	1	NA	0	0	0	0	none	1	NA	none	1
AT1G02330	0	0	0	0	none	1	NA	none	1	NA	0	0	0	0	none	1	NA	none	1	NA	0	0	0	0	none	1	NA	none	1	NA	455	99	421	433	none	0.336	NA	Col	4.39e-33	3.146	622	174	648	589	none	0.0741	NA	Col	1.07e-42
AT1G02335	1	1	0	0	none	1	NA	none	1	NA	0	0	0	0	none	1	NA	none	1	NA	0	0	0	0	none	1	NA	none	1	NA	0	0	0	0	none	1	NA	none	1	NA	0	0	0	3	none	1	NA	none	1
AT1G02340	0	0	0	0	none	1	NA	none	1	NA	17	0	0	0	none	1	NA	none	1	NA	0	0	0	0	none	1	NA	none	1	NA	0	0	0	0	none	1	NA	none	1	NA	0	0	0	0	none	1	NA	none	1
AT1G02350	0	0	0	0	none	1	NA	none	1	NA	0	0	0	0	none	1	NA	none	1	NA	0	0	0	0	none	1	NA	none	1	NA	0	0	0	0	none	1	NA	none	1	NA	0	0	0	0	none	1	NA	none	1
AT1G02360	0	0	0	0	none	1	NA	none	1	NA	0	0	0	0	none	1	NA	none	1	NA	0	0	0	0	none	1	NA	none	1	NA	0	0	0	0	none	1	NA	none	1	NA	0	0	0	0	none	1	NA	none	1
AT1G02370	0	0	0	0	none	1	NA	none	1	NA	0	0	0	0	none	1	NA	none	1	NA	0	0	0	0	none	1	NA	none	1	NA	0	0	0	0	none	1	NA	none	1	NA	0	0	0	0	none	1	NA	none	1
AT1G02380	13	9	0	3	none	0.55	NA	none	0.509	NA	0	0	0	0	none	1	NA	none	1	NA	0	0	0	0	none	1	NA	none	1	NA	4	2	13	24	none	1	NA	none	1	NA	5	0	19	47	none	0.0579	NA	none	0.448
AT1G02390	12	7	4	7	none	1	NA	none	1	NA	21	0	0	1	none	0.0639	NA	none	1	NA	22	4	0	7	mother	0.00176	0	none	0.657	NA	28	56	28	59	father	0.00112	1.55	Cvi	4.15e-05	1.72	32	45	55	83	father	5.13e-05	1.694	Cvi	0.0259
AT1G02391	0	0	0	0	none	1	NA	none	1	NA	0	0	0	0	none	1	NA	none	1	NA	0	0	0	0	none	1	NA	none	1	NA	0	0	0	0	none	1	NA	none	1	NA	0	0	0	0	none	1	NA	none	1
AT1G02400	0	0	0	0	none	1	NA	none	1	NA	0	0	0	0	none	1	NA	none	1	NA	0	0	0	0	none	1	NA	none	1	NA	0	0	0	0	none	1	NA	none	1	NA	0	0	0	0	none	1	NA	none	1
AT1G02405	0	0	0	0	none	1	NA	none	1	NA	0	0	0	0	none	1	NA	none	1	NA	0	0	0	0	none	1	NA	none	1	NA	41	35	45	65	father	0.0193	1.036	none	0.738	NA	18	6	17	23	none	1	NA	none	0.298
AT1G02410	0	0	0	0	none	1	NA	none	1	NA	0	0	0	0	none	1	NA	none	1	NA	0	0	0	0	none	1	NA	none	1	NA	12	8	9	26	none	0.973	NA	none	0.551	NA	0	0	28	64	none	1	NA	none	1
AT1G02420	0	0	0	0	none	1	NA	none	1	NA	0	0	0	0	none	1	NA	none	1	NA	0	0	0	0	none	1	NA	none	1	NA	1	0	2	2	none	1	NA	none	1	NA	6	0	6	10	none	0.214	NA	none	0.225
AT1G02430	0	0	0	0	none	1	NA	none	1	NA	0	0	0	0	none	1	NA	none	1	NA	0	0	0	0	none	1	NA	none	1	NA	0	4	1	2	none	0.304	NA	none	0.269	NA	4	2	8	11	none	1	NA	none	1
AT1G02440	0	0	0	0	none	1	NA	none	1	NA	0	0	0	0	none	1	NA	none	1	NA	0	0	0	0	none	1	NA	none	1	NA	0	0	0	0	none	1	NA	none	1	NA	0	0	0	0	none	1	NA	none	1
AT1G02450	0	0	0	0	none	1	NA	none	1	NA	0	0	0	0	none	1	NA	none	1	NA	0	0	0	0	none	1	NA	none	1	NA	0	0	0	0	none	1	NA	none	1	NA	0	0	0	0	none	1	NA	none	1
AT1G02460	0	0	0	0	none	1	NA	none	1	NA	0	0	0	0	none	1	NA	none	1	NA	0	0	0	0	none	1	NA	none	1	NA	0	0	0	0	none	1	NA	none	1	NA	0	0	0	0	none	1	NA	none	1
AT1G02470	0	0	0	0	none	1	NA	none	1	NA	0	0	0	0	none	1	NA	none	1	NA	0	0	0	0	none	1	NA	none	1	NA	0	0	1	3	none	1	NA	none	1	NA	0	0	1	0	none	1	NA	none	1
AT1G02475	0	0	0	0	none	1	NA	none	1	NA	0	0	0	0	none	1	NA	none	1	NA	0	0	0	0	none	1	NA	none	1	NA	1	0	8	19	none	0.69	NA	none	1	NA	6	3	39	77	none	1	NA	none	1
AT1G02480	0	0	0	0	none	1	NA	none	1	NA	0	0	0	0	none	1	NA	none	1	NA	0	0	0	0	none	1	NA	none	1	NA	0	0	0	0	none	1	NA	none	1	NA	0	0	0	0	none	1	NA	none	1
AT1G02490	0	0	0	0	none	1	NA	none	1	NA	0	0	0	0	none	1	NA	none	1	NA	0	0	0	0	none	1	NA	none	1	NA	0	0	0	0	none	1	NA	none	1	NA	0	0	0	0	none	1	NA	none	1
AT1G02500	0	0	0	0	none	1	NA	none	1	NA	0	0	0	0	none	1	NA	none	1	NA	0	0	0	0	none	1	NA	none	1	NA	0	0	0	0	none	1	NA	none	1	NA	0	0	0	0	none	1	NA	none	1
AT1G02510	0	0	0	0	none	1	NA	none	1	NA	0	0	0	0	none	1	NA	none	1	NA	0	0	0	0	none	1	NA	none	1	NA	0	0	0	0	none	1	NA	none	1	NA	0	0	0	0	none	1	NA	none	1
AT1G02520	0	0	0	0	none	1	NA	none	1	NA	0	0	0	0	none	1	NA	none	1	NA	0	0	0	0	none	1	NA	none	1	NA	16	3	8	14	none	0.551	NA	none	0.314	NA	18	0	15	13	mother	0.0386	0	Col	0.000315
AT1G02530	0	0	0	0	none	1	NA	none	1	NA	0	0	0	0	none	1	NA	none	1	NA	0	0	0	0	none	1	NA	none	1	NA	28	1	4	58	mother	1.34e-12	6.599	none	1	NA	216	26	5	144	mother	1.48e-49	16.823	Cvi	0.0274
AT1G02540	0	0	0	0	none	1	NA	none	1	NA	0	0	0	0	none	1	NA	none	1	NA	0	0	0	0	none	1	NA	none	1	NA	0	4	0	2	none	1	NA	none	0.145	NA	0	0	0	5	none	1	NA	none	1
AT1G02550	0	0	0	0	none	1	NA	none	1	NA	0	0	0	0	none	1	NA	none	1	NA	0	0	0	0	none	1	NA	none	1	NA	0	0	1	15	none	1	NA	none	1	NA	0	0	2	17	none	1	NA	none	1
AT1G02560	0	0	0	0	none	1	NA	none	1	NA	0	0	0	0	none	1	NA	none	1	NA	0	0	0	0	none	1	NA	none	1	NA	0	0	0	2	none	1	NA	none	1	NA	2	0	6	24	none	0.231	NA	none	1
AT1G02570	0	0	0	0	none	1	NA	none	1	NA	0	0	0	0	none	1	NA	none	1	NA	0	0	0	0	none	1	NA	none	1	NA	1	1	0	7	none	0.421	NA	none	0.383	NA	6	0	8	107	mother	7.41e-05	2.584	none	1
AT1G02575	0	0	0	0	none	1	NA	none	1	NA	0	0	0	0	none	1	NA	none	1	NA	0	0	0	0	none	1	NA	none	1	NA	0	0	0	0	none	1	NA	none	1	NA	0	0	0	0	none	1	NA	none	1
AT1G02580	0	0	0	0	none	1	NA	none	1	NA	0	0	0	0	none	1	NA	none	1	NA	0	0	0	0	none	1	NA	none	1	NA	0	0	1	2	none	1	NA	none	1	NA	0	0	0	1	none	1	NA	none	1
AT1G02590	0	0	0	0	none	1	NA	none	1	NA	0	0	0	0	none	1	NA	none	1	NA	0	0	0	0	none	1	NA	none	1	NA	0	0	0	0	none	1	NA	none	1	NA	0	0	0	0	none	1	NA	none	1
AT1G02600	0	0	0	0	none	1	NA	none	1	NA	0	0	0	0	none	1	NA	none	1	NA	0	0	0	0	none	1	NA	none	1	NA	0	0	0	0	none	1	NA	none	1	NA	0	0	0	0	none	1	NA	none	1
AT1G02610	0	0	0	0	none	1	NA	none	1	NA	0	0	0	0	none	1	NA	none	1	NA	0	0	0	0	none	1	NA	none	1	NA	0	0	0	1	none	1	NA	none	1	NA	0	0	0	1	none	1	NA	none	1
AT1G02620	0	0	0	0	none	1	NA	none	1	NA	0	0	0	0	none	1	NA	none	1	NA	0	0	0	0	none	1	NA	none	1	NA	0	0	0	0	none	1	NA	none	1	NA	0	0	0	0	none	1	NA	none	1
AT1G02630	0	0	0	0	none	1	NA	none	1	NA	0	0	0	0	none	1	NA	none	1	NA	0	0	0	0	none	1	NA	none	1	NA	0	0	0	0	none	1	NA	none	1	NA	0	0	0	0	none	1	NA	none	1
AT1G02640	8	0	0	4	mother	0.0124	0	none	1	NA	22	0	0	24	mother	6.2e-13	8.945	none	1	NA	0	0	0	0	none	1	NA	none	1	NA	33	20	0	36	mother	2.72e-06	2.234	Cvi	5.33e-05	3.282	16	0	2	16	mother	1.37e-05	2.133	none	0.631
AT1G02650	195	22	91	51	none	0.768	NA	Col	5.25e-26	7.261	26	20	78	49	father	1.98e-05	1.932	none	0.0542	NA	94	6	101	31	none	0.792	NA	Col	1.87e-28	15.324	55	3	40	34	mother	0.0344	0	Col	3.92e-09	4.54	69	7	58	52	none	0.0851	NA	Col	2.58e-09
AT1G02660	384	58	22	86	mother	5.94e-15	3.089	none	0.177	NA	218	3	23	73	mother	2.95e-30	12.241	Col	5.17e-10	4.861	132	40	40	112	mother	0.000552	1.135	none	0.71	NA	49	21	24	120	mother	0.00253	1.139	none	0.0774	NA	259	16	38	101	mother	1.66e-21	4.504	Col	3.04e-08
AT1G02670	54	13	20	17	none	1	NA	Col	0.00216	1.425	0	8	0	0	none	1	NA	none	1	NA	0	0	0	1	none	1	NA	none	1	NA	17	10	20	40	none	0.861	NA	none	0.983	NA	22	2	29	42	none	0.0632	NA	Col	0.00776
AT1G02680	386	100	115	140	none	0.65	NA	Col	1.21e-10	1.991	122	74	73	113	father	0.0465	0	none	0.942	NA	43	30	52	0	father	3.92e-13	23.797	Col	2.3e-13	12.222	185	45	160	157	none	1	NA	Col	7.3e-13	2.432	196	52	178	226	none	0.456	NA	Col	1.13e-08
AT1G02690	504	218	115	189	none	0.961	NA	none	0.0649	NA	455	152	237	244	none	0.0613	NA	Col	6.24e-16	2.025	212	44	51	37	none	0.784	NA	Col	6.35e-12	3.158	245	109	205	303	none	0.37	NA	Col	0.0153	1.017	311	133	313	552	none	0.965	NA	none	0.0585
AT1G02700	0	0	0	0	none	1	NA	none	1	NA	0	0	0	0	none	1	NA	none	1	NA	0	0	0	0	none	1	NA	none	1	NA	0	0	0	0	none	1	NA	none	1	NA	0	0	0	0	none	1	NA	none	1
AT1G02710	14	0	0	0	none	1	NA	none	1	NA	0	0	0	0	none	1	NA	none	1	NA	0	0	0	0	none	1	NA	none	1	NA	4	0	0	5	mother	0.03	0	none	1	NA	0	0	0	6	none	1	NA	none	1
AT1G02720	745	137	55	754	mother	5.21e-147	11.826	Ler	1.01e-07	1.6	134	36	44	91	mother	0.00807	0	Col	0.0378	0	685	25	18	752	mother	2.58e-305	121.125	none	0.279	NA	281	76	110	1069	mother	1.65e-62	5.735	Cvi	6.83e-08	1.678	323	65	263	2382	mother	1.06e-95	7.596	Cvi	0.000564
AT1G02730	0	0	0	0	none	1	NA	none	1	NA	0	0	0	0	none	1	NA	none	1	NA	0	0	0	0	none	1	NA	none	1	NA	622	374	391	841	none	0.37	NA	Cvi	0.0145	1.009	944	541	1078	2037	father	0.00712	1.014	none	0.357
AT1G02740	20	15	11	29	none	1	NA	none	0.438	NA	173	56	51	151	mother	4.62e-05	1.235	none	1	NA	20	28	12	87	none	0.634	NA	Ler	4.65e-08	3.179	25	3	9	20	mother	0.042	0	none	0.207	NA	15	4	18	39	none	0.429	NA	none	0.7
AT1G02750	0	0	0	0	none	1	NA	none	1	NA	0	0	0	0	none	1	NA	none	1	NA	0	0	0	0	none	1	NA	none	1	NA	98	17	95	188	mother	9.37e-05	1.34	Col	0.000531	1.368	90	37	247	469	none	0.588	NA	none	0.39
AT1G02760	0	0	0	0	none	1	NA	none	1	NA	0	0	0	0	none	1	NA	none	1	NA	0	0	0	0	none	1	NA	none	1	NA	0	0	0	0	none	1	NA	none	1	NA	0	0	0	0	none	1	NA	none	1
AT1G02770	846	444	292	529	none	0.276	NA	none	0.845	NA	448	328	366	673	father	3.08e-06	1.216	Ler	0.00397	1.028	132	60	79	113	none	0.393	NA	none	0.0807	NA	279	41	601	423	none	0.478	NA	Col	2.75e-49	6.161	266	25	856	791	mother	1.35e-07	1.485	Col	1.39e-47
AT1G02780	14122	5619	4091	6817	none	0.179	NA	Col	3.69e-57	1.407	7565	4714	3611	9019	none	1	NA	Ler	3.88e-59	1.444	9166	3481	2995	5535	mother	2.21e-11	1.119	Col	1.28e-30	1.311	0	0	0	0	none	1	NA	none	1	NA	0	0	0	0	none	1	NA	none	1
AT1G02790	10	6	2	1	none	0.842	NA	none	0.787	NA	0	0	0	0	none	1	NA	none	1	NA	8	0	0	0	none	1	NA	none	1	NA	5	0	0	0	none	1	NA	none	1	NA	2	0	0	0	none	1	NA	none	1
AT1G02800	50	15	5	3	none	0.94	NA	none	0.096	NA	0	0	0	0	none	1	NA	none	1	NA	0	0	0	0	none	1	NA	none	1	NA	0	0	0	0	none	1	NA	none	1	NA	0	0	0	0	none	1	NA	none	1
AT1G02810	42	22	8	17	none	1	NA	none	1	NA	37	24	35	0	father	5.27e-09	14.221	Col	3.75e-10	8.45	0	14	15	12	father	2.84e-05	8.677	Ler	0.00524	1.388	25	18	23	40	none	0.447	NA	none	0.869	NA	25	35	48	96	father	0.00932	1.194	Cvi	0.005
AT1G02813	0	0	0	0	none	1	NA	none	1	NA	0	0	0	0	none	1	NA	none	1	NA	0	0	0	0	none	1	NA	none	1	NA	0	0	0	0	none	1	NA	none	1	NA	0	0	0	0	none	1	NA	none	1
AT1G02816	0	0	0	0	none	1	NA	none	1	NA	0	0	0	0	none	1	NA	none	1	NA	0	0	0	0	none	1	NA	none	1	NA	45	3	39	82	mother	1.57e-05	1.778	Col	0.00115	1.608	61	2	80	185	mother	4.45e-12	3.655	Col	6.08e-06
AT1G02820	0	0	0	0	none	1	NA	none	1	NA	0	0	0	0	none	1	NA	none	1	NA	0	0	0	0	none	1	NA	none	1	NA	0	0	0	0	none	1	NA	none	1	NA	0	0	0	0	none	1	NA	none	1
AT1G02830	1	0	0	0	none	1	NA	none	1	NA	0	0	0	0	none	1	NA	none	1	NA	0	0	0	0	none	1	NA	none	1	NA	0	0	0	0	none	1	NA	none	1	NA	0	0	0	0	none	1	NA	none	1
AT1G02840	11	5	8	4	none	0.305	NA	none	0.285	NA	50	0	0	24	mother	4.45e-19	20.33	none	1	NA	11	12	36	16	father	7.79e-05	2.476	none	0.256	NA	59	81	131	302	father	0.000215	1.39	Cvi	7.8e-08	1.847	108	41	140	415	mother	0.0015	1.128	none	0.736
AT1G02850	10	13	2	12	none	1	NA	none	0.0562	NA	0	0	0	0	none	1	NA	none	1	NA	0	0	0	0	none	1	NA	none	1	NA	29	5	19	19	none	0.825	NA	Col	0.00785	1.241	15	14	28	34	father	0.0349	0	none	0.947
AT1G02860	0	0	0	0	none	1	NA	none	1	NA	0	0	0	0	none	1	NA	none	1	NA	0	0	0	0	none	1	NA	none	1	NA	25	8	17	41	none	0.378	NA	none	0.822	NA	16	30	27	74	father	0.0406	0	Cvi	8.22e-05
AT1G02870	27	18	7	23	none	1	NA	none	0.419	NA	21	8	1	25	mother	0.000347	1.274	Ler	0.0381	0	71	60	34	121	none	0.995	NA	Ler	6.01e-05	1.464	12	6	5	16	none	0.749	NA	none	0.904	NA	23	9	14	52	none	0.107	NA	none	0.601
AT1G02880	0	0	1	0	none	1	NA	none	1	NA	0	0	0	0	none	1	NA	none	1	NA	0	0	0	0	none	1	NA	none	1	NA	0	0	0	0	none	1	NA	none	1	NA	0	0	0	1	none	1	NA	none	1
AT1G02890	2767	927	617	1006	mother	0.00728	1.022	Col	9.88e-20	1.537	1790	540	751	1377	mother	2.87e-11	1.263	Col	2.65e-18	1.502	725	181	492	540	none	0.431	NA	Col	3.23e-37	2.745	682	224	845	1146	none	0.916	NA	Col	2.11e-19	1.767	1204	341	1379	2009	mother	0.000359	1.065	Col	3.58e-37
AT1G02900	0	0	0	0	none	1	NA	none	1	NA	0	0	0	0	none	1	NA	none	1	NA	0	0	0	0	none	1	NA	none	1	NA	0	0	0	0	none	1	NA	none	1	NA	0	0	0	0	none	1	NA	none	1
AT1G02910	53	20	10	35	none	0.0958	NA	none	0.895	NA	33	29	23	78	none	1	NA	Ler	0.00299	1.147	50	31	0	16	mother	0.00086	1.077	Ler	0.00389	1.656	0	0	0	0	none	1	NA	none	1	NA	0	0	0	0	none	1	NA	none	1
AT1G02920	1	0	0	0	none	1	NA	none	1	NA	0	0	0	0	none	1	NA	none	1	NA	0	0	0	0	none	1	NA	none	1	NA	0	0	0	0	none	1	NA	none	1	NA	0	0	0	0	none	1	NA	none	1
AT1G02930	109	0	0	27	mother	1.69e-27	49.858	none	1	NA	247	0	0	114	mother	1.97e-95	477.034	none	1	NA	74	0	0	0	none	1	NA	none	1	NA	0	0	0	0	none	1	NA	none	1	NA	0	0	0	0	none	1	NA	none	1
AT1G02940	97	9	5	8	none	0.0795	NA	Col	0.0308	1.187	47	21	18	50	none	0.285	NA	none	0.809	NA	36	8	33	0	father	0.000414	3.612	Col	7.89e-14	18.288	12	16	46	89	none	0.108	NA	none	0.077	NA	92	0	61	106	mother	5.59e-18	7.603	Col	2.06e-13
AT1G02950	0	0	0	0	none	1	NA	none	1	NA	0	0	0	0	none	1	NA	none	1	NA	0	0	0	0	none	1	NA	none	1	NA	0	0	0	0	none	1	NA	none	1	NA	0	0	0	0	none	1	NA	none	1
AT1G02952	0	0	0	0	none	1	NA	none	1	NA	0	0	0	0	none	1	NA	none	1	NA	0	0	0	0	none	1	NA	none	1	NA	0	0	0	0	none	1	NA	none	1	NA	0	0	0	0	none	1	NA	none	1
AT1G02960	0	0	0	0	none	1	NA	none	1	NA	0	0	0	0	none	1	NA	none	1	NA	0	0	0	0	none	1	NA	none	1	NA	0	0	0	0	none	1	NA	none	1	NA	0	0	0	0	none	1	NA	none	1
AT1G02965	0	0	0	0	none	1	NA	none	1	NA	0	0	0	0	none	1	NA	none	1	NA	0	0	0	0	none	1	NA	none	1	NA	0	0	0	0	none	1	NA	none	1	NA	0	0	0	0	none	1	NA	none	1
AT1G02970	269	129	98	173	none	0.886	NA	none	0.56	NA	109	17	69	140	mother	4.9e-06	1.472	Col	0.000109	1.43	92	43	107	153	none	0.318	NA	none	0.113	NA	83	26	65	96	none	0.829	NA	Col	0.0175	1.02	113	53	109	248	none	0.439	NA	none	0.89
AT1G02980	871	382	106	192	none	1	NA	none	0.234	NA	1138	256	297	422	mother	4.25e-06	1.189	Col	5.23e-28	2.356	56	15	33	194	mother	2.03e-08	2.166	none	0.259	NA	155	67	535	759	none	0.37	NA	Col	0.00611	1.097	91	102	1031	1258	father	1.28e-15	2.553	none	0.0864
AT1G02990	11	4	1	7	none	0.435	NA	none	0.858	NA	0	26	0	0	none	1	NA	none	1	NA	0	0	0	0	none	1	NA	none	1	NA	24	3	22	25	none	0.272	NA	Col	0.0068	1.282	32	0	34	59	mother	1.05e-06	2.377	Col	5.69e-05
AT1G03000	0	0	0	0	none	1	NA	none	1	NA	0	0	0	0	none	1	NA	none	1	NA	0	0	0	0	none	1	NA	none	1	NA	3	7	12	20	none	0.202	NA	none	0.27	NA	40	28	22	64	none	1	NA	none	0.111
AT1G03010	0	0	0	0	none	1	NA	none	1	NA	0	0	0	0	none	1	NA	none	1	NA	0	0	0	0	none	1	NA	none	1	NA	0	0	0	0	none	1	NA	none	1	NA	0	0	0	0	none	1	NA	none	1
AT1G03020	0	0	0	0	none	1	NA	none	1	NA	0	0	0	0	none	1	NA	none	1	NA	0	0	0	0	none	1	NA	none	1	NA	0	0	0	0	none	1	NA	none	1	NA	0	0	0	0	none	1	NA	none	1
AT1G03022	0	0	0	0	none	1	NA	none	1	NA	0	0	0	0	none	1	NA	none	1	NA	0	0	0	0	none	1	NA	none	1	NA	0	0	0	0	none	1	NA	none	1	NA	0	0	0	0	none	1	NA	none	1
AT1G03030	58	18	22	28	none	1	NA	none	0.0658	NA	196	28	82	103	mother	0.000886	1.111	Col	1.84e-12	2.816	0	0	2	9	none	1	NA	none	1	NA	36	14	41	60	none	1	NA	none	0.284	NA	49	20	41	56	none	0.764	NA	none	0.181
AT1G03040	7	4	2	6	none	1	NA	none	1	NA	7	3	0	0	none	1	NA	none	1	NA	0	0	0	0	none	1	NA	none	1	NA	17	6	10	14	none	1	NA	none	0.544	NA	14	7	33	46	none	0.755	NA	none	0.755
AT1G03050	4	6	1	1	none	0.73	NA	none	1	NA	0	0	0	0	none	1	NA	none	1	NA	12	0	0	0	none	1	NA	none	1	NA	0	0	0	0	none	1	NA	none	1	NA	0	0	0	0	none	1	NA	none	1
AT1G03055	228	122	122	167	father	0.0283	0	none	0.163	NA	39	0	0	1	mother	0.0367	0	none	1	NA	115	3	40	47	mother	3.81e-08	2.488	Col	3.86e-14	7.208	8	1	12	8	none	1	NA	none	0.0522	NA	32	2	65	21	none	1	NA	Col	7.13e-12
AT1G03060	59	19	14	42	none	0.0919	NA	none	1	NA	38	26	0	48	mother	4.3e-08	2.786	Ler	8.32e-08	5.218	23	14	0	0	none	1	NA	none	1	NA	56	42	56	131	none	0.602	NA	none	0.0855	NA	137	96	161	365	none	0.294	NA	Cvi	0.0131
AT1G03070	77	70	18	41	none	0.309	NA	none	0.0908	NA	24	0	0	0	none	1	NA	none	1	NA	0	8	0	0	none	1	NA	none	1	NA	7	7	14	43	none	1	NA	none	0.203	NA	36	10	12	48	mother	0.00535	0	none	1
AT1G03080	171	69	72	140	none	0.574	NA	none	0.487	NA	38	8	0	47	mother	1.44e-13	6.897	Ler	0.00411	1.223	153	19	99	146	mother	3.57e-06	1.435	Col	6.22e-11	2.64	32	9	34	67	none	0.383	NA	none	0.389	NA	55	31	85	137	none	0.274	NA	none	0.918
AT1G03090	155	66	34	67	none	0.882	NA	none	0.761	NA	103	34	55	64	none	0.782	NA	Col	0.00067	1.238	82	0	29	94	mother	1.99e-22	11.441	Col	3.72e-07	4.356	100	36	145	328	none	0.0784	NA	none	0.586	NA	39	29	84	196	none	0.56	NA	none	0.117
AT1G03100	5	6	0	3	none	1	NA	none	0.415	NA	3	0	0	0	none	1	NA	none	1	NA	0	0	0	0	none	1	NA	none	1	NA	0	0	0	0	none	1	NA	none	1	NA	0	0	2	1	none	1	NA	none	1
AT1G03103	0	0	0	0	none	1	NA	none	1	NA	0	0	0	0	none	1	NA	none	1	NA	0	0	0	24	none	1	NA	none	1	NA	0	0	0	1	none	1	NA	none	1	NA	0	0	0	0	none	1	NA	none	1
AT1G03106	0	6	2	17	none	0.806	NA	Ler	0.000893	3.413	0	0	0	23	none	1	NA	none	1	NA	8	7	56	54	father	0.0334	0	none	0.901	NA	0	14	5	177	none	1	NA	Cvi	1.78e-16	54.491	0	16	21	373	none	0.529	NA	Cvi	7.56e-18
AT1G03110	64	25	11	23	none	0.814	NA	none	0.893	NA	127	21	14	86	mother	2.54e-14	3.365	none	1	NA	8	10	0	0	none	1	NA	none	1	NA	11	8	13	21	none	0.625	NA	none	1	NA	47	16	18	28	none	0.953	NA	none	0.244
AT1G03120	10	5	9	6	none	0.529	NA	none	0.499	NA	8	7	12	52	none	1	NA	none	0.0559	NA	0	0	0	18	none	1	NA	none	1	NA	46	24	56	117	none	1	NA	none	0.943	NA	20	7	35	64	none	0.792	NA	none	0.634
AT1G03130	100	40	24	33	none	0.886	NA	none	0.228	NA	245	146	57	99	none	0.143	NA	none	1	NA	140	145	50	179	none	0.557	NA	Ler	3.99e-11	2.152	276	253	323	748	father	0.000238	1.172	Cvi	7.47e-11	1.571	499	158	429	973	mother	1.19e-08	1.337	Col	0.00699
AT1G03140	155	78	56	111	none	1	NA	none	1	NA	60	25	59	34	father	0.00246	1.198	Col	1.27e-05	1.725	49	0	0	18	mother	1.15e-15	14.942	none	1	NA	99	12	52	50	none	0.12	NA	Col	9.08e-10	3.232	70	2	87	157	mother	2.67e-11	3.281	Col	9.76e-09
AT1G03150	0	0	0	0	none	1	NA	none	1	NA	0	0	0	22	none	1	NA	none	1	NA	0	11	0	0	none	1	NA	none	1	NA	10	1	21	19	none	0.909	NA	Col	0.0398	0	27	5	44	99	mother	0.0296	0	none	0.215
AT1G03160	236	78	55	110	none	0.122	NA	none	0.149	NA	202	74	127	106	father	0.00518	1.041	Col	7.37e-10	1.939	221	20	29	169	mother	1.3e-35	6.914	none	0.0688	NA	31	14	35	50	none	0.797	NA	none	0.525	NA	20	11	85	162	none	0.956	NA	none	1
AT1G03170	8	0	0	0	none	1	NA	none	1	NA	0	0	0	0	none	1	NA	none	1	NA	0	0	0	0	none	1	NA	none	1	NA	0	0	0	0	none	1	NA	none	1	NA	0	0	0	0	none	1	NA	none	1
AT1G03180	3	5	3	3	none	0.547	NA	none	1	NA	0	0	0	0	none	1	NA	none	1	NA	0	0	0	0	none	1	NA	none	1	NA	0	0	0	1	none	1	NA	none	1	NA	0	0	2	5	none	1	NA	none	1
AT1G03190	89	26	29	70	mother	0.0441	0	none	0.505	NA	108	13	46	52	mother	0.00938	0	Col	5.7e-09	2.809	16	28	41	67	father	0.000774	1.59	Ler	0.0112	1.061	22	9	21	51	none	0.743	NA	none	1	NA	50	15	37	74	none	0.21	NA	none	0.279
AT1G03200	1	0	2	0	none	1	NA	none	0.567	NA	0	0	0	0	none	1	NA	none	1	NA	0	0	0	0	none	1	NA	none	1	NA	0	0	0	0	none	1	NA	none	1	NA	0	0	0	0	none	1	NA	none	1
AT1G03210	222	107	66	111	none	0.783	NA	none	0.512	NA	38	37	26	0	father	1.39e-09	16.827	Col	1.37e-06	4.437	56	0	0	0	none	1	NA	none	1	NA	0	0	0	0	none	1	NA	none	1	NA	0	0	0	0	none	1	NA	none	1
AT1G03220	0	0	0	0	none	1	NA	none	1	NA	0	0	0	0	none	1	NA	none	1	NA	0	0	0	0	none	1	NA	none	1	NA	0	0	0	0	none	1	NA	none	1	NA	0	0	0	0	none	1	NA	none	1
AT1G03230	0	0	0	0	none	1	NA	none	1	NA	0	0	0	0	none	1	NA	none	1	NA	0	0	0	0	none	1	NA	none	1	NA	0	0	0	0	none	1	NA	none	1	NA	0	0	0	0	none	1	NA	none	1
AT1G03240	0	0	0	0	none	1	NA	none	1	NA	0	0	0	0	none	1	NA	none	1	NA	0	0	0	0	none	1	NA	none	1	NA	0	0	0	0	none	1	NA	none	1	NA	0	0	0	0	none	1	NA	none	1
AT1G03250	0	0	0	0	none	1	NA	none	1	NA	0	0	0	0	none	1	NA	none	1	NA	0	0	0	0	none	1	NA	none	1	NA	0	0	0	0	none	1	NA	none	1	NA	0	0	0	0	none	1	NA	none	1
AT1G03260	47	3	6	28	mother	5.82e-07	2.562	none	0.324	NA	23	0	20	0	none	1	NA	Col	3.7e-12	31.172	0	2	0	0	none	1	NA	none	1	NA	32	11	35	69	none	0.693	NA	none	0.625	NA	84	18	38	96	mother	0.000514	1.226	none	0.124
AT1G03270	0	0	0	0	none	1	NA	none	1	NA	0	0	0	0	none	1	NA	none	1	NA	0	0	0	0	none	1	NA	none	1	NA	52	31	67	122	none	0.58	NA	none	0.961	NA	169	67	218	362	none	0.875	NA	Col	0.0356
AT1G03280	0	0	0	0	none	1	NA	none	1	NA	0	0	0	0	none	1	NA	none	1	NA	0	0	0	0	none	1	NA	none	1	NA	107	38	121	213	none	0.538	NA	none	0.084	NA	121	40	169	294	none	0.277	NA	Col	0.0177
AT1G03290	16	12	9	18	none	0.7	NA	none	0.82	NA	117	27	14	62	mother	5e-07	1.787	none	1	NA	59	1	0	0	none	1	NA	none	1	NA	20	7	35	45	none	1	NA	none	0.228	NA	34	9	122	225	none	0.246	NA	none	0.157
AT1G03300	0	0	0	0	none	1	NA	none	1	NA	0	0	0	0	none	1	NA	none	1	NA	0	0	0	0	none	1	NA	none	1	NA	20	4	16	17	none	0.973	NA	none	0.0597	NA	35	8	32	17	none	0.478	NA	Col	3.5e-05
AT1G03310	0	0	0	0	none	1	NA	none	1	NA	0	0	0	0	none	1	NA	none	1	NA	0	0	0	0	none	1	NA	none	1	NA	41	17	38	65	none	1	NA	none	0.578	NA	86	43	77	177	none	0.658	NA	none	0.701
AT1G03320	0	0	0	0	none	1	NA	none	1	NA	0	0	0	0	none	1	NA	none	1	NA	0	0	0	0	none	1	NA	none	1	NA	0	0	0	0	none	1	NA	none	1	NA	0	0	0	0	none	1	NA	none	1
AT1G03330	0	0	0	0	none	1	NA	none	1	NA	0	0	0	0	none	1	NA	none	1	NA	0	0	0	0	none	1	NA	none	1	NA	0	0	0	0	none	1	NA	none	1	NA	0	0	0	0	none	1	NA	none	1
AT1G03340	0	0	0	0	none	1	NA	none	1	NA	0	0	0	0	none	1	NA	none	1	NA	0	0	0	0	none	1	NA	none	1	NA	5	3	5	4	none	0.85	NA	none	0.824	NA	0	0	3	2	none	1	NA	none	1
AT1G03350	0	0	0	0	none	1	NA	none	1	NA	0	0	0	0	none	1	NA	none	1	NA	0	0	0	0	none	1	NA	none	1	NA	64	31	68	127	none	1	NA	none	0.967	NA	87	17	113	182	mother	0.00801	0	Col	0.000128
AT1G03360	0	0	0	0	none	1	NA	none	1	NA	0	0	0	0	none	1	NA	none	1	NA	0	0	0	0	none	1	NA	none	1	NA	0	0	0	0	none	1	NA	none	1	NA	0	0	0	0	none	1	NA	none	1
AT1G03365	0	0	0	0	none	1	NA	none	1	NA	0	0	0	0	none	1	NA	none	1	NA	0	0	0	0	none	1	NA	none	1	NA	12	1	14	18	none	0.34	NA	none	0.0823	NA	27	0	16	48	mother	1.01e-07	3.016	Col	0.00681
AT1G03370	23	4	7	9	none	0.771	NA	none	0.179	NA	8	0	0	0	none	1	NA	none	1	NA	0	0	0	0	none	1	NA	none	1	NA	0	0	0	0	none	1	NA	none	1	NA	0	0	0	0	none	1	NA	none	1
AT1G03380	0	0	0	0	none	1	NA	none	1	NA	0	0	0	0	none	1	NA	none	1	NA	0	0	0	0	none	1	NA	none	1	NA	0	0	0	0	none	1	NA	none	1	NA	0	0	0	0	none	1	NA	none	1
AT1G03390	0	0	0	0	none	1	NA	none	1	NA	0	0	0	0	none	1	NA	none	1	NA	0	0	0	0	none	1	NA	none	1	NA	0	0	0	0	none	1	NA	none	1	NA	0	0	0	0	none	1	NA	none	1
AT1G03400	0	0	0	0	none	1	NA	none	1	NA	0	0	0	0	none	1	NA	none	1	NA	0	0	0	0	none	1	NA	none	1	NA	9	16	17	10	father	0.000442	2.545	none	1	NA	24	16	16	17	none	0.119	NA	none	0.632
AT1G03410	0	0	0	0	none	1	NA	none	1	NA	0	0	0	0	none	1	NA	none	1	NA	0	0	0	0	none	1	NA	none	1	NA	4	1	13	22	none	1	NA	none	0.827	NA	0	0	15	33	none	1	NA	none	1
AT1G03420	0	0	0	0	none	1	NA	none	1	NA	0	0	0	0	none	1	NA	none	1	NA	0	0	0	0	none	1	NA	none	1	NA	0	0	0	0	none	1	NA	none	1	NA	0	0	0	0	none	1	NA	none	1
AT1G03430	0	0	0	0	none	1	NA	none	1	NA	0	0	0	0	none	1	NA	none	1	NA	0	0	0	0	none	1	NA	none	1	NA	0	0	0	0	none	1	NA	none	1	NA	0	0	0	0	none	1	NA	none	1
AT1G03440	0	0	0	0	none	1	NA	none	1	NA	0	0	0	0	none	1	NA	none	1	NA	0	0	0	0	none	1	NA	none	1	NA	112	53	183	278	none	0.484	NA	none	0.191	NA	326	119	641	968	none	0.901	NA	Col	1.76e-06
AT1G03445	0	0	0	0	none	1	NA	none	1	NA	0	0	0	0	none	1	NA	none	1	NA	0	0	0	0	none	1	NA	none	1	NA	11	8	127	21	father	5.6e-06	4.609	Col	0.000295	2.178	0	9	130	6	father	4.17e-11	91.497	none	1
AT1G03457	0	0	0	0	none	1	NA	none	1	NA	0	0	0	0	none	1	NA	none	1	NA	0	0	0	0	none	1	NA	none	1	NA	186	78	177	151	father	0.000702	1.216	Col	1.92e-08	1.729	408	168	279	221	father	1.37e-07	1.457	Col	1.07e-17
AT1G03470	0	0	0	0	none	1	NA	none	1	NA	0	0	0	0	none	1	NA	none	1	NA	0	0	0	0	none	1	NA	none	1	NA	109	56	139	185	none	0.067	NA	none	0.14	NA	177	77	281	463	none	0.887	NA	none	0.072
AT1G03475	0	0	0	0	none	1	NA	none	1	NA	0	0	0	0	none	1	NA	none	1	NA	0	0	0	0	none	1	NA	none	1	NA	0	0	0	0	none	1	NA	none	1	NA	0	0	0	0	none	1	NA	none	1
AT1G03490	0	0	0	0	none	1	NA	none	1	NA	0	0	0	0	none	1	NA	none	1	NA	0	0	0	0	none	1	NA	none	1	NA	0	0	0	0	none	1	NA	none	1	NA	0	0	0	0	none	1	NA	none	1
AT1G03495	0	0	0	0	none	1	NA	none	1	NA	0	0	0	0	none	1	NA	none	1	NA	0	0	0	0	none	1	NA	none	1	NA	9	0	3	6	none	0.0889	NA	none	0.36	NA	11	8	5	3	none	0.33	NA	none	0.563
AT1G03502	0	0	0	0	none	1	NA	none	1	NA	0	0	0	0	none	1	NA	none	1	NA	0	0	0	0	none	1	NA	none	1	NA	0	0	0	0	none	1	NA	none	1	NA	0	0	0	0	none	1	NA	none	1
AT1G03506	0	0	0	0	none	1	NA	none	1	NA	0	0	0	0	none	1	NA	none	1	NA	0	0	0	0	none	1	NA	none	1	NA	0	0	0	0	none	1	NA	none	1	NA	0	0	0	0	none	1	NA	none	1
AT1G03510	0	0	0	0	none	1	NA	none	1	NA	0	0	0	0	none	1	NA	none	1	NA	0	0	0	0	none	1	NA	none	1	NA	13	3	9	11	none	0.931	NA	none	0.29	NA	10	10	11	21	none	0.536	NA	none	0.525
AT1G03515	0	0	0	0	none	1	NA	none	1	NA	0	0	0	0	none	1	NA	none	1	NA	0	0	0	0	none	1	NA	none	1	NA	0	0	0	0	none	1	NA	none	1	NA	0	0	0	0	none	1	NA	none	1
AT1G03520	0	0	0	0	none	1	NA	none	1	NA	0	0	0	0	none	1	NA	none	1	NA	0	0	0	0	none	1	NA	none	1	NA	2	0	3	6	none	0.681	NA	none	1	NA	0	0	9	34	none	1	NA	none	1
AT1G03530	0	0	0	0	none	1	NA	none	1	NA	0	0	0	0	none	1	NA	none	1	NA	0	0	0	0	none	1	NA	none	1	NA	31	8	6	28	mother	0.00995	0	none	1	NA	63	15	20	37	none	0.147	NA	none	0.0957
AT1G03540	0	0	0	0	none	1	NA	none	1	NA	0	0	0	0	none	1	NA	none	1	NA	0	0	0	0	none	1	NA	none	1	NA	2	2	0	4	none	1	NA	none	0.619	NA	6	0	9	12	none	0.235	NA	none	0.134
AT1G03545	0	0	0	0	none	1	NA	none	1	NA	0	0	0	0	none	1	NA	none	1	NA	0	0	0	0	none	1	NA	none	1	NA	1	0	1	0	none	1	NA	none	1	NA	0	0	3	4	none	1	NA	none	1
AT1G03550	0	0	0	0	none	1	NA	none	1	NA	0	0	0	0	none	1	NA	none	1	NA	0	0	0	0	none	1	NA	none	1	NA	0	0	0	0	none	1	NA	none	1	NA	0	0	0	0	none	1	NA	none	1
AT1G03560	0	0	0	0	none	1	NA	none	1	NA	0	0	0	0	none	1	NA	none	1	NA	0	0	0	0	none	1	NA	none	1	NA	0	10	11	21	father	0.0258	2.67	Cvi	0.00186	2.433	22	24	20	52	none	0.295	NA	Cvi	0.0271
AT1G03570	0	0	0	0	none	1	NA	none	1	NA	0	0	0	0	none	1	NA	none	1	NA	0	0	0	0	none	1	NA	none	1	NA	0	0	0	0	none	1	NA	none	1	NA	0	0	0	0	none	1	NA	none	1
AT1G03590	0	0	0	0	none	1	NA	none	1	NA	0	0	0	0	none	1	NA	none	1	NA	0	0	0	0	none	1	NA	none	1	NA	6	2	5	21	none	0.403	NA	none	1	NA	6	4	6	34	none	0.582	NA	none	0.173
AT1G03600	0	0	0	0	none	1	NA	none	1	NA	0	0	0	0	none	1	NA	none	1	NA	0	0	0	0	none	1	NA	none	1	NA	339	204	315	560	father	0.0246	0	none	0.761	NA	372	188	419	777	none	0.558	NA	none	0.694
AT1G03610	0	0	0	0	none	1	NA	none	1	NA	0	0	0	0	none	1	NA	none	1	NA	0	0	0	0	none	1	NA	none	1	NA	0	0	0	0	none	1	NA	none	1	NA	0	0	0	7	none	1	NA	none	1
AT1G03620	0	0	0	0	none	1	NA	none	1	NA	0	0	0	0	none	1	NA	none	1	NA	0	0	0	0	none	1	NA	none	1	NA	1	0	2	5	none	1	NA	none	1	NA	1	0	0	4	none	0.319	NA	none	1
AT1G03630	0	0	0	0	none	1	NA	none	1	NA	0	0	0	0	none	1	NA	none	1	NA	0	0	0	0	none	1	NA	none	1	NA	0	0	0	0	none	1	NA	none	1	NA	0	0	0	0	none	1	NA	none	1
AT1G03640	0	0	0	0	none	1	NA	none	1	NA	0	0	0	0	none	1	NA	none	1	NA	0	0	0	0	none	1	NA	none	1	NA	0	0	0	0	none	1	NA	none	1	NA	0	0	0	0	none	1	NA	none	1
AT1G03650	0	0	0	0	none	1	NA	none	1	NA	0	0	0	0	none	1	NA	none	1	NA	0	0	0	0	none	1	NA	none	1	NA	16	1	2	8	mother	0.0154	0	none	0.726	NA	3	3	6	12	none	0.78	NA	none	0.771
AT1G03660	0	0	0	0	none	1	NA	none	1	NA	0	0	0	0	none	1	NA	none	1	NA	0	0	0	0	none	1	NA	none	1	NA	0	0	1	2	none	1	NA	none	1	NA	0	0	0	1	none	1	NA	none	1
AT1G03670	0	0	0	0	none	1	NA	none	1	NA	0	0	0	0	none	1	NA	none	1	NA	0	0	0	0	none	1	NA	none	1	NA	0	0	0	1	none	1	NA	none	1	NA	0	0	1	1	none	1	NA	none	1
AT1G03680	0	0	0	0	none	1	NA	none	1	NA	0	0	0	0	none	1	NA	none	1	NA	0	0	0	0	none	1	NA	none	1	NA	321	194	278	632	none	0.797	NA	Cvi	0.0209	0	112	88	389	827	father	0.0362	0	Cvi	0.00379
AT1G03687	0	0	0	0	none	1	NA	none	1	NA	0	0	0	0	none	1	NA	none	1	NA	0	0	0	0	none	1	NA	none	1	NA	114	67	100	184	none	0.412	NA	none	0.877	NA	126	74	112	193	none	0.185	NA	none	1
AT1G03700	0	0	0	0	none	1	NA	none	1	NA	0	0	0	0	none	1	NA	none	1	NA	0	0	0	0	none	1	NA	none	1	NA	0	0	1	2	none	1	NA	none	1	NA	0	0	1	0	none	1	NA	none	1
AT1G03710	0	0	0	0	none	1	NA	none	1	NA	0	0	0	0	none	1	NA	none	1	NA	0	0	0	0	none	1	NA	none	1	NA	106	102	129	533	none	0.935	NA	Cvi	1.11e-14	2.502	182	80	88	338	mother	9.89e-06	1.33	Cvi	0.0125
AT1G03720	0	0	0	0	none	1	NA	none	1	NA	0	0	0	0	none	1	NA	none	1	NA	0	0	0	0	none	1	NA	none	1	NA	0	0	0	0	none	1	NA	none	1	NA	0	0	0	0	none	1	NA	none	1
AT1G03730	0	0	0	0	none	1	NA	none	1	NA	0	0	0	0	none	1	NA	none	1	NA	0	0	0	0	none	1	NA	none	1	NA	11	7	3	12	none	0.923	NA	none	0.459	NA	9	0	17	44	mother	0.0072	0	none	0.179
AT1G03740	0	0	0	0	none	1	NA	none	1	NA	0	0	0	0	none	1	NA	none	1	NA	0	0	0	0	none	1	NA	none	1	NA	4	3	6	13	none	1	NA	none	0.847	NA	1	2	3	21	none	0.684	NA	none	0.146
AT1G03743	0	0	0	0	none	1	NA	none	1	NA	0	0	0	0	none	1	NA	none	1	NA	0	0	0	0	none	1	NA	none	1	NA	0	0	0	0	none	1	NA	none	1	NA	0	0	0	0	none	1	NA	none	1
AT1G03746	0	0	0	0	none	1	NA	none	1	NA	0	0	0	0	none	1	NA	none	1	NA	0	0	0	0	none	1	NA	none	1	NA	0	0	0	0	none	1	NA	none	1	NA	0	0	0	0	none	1	NA	none	1
AT1G03750	0	0	0	0	none	1	NA	none	1	NA	0	0	0	0	none	1	NA	none	1	NA	0	0	0	0	none	1	NA	none	1	NA	14	3	12	25	none	0.322	NA	none	0.52	NA	11	3	24	51	none	0.528	NA	none	0.68
AT1G03760	0	0	0	0	none	1	NA	none	1	NA	0	0	0	0	none	1	NA	none	1	NA	0	0	0	0	none	1	NA	none	1	NA	14	29	21	83	none	0.189	NA	Cvi	5.65e-07	2.72	34	36	33	124	none	0.781	NA	Cvi	4.13e-05
AT1G03770	0	0	0	0	none	1	NA	none	1	NA	0	0	0	0	none	1	NA	none	1	NA	0	0	0	0	none	1	NA	none	1	NA	8	6	14	18	none	0.57	NA	none	1	NA	7	8	9	33	none	1	NA	none	0.0918
AT1G03780	0	0	0	0	none	1	NA	none	1	NA	0	0	0	0	none	1	NA	none	1	NA	0	0	0	0	none	1	NA	none	1	NA	168	107	108	201	none	0.174	NA	none	0.529	NA	103	50	194	303	none	0.399	NA	none	0.29
AT1G03790	0	0	0	0	none	1	NA	none	1	NA	0	0	0	0	none	1	NA	none	1	NA	0	0	0	0	none	1	NA	none	1	NA	0	0	0	0	none	1	NA	none	1	NA	0	0	0	0	none	1	NA	none	1
AT1G03800	0	0	0	0	none	1	NA	none	1	NA	0	0	0	0	none	1	NA	none	1	NA	0	0	0	0	none	1	NA	none	1	NA	0	0	0	0	none	1	NA	none	1	NA	0	0	0	0	none	1	NA	none	1
AT1G03810	0	0	0	0	none	1	NA	none	1	NA	0	0	0	0	none	1	NA	none	1	NA	0	0	0	0	none	1	NA	none	1	NA	0	0	0	0	none	1	NA	none	1	NA	0	0	0	0	none	1	NA	none	1
AT1G03820	0	0	0	0	none	1	NA	none	1	NA	0	0	0	0	none	1	NA	none	1	NA	0	0	0	0	none	1	NA	none	1	NA	0	0	0	0	none	1	NA	none	1	NA	0	0	0	0	none	1	NA	none	1
AT1G03830	0	0	0	0	none	1	NA	none	1	NA	0	0	0	0	none	1	NA	none	1	NA	0	0	0	0	none	1	NA	none	1	NA	9	6	4	11	none	1	NA	none	0.883	NA	11	11	7	22	none	0.887	NA	none	0.145
AT1G03840	0	0	0	0	none	1	NA	none	1	NA	0	0	0	0	none	1	NA	none	1	NA	0	0	0	0	none	1	NA	none	1	NA	0	0	0	0	none	1	NA	none	1	NA	0	0	0	0	none	1	NA	none	1
AT1G03850	0	0	0	0	none	1	NA	none	1	NA	0	0	0	0	none	1	NA	none	1	NA	0	0	0	0	none	1	NA	none	1	NA	0	0	0	0	none	1	NA	none	1	NA	0	0	0	0	none	1	NA	none	1
AT1G03860	0	0	0	0	none	1	NA	none	1	NA	0	0	0	0	none	1	NA	none	1	NA	0	0	0	0	none	1	NA	none	1	NA	0	0	0	0	none	1	NA	none	1	NA	0	0	0	0	none	1	NA	none	1
AT1G03870	0	0	0	0	none	1	NA	none	1	NA	0	0	0	0	none	1	NA	none	1	NA	0	0	0	0	none	1	NA	none	1	NA	0	0	0	0	none	1	NA	none	1	NA	0	0	0	0	none	1	NA	none	1
AT1G03880	0	0	0	0	none	1	NA	none	1	NA	0	0	0	0	none	1	NA	none	1	NA	0	0	0	0	none	1	NA	none	1	NA	0	0	0	0	none	1	NA	none	1	NA	0	0	0	0	none	1	NA	none	1
AT1G03890	0	0	0	0	none	1	NA	none	1	NA	0	0	0	0	none	1	NA	none	1	NA	0	0	0	0	none	1	NA	none	1	NA	0	0	0	0	none	1	NA	none	1	NA	0	0	0	0	none	1	NA	none	1
AT1G03900	0	0	0	0	none	1	NA	none	1	NA	0	0	0	0	none	1	NA	none	1	NA	0	0	0	0	none	1	NA	none	1	NA	1	3	0	2	none	1	NA	none	0.589	NA	0	0	5	8	none	1	NA	none	1
AT1G03905	0	0	0	0	none	1	NA	none	1	NA	0	0	0	0	none	1	NA	none	1	NA	0	0	0	0	none	1	NA	none	1	NA	3	0	3	6	none	0.394	NA	none	0.7	NA	4	0	3	9	none	0.165	NA	none	0.671
AT1G03910	0	0	0	0	none	1	NA	none	1	NA	0	0	0	0	none	1	NA	none	1	NA	0	0	0	0	none	1	NA	none	1	NA	15	13	47	154	none	1	NA	none	0.0513	NA	63	30	102	190	none	1	NA	none	0.839
AT1G03920	0	0	0	0	none	1	NA	none	1	NA	0	0	0	0	none	1	NA	none	1	NA	0	0	0	0	none	1	NA	none	1	NA	22	0	2	21	mother	5.11e-08	3.911	none	0.681	NA	237	0	1	21	mother	1.53e-26	55.334	none	0.156
AT1G03930	0	0	0	0	none	1	NA	none	1	NA	0	0	0	0	none	1	NA	none	1	NA	0	0	0	0	none	1	NA	none	1	NA	52	22	53	103	none	0.879	NA	none	0.741	NA	78	20	75	158	mother	0.0111	0	none	0.071
AT1G03935	0	0	0	0	none	1	NA	none	1	NA	0	0	0	0	none	1	NA	none	1	NA	0	0	0	0	none	1	NA	none	1	NA	0	1	1	2	none	1	NA	none	1	NA	0	0	0	15	none	1	NA	none	1
AT1G03940	0	0	0	0	none	1	NA	none	1	NA	0	0	0	0	none	1	NA	none	1	NA	0	0	0	0	none	1	NA	none	1	NA	0	0	1	6	none	1	NA	none	1	NA	4	0	2	6	none	0.153	NA	none	0.658
AT1G03950	0	0	0	0	none	1	NA	none	1	NA	0	0	0	0	none	1	NA	none	1	NA	0	0	0	0	none	1	NA	none	1	NA	3	5	1	23	none	0.46	NA	Cvi	0.00528	1.735	1	0	8	51	none	0.379	NA	none	1
AT1G03960	0	0	0	0	none	1	NA	none	1	NA	0	0	0	0	none	1	NA	none	1	NA	0	0	0	0	none	1	NA	none	1	NA	7	4	2	6	none	1	NA	none	1	NA	16	6	19	16	none	0.539	NA	none	0.114
AT1G03970	0	0	0	0	none	1	NA	none	1	NA	0	0	0	0	none	1	NA	none	1	NA	0	0	0	0	none	1	NA	none	1	NA	0	0	0	0	none	1	NA	none	1	NA	0	0	0	0	none	1	NA	none	1
AT1G03980	0	0	0	0	none	1	NA	none	1	NA	0	0	0	0	none	1	NA	none	1	NA	0	0	0	0	none	1	NA	none	1	NA	3	0	0	1	none	0.454	NA	none	1	NA	0	4	6	5	none	0.0593	NA	none	0.352
AT1G03982	0	0	0	0	none	1	NA	none	1	NA	0	0	0	0	none	1	NA	none	1	NA	0	0	0	0	none	1	NA	none	1	NA	0	0	0	0	none	1	NA	none	1	NA	0	0	0	0	none	1	NA	none	1
AT1G03990	0	0	0	0	none	1	NA	none	1	NA	0	0	0	0	none	1	NA	none	1	NA	0	0	0	0	none	1	NA	none	1	NA	0	0	0	0	none	1	NA	none	1	NA	0	0	0	0	none	1	NA	none	1
AT1G04000	0	0	0	0	none	1	NA	none	1	NA	0	0	0	0	none	1	NA	none	1	NA	0	0	0	0	none	1	NA	none	1	NA	190	125	125	293	none	0.725	NA	Cvi	0.018	0	640	239	85	209	mother	0.00105	1.103	none	0.736
AT1G04010	0	0	0	0	none	1	NA	none	1	NA	0	0	0	0	none	1	NA	none	1	NA	0	0	0	0	none	1	NA	none	1	NA	0	0	0	0	none	1	NA	none	1	NA	0	0	0	0	none	1	NA	none	1
AT1G04020	0	0	0	0	none	1	NA	none	1	NA	0	0	0	0	none	1	NA	none	1	NA	0	0	0	0	none	1	NA	none	1	NA	51	19	24	85	mother	0.0226	0	none	0.667	NA	54	30	57	170	none	0.376	NA	none	0.159
AT1G04030	0	0	0	0	none	1	NA	none	1	NA	0	0	0	0	none	1	NA	none	1	NA	0	0	0	0	none	1	NA	none	1	NA	35	7	68	56	none	1	NA	Col	6.45e-05	1.937	37	26	164	209	father	0.0111	1.095	none	0.909
AT1G04040	0	0	0	0	none	1	NA	none	1	NA	0	0	0	0	none	1	NA	none	1	NA	0	0	0	0	none	1	NA	none	1	NA	3	1	4	5	none	1	NA	none	1	NA	6	0	27	15	none	0.714	NA	Col	0.0122
AT1G04050	0	0	0	0	none	1	NA	none	1	NA	0	0	0	0	none	1	NA	none	1	NA	0	0	0	0	none	1	NA	none	1	NA	40	14	16	27	none	0.886	NA	none	0.446	NA	79	7	25	44	mother	0.000154	1.436	Col	8.77e-05
AT1G04070	0	0	0	0	none	1	NA	none	1	NA	0	0	0	0	none	1	NA	none	1	NA	0	0	0	0	none	1	NA	none	1	NA	0	0	0	0	none	1	NA	none	1	NA	0	0	0	0	none	1	NA	none	1
AT1G04080	0	0	0	0	none	1	NA	none	1	NA	0	0	0	0	none	1	NA	none	1	NA	0	0	0	0	none	1	NA	none	1	NA	375	153	312	622	none	0.182	NA	none	0.187	NA	511	245	337	740	none	0.26	NA	none	0.782
AT1G04090	0	0	0	0	none	1	NA	none	1	NA	0	0	0	0	none	1	NA	none	1	NA	0	0	0	0	none	1	NA	none	1	NA	20	0	17	37	mother	0.000135	1.607	Col	0.0117	1.357	19	16	33	73	none	0.473	NA	none	0.251
AT1G04100	0	0	0	0	none	1	NA	none	1	NA	0	0	0	0	none	1	NA	none	1	NA	0	0	0	0	none	1	NA	none	1	NA	13	0	2	12	mother	0.00093	1.272	none	0.674	NA	0	0	13	36	none	1	NA	none	1
AT1G04110	0	0	0	0	none	1	NA	none	1	NA	0	0	0	0	none	1	NA	none	1	NA	0	0	0	0	none	1	NA	none	1	NA	7	3	1	3	none	1	NA	none	1	NA	5	10	2	13	none	1	NA	Cvi	0.0201
AT1G04120	426	160	137	308	mother	0.0103	1.021	none	0.457	NA	161	108	44	121	none	0.994	NA	Ler	0.00786	1.026	87	9	2	57	mother	3.56e-21	9.443	none	0.27	NA	73	19	80	113	none	0.448	NA	Col	0.00203	1.241	159	50	318	605	mother	0.0244	0	Col	0.0092
AT1G04130	29	14	1	16	mother	0.0379	0	none	0.131	NA	0	0	0	22	none	1	NA	none	1	NA	4	0	0	0	none	1	NA	none	1	NA	16	2	5	16	none	0.0718	NA	none	0.609	NA	3	2	7	22	none	1	NA	none	0.729
AT1G04140	281	97	63	107	none	0.53	NA	Col	0.0311	0	231	216	145	399	father	0.0325	0	Ler	8.65e-12	1.768	10	15	2	37	none	0.234	NA	Ler	4.62e-06	3.384	189	77	167	384	none	0.0664	NA	none	0.923	NA	258	123	417	769	none	0.924	NA	none	0.457
AT1G04150	20	13	5	8	none	0.793	NA	none	1	NA	0	0	0	0	none	1	NA	none	1	NA	14	0	0	0	none	1	NA	none	1	NA	15	10	10	13	none	0.473	NA	none	1	NA	45	24	14	38	none	0.719	NA	none	0.573
AT1G04160	29	10	4	13	none	0.362	NA	none	1	NA	10	6	0	0	none	1	NA	none	1	NA	45	8	4	0	none	0.664	NA	Col	0.00231	2.808	119	56	78	132	none	0.824	NA	none	0.515	NA	259	50	122	271	mother	2.92e-10	1.719	Col	2.8e-05
AT1G04170	736	365	152	320	none	0.874	NA	none	0.947	NA	2077	1103	1160	2812	mother	0.00973	0	Ler	1.76e-06	1.118	1794	775	1094	2681	mother	6.42e-11	1.215	none	0.392	NA	664	287	541	802	none	0.184	NA	Col	4.4e-06	1.219	956	306	1292	1975	mother	0.0259	0	Col	1.47e-21
AT1G04171	2	0	0	0	none	1	NA	none	1	NA	0	0	0	0	none	1	NA	none	1	NA	0	0	0	0	none	1	NA	none	1	NA	0	0	0	0	none	1	NA	none	1	NA	0	0	0	0	none	1	NA	none	1
AT1G04180	0	0	0	0	none	1	NA	none	1	NA	0	0	0	0	none	1	NA	none	1	NA	0	0	0	0	none	1	NA	none	1	NA	1	0	0	0	none	1	NA	none	1	NA	0	0	0	0	none	1	NA	none	1
AT1G04190	95	18	12	34	mother	0.00217	1.189	none	0.372	NA	15	8	11	0	father	0.00443	2.654	Col	0.000811	2.332	0	0	0	0	none	1	NA	none	1	NA	132	56	92	123	none	0.476	NA	Col	0.0215	0	215	92	168	242	none	0.385	NA	Col	0.0082
AT1G04200	0	0	0	0	none	1	NA	none	1	NA	0	0	0	0	none	1	NA	none	1	NA	0	0	0	0	none	1	NA	none	1	NA	82	38	85	311	mother	0.00875	1.06	none	0.0684	NA	144	35	194	666	mother	2.15e-12	2.085	none	0.571
AT1G04210	131	61	31	54	none	1	NA	none	0.734	NA	295	106	23	145	mother	2.06e-13	2.272	Ler	0.00157	1.173	153	24	60	80	mother	0.00445	0	Col	1.61e-08	2.235	78	45	70	127	none	0.58	NA	none	1	NA	159	32	272	560	mother	2.73e-07	1.517	Col	3.32e-05
AT1G04220	63	0	1	8	mother	3.5e-07	5.325	none	0.285	NA	22	0	0	110	mother	1.74e-24	40.998	none	1	NA	0	0	0	0	none	1	NA	none	1	NA	0	0	0	1	none	1	NA	none	1	NA	21	0	1	52	mother	2.5e-15	12.378	none	1
AT1G04230	0	0	0	0	none	1	NA	none	1	NA	0	0	0	0	none	1	NA	none	1	NA	0	0	0	0	none	1	NA	none	1	NA	9	6	22	63	none	1	NA	none	0.533	NA	32	25	44	87	none	0.26	NA	none	0.303
AT1G04240	0	0	0	0	none	1	NA	none	1	NA	0	0	0	0	none	1	NA	none	1	NA	0	0	0	0	none	1	NA	none	1	NA	0	0	0	0	none	1	NA	none	1	NA	0	0	1	0	none	1	NA	none	1
AT1G04250	0	0	0	0	none	1	NA	none	1	NA	0	0	0	0	none	1	NA	none	1	NA	0	0	0	0	none	1	NA	none	1	NA	0	0	0	0	none	1	NA	none	1	NA	0	0	0	0	none	1	NA	none	1
AT1G04260	318	127	136	214	none	1	NA	Col	0.0105	1.046	264	61	221	162	none	0.233	NA	Col	5.82e-26	3.654	258	31	34	204	mother	4.47e-37	6.007	none	0.3	NA	16	8	14	28	none	1	NA	none	1	NA	31	7	65	123	none	0.142	NA	none	0.112
AT1G04270	8323	2713	2245	3441	mother	1.24e-05	1.067	Col	5.98e-85	1.817	8358	526	3462	1070	mother	0.000387	1.05	Col	0	43.958	6503	500	2397	763	none	0.673	NA	Col	0	34.389	2940	1364	1909	2135	father	2.27e-28	1.463	Col	3.09e-46	1.699	2003	683	2902	3714	none	0.297	NA	Col	4.87e-62
AT1G04280	8	2	0	1	none	0.639	NA	none	1	NA	0	0	0	0	none	1	NA	none	1	NA	0	0	0	0	none	1	NA	none	1	NA	1	5	19	105	none	1	NA	Cvi	0.0029	2.639	4	0	7	107	mother	0.00123	1.885	none	1
AT1G04290	10	1	3	3	none	0.843	NA	none	0.24	NA	105	40	24	22	none	0.163	NA	Col	0.00593	1.127	47	17	0	62	mother	8.45e-14	6.45	Ler	1.12e-05	3.375	2	0	1	0	none	1	NA	none	0.514	NA	0	0	6	0	none	1	NA	none	1
AT1G04295	0	0	0	0	none	1	NA	none	1	NA	0	0	0	0	none	1	NA	none	1	NA	0	0	0	0	none	1	NA	none	1	NA	0	0	0	1	none	1	NA	none	1	NA	0	0	3	1	none	1	NA	none	1
AT1G04300	22	3	3	8	none	0.181	NA	none	0.578	NA	1	8	1	32	none	0.604	NA	Ler	1.5e-06	7.18	0	0	0	0	none	1	NA	none	1	NA	53	28	66	131	none	0.983	NA	none	1	NA	129	41	204	292	none	0.669	NA	Col	0.000276
AT1G04310	0	0	0	0	none	1	NA	none	1	NA	0	0	0	0	none	1	NA	none	1	NA	0	0	0	0	none	1	NA	none	1	NA	469	105	615	642	none	0.363	NA	Col	2.22e-36	3.102	711	171	910	932	none	0.607	NA	Col	4.3e-52
AT1G04320	0	0	0	0	none	1	NA	none	1	NA	0	0	0	0	none	1	NA	none	1	NA	0	0	0	0	none	1	NA	none	1	NA	0	0	0	0	none	1	NA	none	1	NA	0	0	0	0	none	1	NA	none	1
AT1G04330	0	0	0	0	none	1	NA	none	1	NA	0	0	0	0	none	1	NA	none	1	NA	0	0	0	0	none	1	NA	none	1	NA	3	0	2	5	none	0.388	NA	none	1	NA	8	0	2	3	none	0.225	NA	none	0.219
AT1G04340	154	76	42	141	mother	0.0371	0	none	0.0882	NA	340	186	61	261	mother	1.4e-05	1.239	Ler	5.71e-07	1.483	294	122	149	169	father	0.0223	0	Col	4.03e-06	1.381	0	0	0	0	none	1	NA	none	1	NA	0	0	0	0	none	1	NA	none	1
AT1G04350	0	0	0	0	none	1	NA	none	1	NA	0	0	0	0	none	1	NA	none	1	NA	0	0	0	0	none	1	NA	none	1	NA	7	0	11	13	none	0.191	NA	none	0.0804	NA	1	1	10	31	none	1	NA	none	0.595
AT1G04360	8	0	1	0	none	1	NA	none	0.26	NA	18	0	0	0	none	1	NA	none	1	NA	0	0	0	0	none	1	NA	none	1	NA	2	0	2	5	none	0.67	NA	none	1	NA	10	0	3	10	mother	0.00849	0	none	0.35
AT1G04370	0	0	0	0	none	1	NA	none	1	NA	0	0	0	0	none	1	NA	none	1	NA	0	0	0	0	none	1	NA	none	1	NA	0	0	0	0	none	1	NA	none	1	NA	0	0	0	0	none	1	NA	none	1
AT1G04380	3356	1236	1083	1251	father	3.88e-05	1.102	Col	2.47e-56	2.03	2307	1187	637	1131	father	0.0171	0	none	0.182	NA	1331	472	569	876	none	0.333	NA	Col	8.77e-15	1.484	2555	556	3019	2514	none	0.601	NA	Col	1.31e-255	4.775	2830	532	5973	5689	mother	3.7e-07	1.113	Col	1.31e-316
AT1G04390	32	22	2	21	none	0.14	NA	Ler	0.0254	1.098	69	78	81	67	father	1.54e-11	2.869	none	0.925	NA	8	19	0	0	none	1	NA	none	1	NA	12	11	18	31	none	0.397	NA	none	0.635	NA	8	4	30	57	none	1	NA	none	1
AT1G04400	64	0	18	1	none	0.484	NA	Col	4.51e-16	50.958	15	0	29	0	none	1	NA	Col	1.47e-11	29.478	0	0	0	0	none	1	NA	none	1	NA	75	24	71	76	none	0.725	NA	Col	0.000719	1.341	48	8	72	86	none	0.188	NA	Col	9.71e-05
AT1G04410	2090	887	493	834	none	1	NA	Col	1.61e-05	1.152	1548	443	406	353	father	0.00448	1.027	Col	8.34e-53	3.136	1549	539	601	494	father	1.73e-10	1.363	Col	3.81e-57	2.814	3057	1643	3083	5055	father	2.84e-12	1.181	Col	0.00348	1.022	3257	1588	7823	14397	none	0.133	NA	Col	0.00412
AT1G04420	193	72	30	98	mother	0.00389	1.113	none	0.709	NA	67	0	29	0	none	1	NA	Col	2.33e-24	131.668	27	0	14	0	none	1	NA	Col	1.15e-10	25.615	25	15	32	43	none	0.344	NA	none	0.875	NA	20	1	41	95	mother	0.000484	1.373	Col	0.0361
AT1G04425	2708	1433	447	981	none	0.822	NA	none	0.0749	NA	1752	92	490	63	father	0.0149	1.02	Col	0	92.496	1117	10	405	53	mother	4.65e-05	1.488	Col	8.57e-299	347.638	762	740	528	1893	none	0.448	NA	Cvi	1.05e-68	2.858	846	754	636	2009	none	0.132	NA	Cvi	5.18e-52
AT1G04430	49	7	3	36	mother	1.9e-08	3.169	none	0.762	NA	0	0	0	9	none	1	NA	none	1	NA	11	0	0	54	mother	8.18e-12	10.063	none	1	NA	9	3	4	17	none	0.483	NA	none	0.869	NA	6	0	7	28	mother	0.0123	0	none	0.706
AT1G04440	12	4	1	3	none	1	NA	none	1	NA	13	14	21	0	father	1.69e-06	11.257	Col	0.000267	2.427	12	0	0	31	mother	3.89e-10	6.302	none	1	NA	88	32	79	195	none	0.0698	NA	none	0.897	NA	93	40	151	407	none	0.0601	NA	none	0.661
AT1G04445	0	0	1	0	none	1	NA	none	1	NA	0	0	22	0	none	1	NA	none	1	NA	0	0	0	0	none	1	NA	none	1	NA	0	0	0	0	none	1	NA	none	1	NA	0	0	0	0	none	1	NA	none	1
AT1G04450	2	0	0	0	none	1	NA	none	1	NA	0	0	0	0	none	1	NA	none	1	NA	0	0	0	0	none	1	NA	none	1	NA	0	0	0	0	none	1	NA	none	1	NA	0	0	0	0	none	1	NA	none	1
AT1G04470	1	2	1	1	none	1	NA	none	1	NA	0	0	0	0	none	1	NA	none	1	NA	0	0	0	0	none	1	NA	none	1	NA	0	0	0	0	none	1	NA	none	1	NA	0	1	0	0	none	1	NA	none	1
AT1G04480	0	0	0	0	none	1	NA	none	1	NA	0	0	0	0	none	1	NA	none	1	NA	0	0	0	0	none	1	NA	none	1	NA	0	0	0	0	none	1	NA	none	1	NA	0	0	0	0	none	1	NA	none	1
AT1G04490	10	4	2	8	none	0.5	NA	none	1	NA	0	0	0	0	none	1	NA	none	1	NA	0	0	0	0	none	1	NA	none	1	NA	0	1	0	4	none	1	NA	none	0.352	NA	0	0	0	3	none	1	NA	none	1
AT1G04500	0	0	0	0	none	1	NA	none	1	NA	0	0	0	0	none	1	NA	none	1	NA	0	0	0	0	none	1	NA	none	1	NA	0	0	0	0	none	1	NA	none	1	NA	0	0	0	0	none	1	NA	none	1
AT1G04501	0	0	0	0	none	1	NA	none	1	NA	0	0	0	0	none	1	NA	none	1	NA	0	0	0	0	none	1	NA	none	1	NA	0	0	0	0	none	1	NA	none	1	NA	0	0	0	0	none	1	NA	none	1
AT1G04510	278	106	84	138	none	0.914	NA	Col	0.0396	0	435	108	0	0	none	1	NA	none	1	NA	315	47	24	155	mother	7.37e-32	5.204	none	1	NA	266	103	261	479	none	0.389	NA	Col	0.0397	0	331	226	507	1021	father	0.00686	1.03	Cvi	0.00568
AT1G04520	0	0	0	0	none	1	NA	none	1	NA	0	0	0	0	none	1	NA	none	1	NA	0	0	0	0	none	1	NA	none	1	NA	0	0	0	0	none	1	NA	none	1	NA	0	0	0	0	none	1	NA	none	1
AT1G04530	159	77	36	54	none	0.663	NA	none	0.461	NA	103	32	0	148	mother	1.22e-34	20.904	Ler	1.96e-11	8.071	10	4	0	0	none	1	NA	none	1	NA	90	44	96	138	none	0.378	NA	none	0.275	NA	58	22	122	195	none	1	NA	none	0.133
AT1G04540	28	2	3	5	none	0.152	NA	none	0.147	NA	0	0	0	0	none	1	NA	none	1	NA	4	0	0	0	none	1	NA	none	1	NA	18	5	11	44	mother	0.0416	0	none	1	NA	26	29	18	63	none	0.72	NA	Cvi	0.00145
AT1G04550	102	74	44	92	none	0.452	NA	none	0.24	NA	142	80	71	72	father	0.000484	1.22	Col	0.0181	0	85	23	65	47	none	0.26	NA	Col	8.13e-08	2.229	18	24	21	78	none	0.551	NA	Cvi	0.000257	1.683	88	31	104	209	none	0.192	NA	none	0.268
AT1G04555	0	0	0	0	none	1	NA	none	1	NA	0	0	0	0	none	1	NA	none	1	NA	0	0	0	0	none	1	NA	none	1	NA	0	0	0	0	none	1	NA	none	1	NA	0	0	0	0	none	1	NA	none	1
AT1G04560	0	0	0	0	none	1	NA	none	1	NA	0	0	0	0	none	1	NA	none	1	NA	0	0	0	0	none	1	NA	none	1	NA	0	0	0	0	none	1	NA	none	1	NA	0	0	0	0	none	1	NA	none	1
AT1G04570	0	0	0	0	none	1	NA	none	1	NA	0	0	0	0	none	1	NA	none	1	NA	0	0	0	0	none	1	NA	none	1	NA	2	0	0	0	none	1	NA	none	1	NA	0	0	3	4	none	1	NA	none	1
AT1G04580	0	0	0	0	none	1	NA	none	1	NA	0	0	0	0	none	1	NA	none	1	NA	0	0	0	0	none	1	NA	none	1	NA	343	0	38	350	mother	7.9e-137	147.335	Col	1.76e-10	6.947	602	0	33	799	mother	0	670.845	Col	1.04e-07
AT1G04590	0	0	0	0	none	1	NA	none	1	NA	0	0	0	0	none	1	NA	none	1	NA	0	0	0	0	none	1	NA	none	1	NA	157	44	136	146	none	1	NA	Col	1.94e-08	1.888	213	18	211	280	mother	1.25e-11	2.039	Col	5.84e-23
AT1G04600	0	0	0	0	none	1	NA	none	1	NA	0	0	0	0	none	1	NA	none	1	NA	0	0	0	0	none	1	NA	none	1	NA	6	0	4	2	none	1	NA	none	0.134	NA	14	3	38	12	none	0.273	NA	Col	0.000138
AT1G04610	0	0	0	0	none	1	NA	none	1	NA	0	0	0	0	none	1	NA	none	1	NA	0	0	0	0	none	1	NA	none	1	NA	2	0	0	0	none	1	NA	none	1	NA	0	0	0	0	none	1	NA	none	1
AT1G04620	0	0	0	0	none	1	NA	none	1	NA	0	0	0	0	none	1	NA	none	1	NA	0	0	0	0	none	1	NA	none	1	NA	37	43	30	75	none	0.132	NA	Cvi	0.00292	1.234	17	14	72	144	none	0.386	NA	none	0.348
AT1G04625	0	0	0	0	none	1	NA	none	1	NA	0	0	0	0	none	1	NA	none	1	NA	0	0	0	0	none	1	NA	none	1	NA	0	0	0	1	none	1	NA	none	1	NA	0	0	0	0	none	1	NA	none	1
AT1G04630	0	0	0	0	none	1	NA	none	1	NA	0	0	0	0	none	1	NA	none	1	NA	0	0	0	0	none	1	NA	none	1	NA	272	64	217	190	none	0.848	NA	Col	4.51e-21	3.046	82	19	117	189	none	0.0612	NA	Col	0.000928
AT1G04635	0	0	0	0	none	1	NA	none	1	NA	0	0	0	0	none	1	NA	none	1	NA	0	0	0	0	none	1	NA	none	1	NA	17	15	5	18	none	1	NA	none	0.183	NA	11	2	14	33	none	0.131	NA	none	0.626
AT1G04640	0	0	0	0	none	1	NA	none	1	NA	0	0	0	0	none	1	NA	none	1	NA	0	0	0	0	none	1	NA	none	1	NA	9	5	8	8	none	0.684	NA	none	0.676	NA	28	6	9	14	none	0.542	NA	none	0.212
AT1G04645	0	0	0	0	none	1	NA	none	1	NA	0	0	0	0	none	1	NA	none	1	NA	0	0	0	0	none	1	NA	none	1	NA	0	0	0	0	none	1	NA	none	1	NA	0	0	0	0	none	1	NA	none	1
AT1G04650	0	0	0	0	none	1	NA	none	1	NA	0	0	0	0	none	1	NA	none	1	NA	0	0	0	0	none	1	NA	none	1	NA	0	0	0	0	none	1	NA	none	1	NA	0	0	0	0	none	1	NA	none	1
AT1G04660	0	0	0	0	none	1	NA	none	1	NA	0	0	0	0	none	1	NA	none	1	NA	0	0	0	0	none	1	NA	none	1	NA	371	397	4	3	none	0.111	NA	none	1	NA	0	0	0	2	none	1	NA	none	1
AT1G04670	0	0	0	0	none	1	NA	none	1	NA	0	0	0	0	none	1	NA	none	1	NA	0	0	0	0	none	1	NA	none	1	NA	0	0	0	0	none	1	NA	none	1	NA	0	0	0	0	none	1	NA	none	1
AT1G04680	0	0	0	0	none	1	NA	none	1	NA	0	0	0	0	none	1	NA	none	1	NA	0	0	0	0	none	1	NA	none	1	NA	24	13	18	28	none	0.737	NA	none	0.994	NA	41	33	15	26	none	0.211	NA	none	0.58
AT1G04684	0	0	0	0	none	1	NA	none	1	NA	0	0	0	0	none	1	NA	none	1	NA	0	0	0	0	none	1	NA	none	1	NA	0	0	0	0	none	1	NA	none	1	NA	0	0	0	0	none	1	NA	none	1
AT1G04690	0	0	0	0	none	1	NA	none	1	NA	0	0	0	0	none	1	NA	none	1	NA	0	0	0	0	none	1	NA	none	1	NA	0	0	0	0	none	1	NA	none	1	NA	0	0	0	0	none	1	NA	none	1
AT1G04700	0	0	0	0	none	1	NA	none	1	NA	0	0	0	0	none	1	NA	none	1	NA	0	0	0	0	none	1	NA	none	1	NA	6	1	5	6	none	1	NA	none	0.499	NA	9	5	33	11	father	0.0237	1.2	Col	0.0267
AT1G04710	0	0	0	0	none	1	NA	none	1	NA	0	0	0	0	none	1	NA	none	1	NA	0	0	0	0	none	1	NA	none	1	NA	31	7	52	33	none	0.602	NA	Col	6.08e-05	2.036	51	8	60	100	mother	0.00984	0	Col	0.00177
AT1G04720	0	0	0	0	none	1	NA	none	1	NA	0	0	0	0	none	1	NA	none	1	NA	0	0	0	0	none	1	NA	none	1	NA	0	0	0	0	none	1	NA	none	1	NA	0	0	0	0	none	1	NA	none	1
AT1G04730	0	0	0	0	none	1	NA	none	1	NA	0	0	0	0	none	1	NA	none	1	NA	0	0	0	0	none	1	NA	none	1	NA	4	0	1	3	none	0.653	NA	none	1	NA	0	0	8	11	none	1	NA	none	1
AT1G04750	0	0	0	0	none	1	NA	none	1	NA	0	0	0	0	none	1	NA	none	1	NA	0	0	0	0	none	1	NA	none	1	NA	319	172	311	607	none	0.595	NA	none	0.865	NA	332	85	680	1237	mother	1.64e-06	1.275	Col	8.74e-09
AT1G04760	0	0	0	0	none	1	NA	none	1	NA	0	0	0	0	none	1	NA	none	1	NA	0	0	0	0	none	1	NA	none	1	NA	0	0	0	0	none	1	NA	none	1	NA	0	0	0	0	none	1	NA	none	1
AT1G04770	0	0	0	0	none	1	NA	none	1	NA	0	0	0	0	none	1	NA	none	1	NA	0	0	0	0	none	1	NA	none	1	NA	156	117	151	367	none	0.353	NA	Cvi	0.000611	1.188	429	252	217	479	none	0.724	NA	none	0.0516
AT1G04778	0	0	0	0	none	1	NA	none	1	NA	0	0	0	0	none	1	NA	none	1	NA	0	0	0	0	none	1	NA	none	1	NA	0	0	0	0	none	1	NA	none	1	NA	0	0	0	0	none	1	NA	none	1
AT1G04780	0	0	0	0	none	1	NA	none	1	NA	0	0	0	0	none	1	NA	none	1	NA	0	0	0	0	none	1	NA	none	1	NA	24	18	17	37	none	0.757	NA	none	0.467	NA	96	30	78	116	none	0.563	NA	Col	0.0074
AT1G04790	0	0	0	0	none	1	NA	none	1	NA	0	0	0	0	none	1	NA	none	1	NA	0	0	0	0	none	1	NA	none	1	NA	48	16	62	99	none	0.866	NA	none	0.139	NA	104	38	118	198	none	0.682	NA	none	0.0698
AT1G04800	0	0	0	0	none	1	NA	none	1	NA	0	0	0	0	none	1	NA	none	1	NA	0	0	0	0	none	1	NA	none	1	NA	0	0	0	0	none	1	NA	none	1	NA	0	0	1	0	none	1	NA	none	1
AT1G04810	0	0	0	0	none	1	NA	none	1	NA	0	0	0	0	none	1	NA	none	1	NA	0	0	0	0	none	1	NA	none	1	NA	115	50	101	231	none	0.365	NA	none	1	NA	343	132	181	378	mother	0.043	0	none	0.205
AT1G04820	0	0	0	0	none	1	NA	none	1	NA	0	0	0	0	none	1	NA	none	1	NA	0	0	0	0	none	1	NA	none	1	NA	0	0	0	0	none	1	NA	none	1	NA	0	0	0	0	none	1	NA	none	1
AT1G04830	0	0	0	0	none	1	NA	none	1	NA	0	0	0	0	none	1	NA	none	1	NA	0	0	0	0	none	1	NA	none	1	NA	0	0	0	0	none	1	NA	none	1	NA	0	0	0	0	none	1	NA	none	1
AT1G04840	0	0	0	0	none	1	NA	none	1	NA	0	0	0	0	none	1	NA	none	1	NA	0	0	0	0	none	1	NA	none	1	NA	0	0	0	0	none	1	NA	none	1	NA	0	0	0	0	none	1	NA	none	1
AT1G04850	0	0	0	0	none	1	NA	none	1	NA	0	0	0	0	none	1	NA	none	1	NA	0	0	0	0	none	1	NA	none	1	NA	279	122	342	562	none	0.844	NA	Col	0.029	0	612	210	433	868	mother	0.000157	1.113	Col	0.000583
AT1G04860	0	0	0	0	none	1	NA	none	1	NA	0	0	0	0	none	1	NA	none	1	NA	0	0	0	0	none	1	NA	none	1	NA	37	29	49	108	none	0.519	NA	none	0.187	NA	53	52	150	287	father	0.00383	1.151	Cvi	0.0133
AT1G04870	0	0	0	0	none	1	NA	none	1	NA	0	0	0	0	none	1	NA	none	1	NA	0	0	0	0	none	1	NA	none	1	NA	43	30	32	52	none	0.249	NA	none	0.924	NA	83	61	48	102	none	0.268	NA	none	0.135
AT1G04880	0	0	0	0	none	1	NA	none	1	NA	0	0	0	0	none	1	NA	none	1	NA	0	0	0	0	none	1	NA	none	1	NA	2	3	1	4	none	1	NA	none	0.715	NA	6	4	2	9	none	0.788	NA	none	0.499
AT1G04890	0	0	0	0	none	1	NA	none	1	NA	0	0	0	0	none	1	NA	none	1	NA	0	0	0	0	none	1	NA	none	1	NA	0	0	0	0	none	1	NA	none	1	NA	0	0	0	0	none	1	NA	none	1
AT1G04900	0	0	0	0	none	1	NA	none	1	NA	0	0	0	0	none	1	NA	none	1	NA	0	0	0	0	none	1	NA	none	1	NA	4	3	1	1	none	1	NA	none	1	NA	0	0	10	22	none	1	NA	none	1
AT1G04910	0	0	0	0	none	1	NA	none	1	NA	0	0	0	0	none	1	NA	none	1	NA	0	0	0	0	none	1	NA	none	1	NA	74	50	113	262	none	0.754	NA	none	0.107	NA	127	84	159	456	none	0.76	NA	Cvi	0.000613
AT1G04920	0	0	0	0	none	1	NA	none	1	NA	0	0	0	0	none	1	NA	none	1	NA	0	0	0	0	none	1	NA	none	1	NA	50	49	84	140	father	0.00257	1.214	none	0.114	NA	81	28	74	176	none	0.0655	NA	none	0.668
AT1G04930	0	0	0	0	none	1	NA	none	1	NA	0	0	0	0	none	1	NA	none	1	NA	0	0	0	0	none	1	NA	none	1	NA	0	0	0	0	none	1	NA	none	1	NA	0	0	0	0	none	1	NA	none	1
AT1G04940	0	0	0	0	none	1	NA	none	1	NA	0	0	0	0	none	1	NA	none	1	NA	0	0	0	0	none	1	NA	none	1	NA	0	0	0	0	none	1	NA	none	1	NA	0	0	0	0	none	1	NA	none	1
AT1G04945	0	0	0	0	none	1	NA	none	1	NA	0	0	0	0	none	1	NA	none	1	NA	0	0	0	0	none	1	NA	none	1	NA	0	0	0	0	none	1	NA	none	1	NA	0	0	0	0	none	1	NA	none	1
AT1G04950	0	0	0	0	none	1	NA	none	1	NA	0	0	0	0	none	1	NA	none	1	NA	0	0	0	0	none	1	NA	none	1	NA	15	5	13	19	none	1	NA	none	0.557	NA	23	9	39	67	none	0.949	NA	none	0.547
AT1G04960	0	0	0	0	none	1	NA	none	1	NA	0	0	0	0	none	1	NA	none	1	NA	0	0	0	0	none	1	NA	none	1	NA	24	11	38	80	none	1	NA	none	1	NA	30	6	62	138	mother	0.0187	0	none	0.191
AT1G04970	0	0	0	0	none	1	NA	none	1	NA	0	0	0	0	none	1	NA	none	1	NA	0	0	0	0	none	1	NA	none	1	NA	30	16	59	97	none	0.63	NA	none	0.912	NA	40	5	135	266	mother	0.000546	1.304	Col	0.00386
AT1G04980	0	0	0	0	none	1	NA	none	1	NA	0	0	0	0	none	1	NA	none	1	NA	0	0	0	0	none	1	NA	none	1	NA	20	16	57	97	none	0.297	NA	none	0.641	NA	25	25	77	159	none	0.122	NA	none	0.052
AT1G04985	0	0	0	0	none	1	NA	none	1	NA	0	0	0	0	none	1	NA	none	1	NA	0	0	0	0	none	1	NA	none	1	NA	0	0	0	0	none	1	NA	none	1	NA	0	0	0	0	none	1	NA	none	1
AT1G04990	0	0	0	0	none	1	NA	none	1	NA	0	0	0	0	none	1	NA	none	1	NA	0	0	0	0	none	1	NA	none	1	NA	111	48	156	309	none	0.744	NA	none	0.685	NA	311	85	207	405	mother	5.3e-05	1.192	Col	0.000112
AT1G05000	54	30	16	59	none	0.296	NA	none	0.151	NA	103	17	0	0	none	1	NA	none	1	NA	4	54	20	8	father	4.45e-13	22.882	Ler	0.0253	0	80	30	93	165	none	0.719	NA	none	0.23	NA	66	32	78	178	none	0.69	NA	none	0.834
AT1G05010	35	8	11	11	none	1	NA	none	0.0646	NA	0	0	0	0	none	1	NA	none	1	NA	0	5	15	0	father	0.000172	20.33	none	1	NA	6	9	25	11	father	0.00114	2.524	none	0.722	NA	31	1	36	38	mother	0.00529	0	Col	7.53e-06
AT1G05020	11	7	8	5	none	0.349	NA	none	0.516	NA	0	0	35	25	none	1	NA	none	1	NA	0	3	0	0	none	1	NA	none	1	NA	3	5	13	16	none	0.248	NA	none	0.639	NA	5	3	7	24	none	0.812	NA	none	0.541
AT1G05030	256	52	56	82	mother	0.0429	0	Col	1.54e-06	1.781	171	29	82	49	none	0.685	NA	Col	9.04e-19	4.693	93	42	30	67	none	0.608	NA	none	1	NA	83	32	87	198	none	0.193	NA	none	0.818	NA	80	44	140	360	none	0.626	NA	none	0.212
AT1G05040	0	0	0	1	none	1	NA	none	1	NA	0	0	0	0	none	1	NA	none	1	NA	0	0	0	0	none	1	NA	none	1	NA	0	0	0	0	none	1	NA	none	1	NA	0	0	1	0	none	1	NA	none	1
AT1G05055	0	0	0	0	none	1	NA	none	1	NA	0	0	0	0	none	1	NA	none	1	NA	0	0	0	0	none	1	NA	none	1	NA	239	104	240	412	none	1	NA	none	0.0988	NA	264	99	365	537	none	0.956	NA	Col	5.04e-05
AT1G05060	63	21	8	21	none	0.441	NA	none	1	NA	42	0	47	0	none	1	NA	Col	1.65e-25	133.769	0	0	0	0	none	1	NA	none	1	NA	100	20	65	160	mother	1.53e-05	1.435	Col	0.0353	0	103	21	144	201	mother	0.0435	0	Col	2.01e-06
AT1G05065	0	0	0	0	none	1	NA	none	1	NA	0	0	0	0	none	1	NA	none	1	NA	0	0	0	0	none	1	NA	none	1	NA	4	2	0	2	none	0.69	NA	none	1	NA	0	0	0	3	none	1	NA	none	1
AT1G05070	230	143	80	152	none	0.3	NA	none	0.629	NA	11	12	0	0	none	1	NA	none	1	NA	29	28	0	0	none	1	NA	none	1	NA	43	39	51	153	none	0.728	NA	Cvi	0.00151	1.291	83	39	85	206	none	0.415	NA	none	0.774
AT1G05080	10	0	6	0	none	1	NA	Col	0.00072	4.066	13	0	0	0	none	1	NA	none	1	NA	0	0	0	0	none	1	NA	none	1	NA	5	0	7	1	none	1	NA	Col	0.0145	1.463	3	0	26	2	none	1	NA	Col	0.0066
AT1G05085	0	0	0	0	none	1	NA	none	1	NA	0	0	0	0	none	1	NA	none	1	NA	0	0	0	0	none	1	NA	none	1	NA	0	0	0	0	none	1	NA	none	1	NA	0	0	0	0	none	1	NA	none	1
AT1G05090	0	0	0	0	none	1	NA	none	1	NA	0	0	0	0	none	1	NA	none	1	NA	0	0	0	0	none	1	NA	none	1	NA	0	0	0	0	none	1	NA	none	1	NA	0	0	0	0	none	1	NA	none	1
AT1G05100	0	0	0	0	none	1	NA	none	1	NA	0	0	0	0	none	1	NA	none	1	NA	0	0	0	0	none	1	NA	none	1	NA	0	0	0	0	none	1	NA	none	1	NA	0	0	0	0	none	1	NA	none	1
AT1G05120	177	63	24	85	mother	0.00106	1.192	none	0.671	NA	165	27	76	0	father	1.25e-07	8.645	Col	4.7e-43	80.71	97	32	13	111	mother	1.04e-10	2.468	Ler	0.00539	1.074	50	25	66	128	none	1	NA	none	1	NA	69	21	111	297	mother	0.00362	1.09	none	0.654
AT1G05136	0	0	0	0	none	1	NA	none	1	NA	0	0	0	0	none	1	NA	none	1	NA	0	0	0	0	none	1	NA	none	1	NA	0	0	0	0	none	1	NA	none	1	NA	0	0	0	0	none	1	NA	none	1
AT1G05140	88	35	19	30	none	1	NA	none	0.411	NA	6	22	124	136	father	8.55e-08	4.375	Ler	0.00383	1.316	52	12	17	76	mother	1.37e-05	1.552	none	1	NA	0	2	5	14	none	0.73	NA	none	0.203	NA	5	0	61	89	none	0.153	NA	none	0.259
AT1G05150	1930	544	495	742	mother	0.000614	1.079	Col	2.79e-28	1.921	679	191	172	299	mother	0.000356	1.091	Col	4.7e-08	1.444	433	115	277	268	none	0.624	NA	Col	2.64e-24	2.68	638	241	692	944	none	0.439	NA	Col	1.23e-12	1.517	1165	250	1320	1828	mother	2.09e-11	1.311	Col	2.12e-59
AT1G05160	15090	5403	4696	6366	none	0.0926	NA	Col	5.06e-182	1.923	7532	2962	2159	4533	mother	3.09e-19	1.215	Col	4.69e-08	1.103	7832	2898	3352	6330	mother	6.31e-17	1.173	Col	6.24e-31	1.315	3155	886	2788	3505	mother	0.0264	0	Col	3.56e-121	2.502	6559	1659	4043	5212	mother	2.41e-13	1.159	Col	3.31e-243
AT1G05170	19	0	8	22	mother	0.000249	1.545	none	0.0566	NA	0	0	0	32	none	1	NA	none	1	NA	0	0	0	0	none	1	NA	none	1	NA	78	18	32	54	none	0.171	NA	Col	0.0222	1.002	40	3	76	178	mother	4.71e-06	1.959	Col	0.00381
AT1G05180	0	0	0	0	none	1	NA	none	1	NA	0	0	0	0	none	1	NA	none	1	NA	0	0	0	0	none	1	NA	none	1	NA	10	6	12	23	none	0.959	NA	none	1	NA	27	0	37	50	mother	9.55e-05	1.557	Col	3.63e-05
AT1G05190	1351	841	288	614	none	0.16	NA	Ler	0.0037	1.059	555	228	298	427	none	0.265	NA	Col	2.46e-06	1.256	370	94	299	276	none	0.609	NA	Col	1.36e-25	2.889	235	151	161	474	none	0.549	NA	Cvi	2.63e-05	1.29	85	42	301	855	none	0.117	NA	none	0.166
AT1G05200	40	18	1	26	mother	0.000301	1.434	Ler	0.0186	1.161	20	0	0	38	mother	3.18e-15	12.875	none	1	NA	17	5	0	0	none	1	NA	none	1	NA	8	6	0	6	none	0.258	NA	none	0.227	NA	27	0	0	44	mother	6.15e-19	20.126	none	1
AT1G05205	0	0	0	0	none	1	NA	none	1	NA	0	0	0	0	none	1	NA	none	1	NA	0	0	0	0	none	1	NA	none	1	NA	0	0	0	0	none	1	NA	none	1	NA	0	0	0	0	none	1	NA	none	1
AT1G05210	0	0	0	0	none	1	NA	none	1	NA	0	0	0	0	none	1	NA	none	1	NA	0	0	0	0	none	1	NA	none	1	NA	0	0	0	0	none	1	NA	none	1	NA	0	0	0	0	none	1	NA	none	1
AT1G05220	0	0	0	0	none	1	NA	none	1	NA	0	0	0	0	none	1	NA	none	1	NA	0	0	0	0	none	1	NA	none	1	NA	26	34	51	87	father	0.00557	1.312	Cvi	0.0346	0	73	18	73	189	mother	0.000622	1.204	none	0.268
AT1G05230	104	4	3	63	mother	5.79e-29	17.348	none	1	NA	12	0	0	24	mother	2.74e-09	4.879	none	1	NA	18	0	0	38	mother	4.29e-14	11.588	none	1	NA	22	6	9	39	mother	0.0301	0	none	0.95	NA	24	0	12	83	mother	5.36e-12	5.95	none	0.21
AT1G05240	0	0	0	0	none	1	NA	none	1	NA	0	0	0	0	none	1	NA	none	1	NA	0	0	0	0	none	1	NA	none	1	NA	0	0	0	0	none	1	NA	none	1	NA	0	0	0	0	none	1	NA	none	1
AT1G05250	0	0	0	0	none	1	NA	none	1	NA	0	0	0	0	none	1	NA	none	1	NA	0	0	0	0	none	1	NA	none	1	NA	0	0	0	0	none	1	NA	none	1	NA	0	0	0	0	none	1	NA	none	1
AT1G05260	834	1	2	212	mother	8.24e-213	1063.29	none	0.254	NA	1555	1	0	282	mother	0	5035.39	none	1	NA	1174	3	0	165	mother	8.63e-204	1427.33	none	1	NA	314	5	3	151	mother	2.02e-99	112.962	none	0.9	NA	1226	0	0	213	mother	4.93e-259	4424.03	none	1
AT1G05270	90	36	28	55	none	0.833	NA	none	0.692	NA	75	20	0	69	mother	3.08e-20	10.333	Ler	2.1e-05	2.939	60	70	68	84	father	4.54e-07	1.95	none	0.203	NA	56	35	99	185	none	0.43	NA	none	0.723	NA	132	48	197	413	none	0.0885	NA	none	0.274
AT1G05280	401	134	99	262	mother	7.34e-06	1.293	none	0.683	NA	1401	162	526	625	mother	1.1e-25	1.945	Col	5.56e-97	5.51	1863	152	522	624	mother	2.83e-48	2.765	Col	1.64e-134	7.739	195	38	128	291	mother	4.39e-09	1.677	Col	0.000237	1.298	629	96	259	482	mother	6.81e-22	2.116	Col	1.47e-21
AT1G05290	0	0	0	0	none	1	NA	none	1	NA	0	0	0	0	none	1	NA	none	1	NA	0	0	0	0	none	1	NA	none	1	NA	0	0	3	0	none	1	NA	none	1	NA	0	0	0	0	none	1	NA	none	1
AT1G05291	0	0	0	0	none	1	NA	none	1	NA	0	0	0	0	none	1	NA	none	1	NA	0	0	0	0	none	1	NA	none	1	NA	0	0	0	0	none	1	NA	none	1	NA	0	0	0	0	none	1	NA	none	1
AT1G05300	21	2	0	1	none	0.455	NA	none	1	NA	35	0	0	0	none	1	NA	none	1	NA	8	0	0	0	none	1	NA	none	1	NA	0	0	3	22	none	1	NA	none	1	NA	36	0	11	52	mother	4.76e-12	5.843	Col	0.0171
AT1G05310	0	0	0	0	none	1	NA	none	1	NA	0	0	0	0	none	1	NA	none	1	NA	0	0	0	0	none	1	NA	none	1	NA	0	0	0	0	none	1	NA	none	1	NA	0	0	0	0	none	1	NA	none	1
AT1G05320	20	0	0	13	mother	2.82e-08	4.405	none	1	NA	14	0	0	21	mother	1.52e-09	4.981	none	1	NA	58	0	0	22	mother	5.09e-19	21.617	none	1	NA	9	6	0	7	none	0.268	NA	none	0.236	NA	10	0	3	10	mother	0.00849	0	none	0.35
AT1G05330	0	0	0	0	none	1	NA	none	1	NA	0	0	0	0	none	1	NA	none	1	NA	0	0	0	0	none	1	NA	none	1	NA	0	0	0	0	none	1	NA	none	1	NA	0	0	0	0	none	1	NA	none	1
AT1G05340	99	22	3	33	mother	2.82e-07	2.549	none	0.403	NA	308	14	0	19	mother	4.55e-18	16.022	none	1	NA	309	79	0	481	mother	5.41e-120	95.692	Ler	1.66e-29	25.019	72	14	9	130	mother	1.09e-18	5.438	none	0.06	NA	89	32	12	192	mother	7.75e-18	4.19	Cvi	2.22e-06
AT1G05350	4115	1364	1329	1807	none	0.843	NA	Col	1.17e-60	1.944	2003	606	782	1260	mother	5.58e-06	1.112	Col	8.74e-28	1.713	1657	490	871	1135	none	0.199	NA	Col	1.87e-44	2.148	1274	511	1445	2095	none	0.203	NA	Col	2.29e-17	1.451	1685	624	2208	4142	mother	8.77e-06	1.097	Col	6.64e-11
AT1G05360	562	267	102	264	none	0.0739	NA	none	0.332	NA	357	117	116	230	mother	0.00717	0	Col	0.00937	0	211	19	177	142	mother	0.0007	1.122	Col	5.52e-32	6.974	121	53	155	356	none	0.292	NA	none	1	NA	127	43	309	637	mother	0.039	0	none	0.117
AT1G05370	418	202	102	192	none	1	NA	none	0.789	NA	132	60	123	135	father	0.0177	0	Col	0.000828	1.159	61	42	25	43	none	0.17	NA	none	0.739	NA	66	32	56	100	none	1	NA	none	0.869	NA	88	52	109	129	father	0.0043	1.101	none	0.188
AT1G05380	71	34	15	44	none	0.441	NA	none	0.622	NA	20	3	33	16	none	1	NA	Col	5.58e-05	2.419	0	0	0	19	none	1	NA	none	1	NA	54	31	66	123	none	0.738	NA	none	1	NA	71	35	140	354	none	0.418	NA	none	0.484
AT1G05385	0	0	0	0	none	1	NA	none	1	NA	0	0	0	0	none	1	NA	none	1	NA	0	0	0	0	none	1	NA	none	1	NA	0	0	0	0	none	1	NA	none	1	NA	0	0	0	0	none	1	NA	none	1
AT1G05390	0	0	0	0	none	1	NA	none	1	NA	0	0	0	0	none	1	NA	none	1	NA	0	0	0	0	none	1	NA	none	1	NA	0	0	0	0	none	1	NA	none	1	NA	0	0	0	0	none	1	NA	none	1
AT1G05400	0	0	0	0	none	1	NA	none	1	NA	0	0	0	0	none	1	NA	none	1	NA	0	0	0	0	none	1	NA	none	1	NA	7	0	0	0	none	1	NA	none	1	NA	0	0	4	5	none	1	NA	none	1
AT1G05410	942	576	277	614	none	0.514	NA	Ler	0.00338	1.06	2109	613	1159	1574	mother	0.00944	0	Col	9.94e-55	2.146	2038	630	1404	1469	father	0.00596	1.005	Col	1.22e-84	2.628	350	134	453	620	none	0.538	NA	Col	2.62e-07	1.386	384	209	608	1047	father	0.0409	0	none	0.691
AT1G05420	0	0	0	0	none	1	NA	none	1	NA	0	0	0	0	none	1	NA	none	1	NA	0	0	0	0	none	1	NA	none	1	NA	241	70	268	298	none	1	NA	Col	2.79e-12	2.014	599	184	324	397	none	1	NA	Col	2.04e-17
AT1G05430	198	86	51	80	none	0.976	NA	none	0.227	NA	78	36	0	47	mother	1.84e-11	4.476	Ler	1.46e-06	3.814	30	0	32	20	mother	0.00592	0	Col	8.38e-09	7.197	320	128	314	530	none	0.887	NA	Col	0.00693	1.05	305	86	370	895	mother	1.1e-09	1.497	Col	0.0143
AT1G05440	247	123	66	140	none	1	NA	none	0.994	NA	135	143	0	237	mother	1.31e-26	11.515	Ler	1.17e-47	51.682	107	99	38	145	none	1	NA	Ler	4.72e-08	1.884	43	20	33	36	none	0.329	NA	none	0.162	NA	28	22	47	81	none	0.132	NA	none	0.537
AT1G05450	0	0	0	0	none	1	NA	none	1	NA	0	0	0	0	none	1	NA	none	1	NA	0	0	0	0	none	1	NA	none	1	NA	0	0	0	0	none	1	NA	none	1	NA	0	0	0	0	none	1	NA	none	1
AT1G05460	394	172	84	205	none	0.0865	NA	none	0.969	NA	436	104	275	168	father	0.00462	1.042	Col	1.44e-42	4.577	324	61	145	118	none	0.759	NA	Col	7.15e-25	3.899	150	48	159	211	none	1	NA	Col	5.21e-05	1.387	284	136	299	620	none	0.626	NA	none	1
AT1G05470	2	6	2	5	none	0.552	NA	none	0.297	NA	2	0	0	0	none	1	NA	none	1	NA	0	0	0	0	none	1	NA	none	1	NA	0	1	2	1	none	1	NA	none	1	NA	7	0	1	2	none	0.437	NA	none	0.432
AT1G05490	95	9	10	68	mother	2.09e-15	4.779	none	0.71	NA	22	21	0	27	mother	0.000452	1.021	Ler	1.16e-05	3.721	28	0	0	18	mother	2.74e-12	8.538	none	1	NA	29	2	1	24	mother	2.35e-08	3.938	none	1	NA	63	9	13	96	mother	4.08e-13	3.679	none	1
AT1G05500	0	0	0	0	none	1	NA	none	1	NA	0	0	0	0	none	1	NA	none	1	NA	0	0	0	0	none	1	NA	none	1	NA	0	0	0	0	none	1	NA	none	1	NA	0	0	0	0	none	1	NA	none	1
AT1G05510	0	0	0	0	none	1	NA	none	1	NA	0	0	0	0	none	1	NA	none	1	NA	0	0	0	0	none	1	NA	none	1	NA	0	0	0	0	none	1	NA	none	1	NA	0	0	0	0	none	1	NA	none	1
AT1G05520	149	44	38	73	none	0.213	NA	none	0.0996	NA	143	77	57	161	none	0.194	NA	none	0.0674	NA	91	60	32	187	mother	0.0011	1.103	Ler	1.6e-07	1.919	17	9	20	48	none	1	NA	none	0.814	NA	22	3	32	97	mother	0.0012	1.191	none	0.313
AT1G05530	0	0	0	0	none	1	NA	none	1	NA	0	0	0	0	none	1	NA	none	1	NA	0	0	0	0	none	1	NA	none	1	NA	0	0	0	0	none	1	NA	none	1	NA	0	0	0	0	none	1	NA	none	1
AT1G05540	0	0	0	0	none	1	NA	none	1	NA	0	0	0	0	none	1	NA	none	1	NA	0	0	0	0	none	1	NA	none	1	NA	1	0	0	2	none	0.551	NA	none	1	NA	0	0	9	0	none	1	NA	none	1
AT1G05550	0	0	0	0	none	1	NA	none	1	NA	0	0	0	0	none	1	NA	none	1	NA	0	0	0	0	none	1	NA	none	1	NA	0	0	0	0	none	1	NA	none	1	NA	0	0	0	4	none	1	NA	none	1
AT1G05560	0	0	0	0	none	1	NA	none	1	NA	0	0	0	0	none	1	NA	none	1	NA	0	0	0	0	none	1	NA	none	1	NA	0	0	0	0	none	1	NA	none	1	NA	0	0	0	0	none	1	NA	none	1
AT1G05562	0	0	0	0	none	1	NA	none	1	NA	0	0	0	0	none	1	NA	none	1	NA	0	0	0	0	none	1	NA	none	1	NA	0	0	0	0	none	1	NA	none	1	NA	0	0	0	0	none	1	NA	none	1
AT1G05570	32	12	6	10	none	1	NA	none	0.771	NA	21	3	40	17	none	0.84	NA	Col	3.9e-06	2.991	7	0	33	0	none	1	NA	Col	1.6e-07	15.654	1	2	2	6	none	1	NA	none	0.682	NA	3	0	15	59	none	0.0941	NA	none	1
AT1G05575	0	0	0	0	none	1	NA	none	1	NA	0	0	0	0	none	1	NA	none	1	NA	0	0	0	0	none	1	NA	none	1	NA	0	0	0	16	none	1	NA	none	1	NA	0	0	0	42	none	1	NA	none	1
AT1G05577	0	0	0	0	none	1	NA	none	1	NA	0	0	0	0	none	1	NA	none	1	NA	0	0	0	0	none	1	NA	none	1	NA	0	0	0	0	none	1	NA	none	1	NA	0	0	0	0	none	1	NA	none	1
AT1G05580	3	7	0	0	none	1	NA	none	1	NA	0	0	0	0	none	1	NA	none	1	NA	0	0	0	0	none	1	NA	none	1	NA	3	0	0	1	none	0.454	NA	none	1	NA	0	6	0	0	none	1	NA	none	1
AT1G05590	81	23	12	25	none	0.322	NA	none	0.493	NA	58	9	0	16	mother	3.57e-08	3.371	none	0.247	NA	66	24	50	32	father	0.0272	0	Col	1.63e-05	1.741	19	10	12	30	none	1	NA	none	0.801	NA	28	11	15	52	none	0.135	NA	none	0.776
AT1G05600	32	16	6	13	none	1	NA	none	1	NA	3	7	6	56	none	1	NA	Ler	0.0002	2.707	0	0	0	0	none	1	NA	none	1	NA	5	1	3	6	none	0.824	NA	none	0.793	NA	6	0	9	14	none	0.133	NA	none	0.232
AT1G05610	0	0	0	0	none	1	NA	none	1	NA	0	0	0	0	none	1	NA	none	1	NA	0	0	0	0	none	1	NA	none	1	NA	1	0	1	1	none	1	NA	none	1	NA	0	0	0	3	none	1	NA	none	1
AT1G05615	0	0	0	0	none	1	NA	none	1	NA	0	0	0	0	none	1	NA	none	1	NA	0	0	0	0	none	1	NA	none	1	NA	0	0	0	0	none	1	NA	none	1	NA	0	0	0	0	none	1	NA	none	1
AT1G05620	403	154	121	198	none	0.874	NA	Col	0.00858	1.06	296	108	178	160	father	0.0038	1.053	Col	1.76e-12	1.977	159	52	188	243	none	1	NA	Col	6.36e-06	1.432	72	37	72	104	none	0.36	NA	none	0.431	NA	186	56	155	223	none	0.453	NA	Col	1.95e-05
AT1G05630	206	61	46	96	mother	0.0325	0	none	0.128	NA	178	40	81	107	none	0.104	NA	Col	1.77e-07	1.796	82	27	14	49	mother	0.00538	0	none	0.963	NA	27	9	35	75	none	0.371	NA	none	0.723	NA	86	29	81	147	none	0.329	NA	none	0.126
AT1G05640	42	21	4	20	none	0.36	NA	none	0.381	NA	76	97	30	114	none	0.281	NA	Ler	4.44e-10	2.412	38	21	42	178	none	0.054	NA	Ler	0.0211	0	12	8	13	23	none	0.973	NA	none	0.958	NA	11	7	18	44	none	1	NA	none	0.703
AT1G05650	0	0	0	0	none	1	NA	none	1	NA	0	0	0	0	none	1	NA	none	1	NA	0	0	0	0	none	1	NA	none	1	NA	0	0	0	0	none	1	NA	none	1	NA	0	0	0	0	none	1	NA	none	1
AT1G05660	1	0	0	0	none	1	NA	none	1	NA	0	0	0	0	none	1	NA	none	1	NA	0	0	0	0	none	1	NA	none	1	NA	2	0	1	3	none	0.691	NA	none	1	NA	2	0	1	6	none	0.276	NA	none	1
AT1G05670	0	0	0	0	none	1	NA	none	1	NA	0	0	0	0	none	1	NA	none	1	NA	0	0	0	0	none	1	NA	none	1	NA	3	1	8	11	none	1	NA	none	1	NA	0	0	8	28	none	1	NA	none	1
AT1G05675	0	0	0	0	none	1	NA	none	1	NA	0	0	0	0	none	1	NA	none	1	NA	0	0	0	0	none	1	NA	none	1	NA	0	0	0	0	none	1	NA	none	1	NA	0	0	0	0	none	1	NA	none	1
AT1G05680	0	0	0	0	none	1	NA	none	1	NA	0	0	0	0	none	1	NA	none	1	NA	0	0	0	0	none	1	NA	none	1	NA	0	0	0	0	none	1	NA	none	1	NA	0	0	0	0	none	1	NA	none	1
AT1G05690	5	0	1	1	none	0.556	NA	none	0.516	NA	16	0	0	0	none	1	NA	none	1	NA	8	0	0	0	none	1	NA	none	1	NA	0	0	0	3	none	1	NA	none	1	NA	0	0	0	2	none	1	NA	none	1
AT1G05700	0	0	0	0	none	1	NA	none	1	NA	0	0	0	0	none	1	NA	none	1	NA	0	0	0	0	none	1	NA	none	1	NA	0	0	0	0	none	1	NA	none	1	NA	0	0	0	0	none	1	NA	none	1
AT1G05710	0	0	2	2	none	1	NA	none	1	NA	10	0	0	0	none	1	NA	none	1	NA	13	0	41	0	none	1	NA	Col	4.09e-12	36.119	1	0	0	1	none	1	NA	none	1	NA	0	0	6	7	none	1	NA	none	1
AT1G05720	0	0	0	0	none	1	NA	none	1	NA	0	0	0	0	none	1	NA	none	1	NA	0	0	0	0	none	1	NA	none	1	NA	0	0	0	0	none	1	NA	none	1	NA	0	0	0	0	none	1	NA	none	1
AT1G05730	0	0	0	0	none	1	NA	none	1	NA	0	0	0	0	none	1	NA	none	1	NA	0	0	0	0	none	1	NA	none	1	NA	7	2	3	11	none	0.408	NA	none	1	NA	6	0	16	13	none	0.436	NA	Col	0.049
AT1G05740	0	0	0	0	none	1	NA	none	1	NA	0	0	0	0	none	1	NA	none	1	NA	0	0	0	0	none	1	NA	none	1	NA	0	0	0	0	none	1	NA	none	1	NA	0	0	0	0	none	1	NA	none	1
AT1G05750	23	15	11	21	none	0.882	NA	none	1	NA	11	13	13	0	father	4.83e-05	7.313	Col	0.00503	1.309	38	7	31	15	none	0.566	NA	Col	1.55e-06	2.786	6	2	1	9	none	0.307	NA	none	0.749	NA	0	4	5	8	none	0.188	NA	none	0.152
AT1G05760	0	0	0	0	none	1	NA	none	1	NA	0	0	0	0	none	1	NA	none	1	NA	0	0	0	0	none	1	NA	none	1	NA	0	0	0	0	none	1	NA	none	1	NA	0	0	0	0	none	1	NA	none	1
AT1G05770	0	0	0	0	none	1	NA	none	1	NA	0	0	0	0	none	1	NA	none	1	NA	0	0	0	0	none	1	NA	none	1	NA	0	0	0	0	none	1	NA	none	1	NA	0	0	0	0	none	1	NA	none	1
AT1G05780	0	0	0	0	none	1	NA	none	1	NA	0	0	0	0	none	1	NA	none	1	NA	0	0	0	0	none	1	NA	none	1	NA	21	5	11	21	none	0.366	NA	none	0.414	NA	20	16	2	26	none	0.101	NA	Cvi	0.00485
AT1G05785	7	1	0	5	none	0.0866	NA	none	1	NA	0	9	0	0	none	1	NA	none	1	NA	0	0	0	0	none	1	NA	none	1	NA	2	0	1	2	none	1	NA	none	1	NA	0	0	11	19	none	1	NA	none	1
AT1G05790	11	2	1	5	none	0.331	NA	none	1	NA	0	0	0	0	none	1	NA	none	1	NA	0	0	0	0	none	1	NA	none	1	NA	6	2	4	21	none	0.242	NA	none	0.805	NA	9	0	5	12	mother	0.025	0	none	0.219
AT1G05800	0	0	0	0	none	1	NA	none	1	NA	0	0	0	0	none	1	NA	none	1	NA	0	0	0	0	none	1	NA	none	1	NA	0	0	0	0	none	1	NA	none	1	NA	0	0	0	0	none	1	NA	none	1
AT1G05805	40	6	4	8	none	0.369	NA	none	0.39	NA	0	0	0	0	none	1	NA	none	1	NA	5	12	17	0	father	3.4e-06	15.614	none	0.0655	NA	58	24	40	71	none	1	NA	none	0.541	NA	72	44	44	73	none	0.254	NA	none	1
AT1G05810	0	0	0	0	none	1	NA	none	1	NA	0	0	0	0	none	1	NA	none	1	NA	0	0	0	0	none	1	NA	none	1	NA	0	0	0	0	none	1	NA	none	1	NA	0	0	0	0	none	1	NA	none	1
AT1G05820	3	3	3	3	none	0.829	NA	none	1	NA	27	14	41	0	father	8.62e-08	11.734	Col	6.57e-11	10.91	14	0	15	0	none	1	NA	Col	4.11e-08	14.231	5	4	12	17	none	0.467	NA	none	1	NA	12	3	17	33	none	0.521	NA	none	0.496
AT1G05830	129	56	23	51	none	0.687	NA	none	1	NA	24	21	14	62	none	0.773	NA	Ler	0.00268	1.227	59	12	31	60	mother	0.0267	0	Col	0.0301	0	114	17	112	62	none	1	NA	Col	2.81e-19	5.372	199	49	250	220	none	0.692	NA	Col	1.74e-17
AT1G05835	65	109	12	76	none	1	NA	Ler	1.94e-13	4.293	15	70	0	84	mother	0.0104	0	Ler	5.35e-32	58.835	48	52	44	233	none	0.539	NA	Ler	4.14e-11	2.819	51	21	28	17	father	0.0393	0	Col	0.00205	1.336	27	2	26	34	mother	0.0374	0	Col	0.00166
AT1G05840	42	13	11	22	none	0.536	NA	none	0.569	NA	43	39	0	1	none	1	NA	none	1	NA	13	18	46	58	father	0.00183	1.486	none	0.285	NA	131	43	217	337	none	0.604	NA	Col	0.00208	1.174	190	38	344	669	mother	9.07e-08	1.51	Col	7.66e-07
AT1G05850	7903	2233	1147	3785	mother	6.21e-200	2.608	none	0.227	NA	2710	508	479	966	mother	4.69e-50	2.193	Col	6.01e-38	2.157	2683	600	634	1372	mother	1.8e-50	2.016	Col	4.3e-27	1.722	2343	597	1456	4205	mother	2.3e-109	2.44	Col	1.26e-07	1.17	7479	1688	3764	10056	mother	0	2.704	Col	6e-53
AT1G05860	35	23	16	30	none	0.705	NA	none	0.913	NA	42	22	40	13	father	2.8e-05	2.09	Col	2.9e-05	1.905	89	28	26	72	mother	0.00808	0	none	0.862	NA	101	60	130	286	none	0.973	NA	none	0.307	NA	233	144	207	482	none	0.824	NA	Cvi	0.0202
AT1G05870	0	5	5	1	none	0.067	NA	none	1	NA	0	0	0	0	none	1	NA	none	1	NA	0	0	8	0	none	1	NA	none	1	NA	1	6	27	12	father	0.00545	4.381	none	0.84	NA	8	0	59	35	none	0.315	NA	Col	0.00221
AT1G05880	0	0	0	0	none	1	NA	none	1	NA	0	0	0	0	none	1	NA	none	1	NA	0	0	0	0	none	1	NA	none	1	NA	0	0	0	0	none	1	NA	none	1	NA	0	0	0	0	none	1	NA	none	1
AT1G05890	0	0	0	0	none	1	NA	none	1	NA	0	0	0	0	none	1	NA	none	1	NA	0	0	0	0	none	1	NA	none	1	NA	34	6	28	42	none	0.173	NA	Col	0.0271	1.013	25	1	55	106	mother	0.000163	1.496	Col	0.00299
AT1G05894	0	0	0	0	none	1	NA	none	1	NA	0	0	0	0	none	1	NA	none	1	NA	0	0	0	0	none	1	NA	none	1	NA	0	0	1	5	none	1	NA	none	1	NA	0	0	2	3	none	1	NA	none	1
AT1G05900	0	1	0	2	none	1	NA	none	0.567	NA	0	0	0	0	none	1	NA	none	1	NA	0	0	0	0	none	1	NA	none	1	NA	3	2	5	10	none	1	NA	none	1	NA	5	0	20	23	none	0.259	NA	none	0.127
AT1G05910	82	39	22	49	none	0.987	NA	none	1	NA	28	12	0	0	none	1	NA	none	1	NA	12	0	0	0	none	1	NA	none	1	NA	20	21	24	64	none	0.454	NA	Cvi	0.0289	0	69	40	133	260	none	0.533	NA	none	0.71
AT1G05920	0	0	0	0	none	1	NA	none	1	NA	0	0	0	0	none	1	NA	none	1	NA	0	0	0	0	none	1	NA	none	1	NA	0	0	0	0	none	1	NA	none	1	NA	0	0	0	0	none	1	NA	none	1
AT1G05925	0	0	0	0	none	1	NA	none	1	NA	0	0	0	0	none	1	NA	none	1	NA	0	0	0	0	none	1	NA	none	1	NA	0	0	0	0	none	1	NA	none	1	NA	0	0	0	0	none	1	NA	none	1
AT1G05930	0	1	0	2	none	1	NA	none	0.567	NA	0	0	0	0	none	1	NA	none	1	NA	0	0	0	0	none	1	NA	none	1	NA	3	0	0	1	none	0.454	NA	none	1	NA	0	0	0	0	none	1	NA	none	1
AT1G05940	0	0	0	0	none	1	NA	none	1	NA	0	0	0	0	none	1	NA	none	1	NA	0	0	0	0	none	1	NA	none	1	NA	147	67	240	394	none	0.748	NA	none	0.203	NA	269	123	467	912	none	0.704	NA	none	0.501
AT1G05950	0	0	0	0	none	1	NA	none	1	NA	0	0	0	0	none	1	NA	none	1	NA	0	0	0	0	none	1	NA	none	1	NA	28	24	14	22	none	0.208	NA	none	0.713	NA	46	7	13	31	mother	0.00522	0	none	0.143
AT1G05960	96	25	16	38	none	0.0802	NA	none	0.468	NA	27	0	0	0	none	1	NA	none	1	NA	19	0	0	0	none	1	NA	none	1	NA	50	23	58	92	none	0.875	NA	none	0.561	NA	39	32	122	222	none	0.0795	NA	none	0.234
AT1G05970	101	27	18	31	none	0.397	NA	none	0.146	NA	91	58	61	143	none	0.827	NA	none	0.116	NA	94	42	37	141	mother	0.00258	1.036	none	0.0716	NA	48	22	62	87	none	0.69	NA	none	0.324	NA	34	3	54	117	mother	0.00024	1.452	Col	0.0106
AT1G05980	0	0	0	0	none	1	NA	none	1	NA	0	0	0	0	none	1	NA	none	1	NA	0	0	0	0	none	1	NA	none	1	NA	0	0	0	0	none	1	NA	none	1	NA	0	0	0	0	none	1	NA	none	1
AT1G05990	0	0	0	0	none	1	NA	none	1	NA	0	0	0	0	none	1	NA	none	1	NA	0	0	0	0	none	1	NA	none	1	NA	0	0	0	0	none	1	NA	none	1	NA	0	0	0	0	none	1	NA	none	1
AT1G06000	63	11	15	9	none	1	NA	Col	0.000105	2.274	29	9	0	18	mother	1.26e-05	1.816	none	0.0626	NA	5	0	24	50	none	0.0861	NA	none	0.395	NA	14	14	20	8	father	0.00194	2.18	none	0.31	NA	35	29	9	11	none	0.212	NA	none	1
AT1G06002	0	0	0	0	none	1	NA	none	1	NA	0	0	0	0	none	1	NA	none	1	NA	0	0	0	0	none	1	NA	none	1	NA	0	0	0	0	none	1	NA	none	1	NA	0	0	0	0	none	1	NA	none	1
AT1G06010	934	339	283	364	none	0.473	NA	Col	1.23e-12	1.62	207	101	48	137	none	0.0581	NA	none	0.167	NA	274	140	155	140	father	1.25e-06	1.47	Col	1.91e-06	1.408	333	88	358	366	none	0.986	NA	Col	4.23e-21	2.531	349	181	524	670	father	2.48e-05	1.21	Col	0.000605
AT1G06020	0	0	1	0	none	1	NA	none	1	NA	0	0	0	0	none	1	NA	none	1	NA	0	0	0	0	none	1	NA	none	1	NA	3	0	5	4	none	0.733	NA	none	0.358	NA	15	0	1	1	none	0.209	NA	none	0.204
AT1G06030	0	0	0	0	none	1	NA	none	1	NA	0	0	0	0	none	1	NA	none	1	NA	0	0	0	0	none	1	NA	none	1	NA	0	0	0	0	none	1	NA	none	1	NA	0	0	0	0	none	1	NA	none	1
AT1G06040	448	199	61	135	none	0.434	NA	none	1	NA	397	222	198	449	none	0.984	NA	none	0.0673	NA	539	249	617	1112	none	0.926	NA	none	0.0684	NA	0	0	0	0	none	1	NA	none	1	NA	0	0	0	0	none	1	NA	none	1
AT1G06050	9	1	2	6	none	0.358	NA	none	0.798	NA	0	0	0	0	none	1	NA	none	1	NA	10	0	0	0	none	1	NA	none	1	NA	16	13	55	76	none	0.163	NA	none	1	NA	38	5	53	105	mother	0.00304	1.1	Col	0.0119
AT1G06060	0	0	0	0	none	1	NA	none	1	NA	0	0	0	0	none	1	NA	none	1	NA	0	0	0	0	none	1	NA	none	1	NA	0	0	0	0	none	1	NA	none	1	NA	0	0	0	0	none	1	NA	none	1
AT1G06070	87	53	36	60	none	0.425	NA	none	1	NA	166	68	88	42	father	1.91e-06	1.798	Col	5e-12	2.679	240	37	110	92	none	0.198	NA	Col	4.37e-21	4.17	4	0	6	0	none	1	NA	Col	0.0147	1.626	0	0	19	27	none	1	NA	none	1
AT1G06080	3	5	5	3	none	0.337	NA	none	1	NA	0	0	0	0	none	1	NA	none	1	NA	0	0	0	0	none	1	NA	none	1	NA	4	2	0	0	none	1	NA	none	1	NA	0	0	5	3	none	1	NA	none	1
AT1G06090	0	0	0	0	none	1	NA	none	1	NA	0	0	0	0	none	1	NA	none	1	NA	0	0	0	0	none	1	NA	none	1	NA	0	0	0	0	none	1	NA	none	1	NA	0	0	0	0	none	1	NA	none	1
AT1G06100	0	0	0	0	none	1	NA	none	1	NA	0	0	0	0	none	1	NA	none	1	NA	0	0	0	0	none	1	NA	none	1	NA	2	0	0	1	none	0.551	NA	none	1	NA	0	0	0	3	none	1	NA	none	1
AT1G06110	214	106	52	67	none	0.208	NA	none	0.128	NA	109	19	2	61	mother	1.82e-19	7.268	Ler	0.0207	0	63	44	33	99	none	0.891	NA	Ler	0.0141	0	109	56	141	345	none	0.643	NA	none	0.406	NA	191	114	214	442	none	0.435	NA	none	0.269
AT1G06120	0	0	0	0	none	1	NA	none	1	NA	0	0	0	0	none	1	NA	none	1	NA	0	0	0	0	none	1	NA	none	1	NA	0	0	0	0	none	1	NA	none	1	NA	0	0	0	0	none	1	NA	none	1
AT1G06130	0	0	0	0	none	1	NA	none	1	NA	0	0	0	0	none	1	NA	none	1	NA	0	0	0	0	none	1	NA	none	1	NA	30	14	47	89	none	1	NA	none	1	NA	24	2	69	115	mother	0.00909	0	Col	0.00526
AT1G06135	0	0	0	0	none	1	NA	none	1	NA	0	0	0	0	none	1	NA	none	1	NA	0	0	0	0	none	1	NA	none	1	NA	0	0	0	0	none	1	NA	none	1	NA	0	0	0	0	none	1	NA	none	1
AT1G06137	0	0	0	0	none	1	NA	none	1	NA	0	0	0	0	none	1	NA	none	1	NA	0	0	0	0	none	1	NA	none	1	NA	0	0	0	0	none	1	NA	none	1	NA	0	0	0	0	none	1	NA	none	1
AT1G06140	6	3	6	4	none	0.623	NA	none	0.611	NA	0	0	0	0	none	1	NA	none	1	NA	24	0	0	0	none	1	NA	none	1	NA	0	2	1	2	none	0.625	NA	none	0.589	NA	0	11	4	4	father	0.014	3.141	Cvi	0.0418
AT1G06148	0	0	2	0	none	1	NA	none	1	NA	0	0	0	0	none	1	NA	none	1	NA	0	0	0	0	none	1	NA	none	1	NA	0	0	1	2	none	1	NA	none	1	NA	0	0	0	0	none	1	NA	none	1
AT1G06149	0	0	0	0	none	1	NA	none	1	NA	0	0	0	0	none	1	NA	none	1	NA	0	0	0	0	none	1	NA	none	1	NA	0	0	0	0	none	1	NA	none	1	NA	0	0	0	0	none	1	NA	none	1
AT1G06150	26	18	10	17	none	0.604	NA	none	1	NA	22	34	54	0	father	9.47e-18	51.146	Col	9.6e-08	5.354	14	0	3	24	mother	1.24e-06	2.336	none	0.641	NA	9	5	12	23	none	1	NA	none	1	NA	12	0	15	36	mother	0.00225	1.035	none	0.107
AT1G06160	0	0	0	0	none	1	NA	none	1	NA	0	0	0	0	none	1	NA	none	1	NA	0	0	0	0	none	1	NA	none	1	NA	0	0	0	0	none	1	NA	none	1	NA	0	0	0	0	none	1	NA	none	1
AT1G06170	73	29	20	61	none	0.133	NA	none	0.854	NA	21	0	14	55	mother	3.63e-08	3.01	Col	0.0479	0	19	10	21	48	none	1	NA	none	0.923	NA	19	16	44	106	none	0.677	NA	none	0.156	NA	8	19	83	220	father	0.0353	1.247	Cvi	5.55e-05
AT1G06180	0	0	0	0	none	1	NA	none	1	NA	0	0	0	0	none	1	NA	none	1	NA	0	0	0	0	none	1	NA	none	1	NA	3	8	5	0	father	0.0195	3.998	none	0.7	NA	0	0	3	1	none	1	NA	none	1
AT1G06190	141	43	36	52	none	0.854	NA	Col	0.0172	1.06	127	56	61	117	none	0.833	NA	none	0.591	NA	11	10	0	1	none	1	NA	none	1	NA	171	118	134	196	father	0.000505	1.199	none	1	NA	242	148	206	386	none	0.0806	NA	none	0.478
AT1G06200	247	78	83	173	mother	0.0186	0	none	0.0811	NA	782	170	330	700	mother	5.75e-21	1.814	Col	1.21e-12	1.612	105	42	24	151	mother	3.1e-08	1.796	Ler	0.00246	1.15	192	92	140	248	none	0.851	NA	none	0.511	NA	116	37	136	234	none	0.251	NA	Col	0.0154
AT1G06210	694	244	165	287	none	0.221	NA	Col	0.000441	1.167	635	148	265	243	none	1	NA	Col	1.52e-34	3.289	335	75	247	263	none	0.341	NA	Col	2.33e-21	2.748	430	258	447	987	none	0.601	NA	Cvi	0.0134	1.016	459	221	480	1378	mother	6.12e-05	1.145	Cvi	0.00353
AT1G06220	588	302	160	308	none	0.863	NA	none	1	NA	335	185	92	208	none	1	NA	none	0.215	NA	223	56	126	134	none	0.885	NA	Col	1.22e-11	2.194	218	129	206	418	none	0.461	NA	none	0.359	NA	491	173	558	882	none	0.343	NA	Col	6.84e-08
AT1G06225	0	0	0	0	none	1	NA	none	1	NA	0	0	0	0	none	1	NA	none	1	NA	0	0	0	0	none	1	NA	none	1	NA	0	0	0	0	none	1	NA	none	1	NA	0	0	1	0	none	1	NA	none	1
AT1G06230	169	79	45	88	none	1	NA	none	0.951	NA	155	70	38	83	none	0.508	NA	none	1	NA	71	31	75	26	father	2.86e-06	2.129	Col	1.34e-09	2.792	25	12	20	30	none	0.871	NA	none	0.699	NA	42	25	131	170	none	0.0848	NA	none	0.555
AT1G06240	49	23	11	23	none	1	NA	none	1	NA	0	0	0	19	none	1	NA	none	1	NA	9	0	15	25	mother	0.0304	0	none	0.0621	NA	10	3	10	31	none	0.396	NA	none	1	NA	22	21	28	81	none	0.716	NA	Cvi	0.0193
AT1G06250	8	6	4	2	none	0.38	NA	none	0.864	NA	12	0	0	0	none	1	NA	none	1	NA	0	0	0	0	none	1	NA	none	1	NA	4	3	4	14	none	1	NA	none	0.541	NA	0	0	10	20	none	1	NA	none	1
AT1G06260	0	0	1	1	none	1	NA	none	1	NA	0	0	0	0	none	1	NA	none	1	NA	0	0	0	0	none	1	NA	none	1	NA	0	0	0	0	none	1	NA	none	1	NA	0	0	0	0	none	1	NA	none	1
AT1G06265	10	5	1	5	none	0.904	NA	none	0.859	NA	10	0	0	0	none	1	NA	none	1	NA	0	16	0	0	none	1	NA	none	1	NA	4	5	3	8	none	0.877	NA	none	0.548	NA	0	3	4	15	none	0.664	NA	none	0.051
AT1G06270	45	13	10	21	none	0.418	NA	none	0.563	NA	35	3	0	0	none	1	NA	none	1	NA	5	0	0	10	mother	0.00078	0	none	1	NA	8	13	21	27	father	0.031	1.225	none	0.349	NA	10	8	21	27	none	0.276	NA	none	1
AT1G06280	0	0	0	0	none	1	NA	none	1	NA	0	0	0	0	none	1	NA	none	1	NA	0	0	0	0	none	1	NA	none	1	NA	0	0	0	0	none	1	NA	none	1	NA	0	0	0	0	none	1	NA	none	1
AT1G06290	0	0	0	0	none	1	NA	none	1	NA	0	0	0	0	none	1	NA	none	1	NA	0	0	0	0	none	1	NA	none	1	NA	165	101	158	186	father	9.66e-05	1.315	none	0.128	NA	128	32	234	336	none	0.112	NA	Col	3.66e-06
AT1G06310	0	0	0	0	none	1	NA	none	1	NA	0	0	0	0	none	1	NA	none	1	NA	0	0	0	0	none	1	NA	none	1	NA	17	1	5	1	none	1	NA	Col	0.00301	2.233	18	0	8	2	none	0.499	NA	Col	6.51e-05
AT1G06320	0	0	0	0	none	1	NA	none	1	NA	0	0	0	0	none	1	NA	none	1	NA	0	0	0	0	none	1	NA	none	1	NA	7	1	6	2	none	1	NA	none	0.0955	NA	4	0	7	7	none	0.412	NA	none	0.206
AT1G06330	0	0	0	0	none	1	NA	none	1	NA	0	0	0	0	none	1	NA	none	1	NA	0	0	0	0	none	1	NA	none	1	NA	0	0	0	0	none	1	NA	none	1	NA	0	0	1	0	none	1	NA	none	1
AT1G06340	0	0	0	1	none	1	NA	none	1	NA	0	0	0	0	none	1	NA	none	1	NA	0	0	0	0	none	1	NA	none	1	NA	0	0	1	0	none	1	NA	none	1	NA	0	0	0	0	none	1	NA	none	1
AT1G06350	0	0	0	0	none	1	NA	none	1	NA	0	0	0	0	none	1	NA	none	1	NA	0	0	0	0	none	1	NA	none	1	NA	0	0	0	0	none	1	NA	none	1	NA	0	0	0	0	none	1	NA	none	1
AT1G06360	0	0	0	0	none	1	NA	none	1	NA	0	0	0	0	none	1	NA	none	1	NA	0	0	0	0	none	1	NA	none	1	NA	1	0	0	0	none	1	NA	none	1	NA	0	0	0	1	none	1	NA	none	1
AT1G06380	108	91	32	72	none	0.297	NA	Ler	0.0484	0	28	22	4	20	none	0.685	NA	none	0.0505	NA	153	42	80	54	none	0.105	NA	Col	1.3e-11	2.725	45	28	26	76	none	0.758	NA	none	0.198	NA	65	13	53	109	mother	0.00448	1.031	Col	0.0227
AT1G06390	445	170	108	258	mother	0.00632	1.047	none	0.798	NA	79	44	2	133	mother	1.71e-17	5.625	Ler	9.26e-14	6.98	161	30	54	151	mother	2.34e-09	1.869	Col	0.0163	0	282	140	142	380	none	0.0692	NA	none	0.121	NA	376	123	300	681	mother	4.6e-06	1.236	Col	0.041
AT1G06400	106	49	19	39	none	1	NA	none	1	NA	281	178	49	345	mother	4.74e-11	1.71	Ler	4.55e-18	2.744	43	168	57	289	father	5.53e-06	1.664	Ler	5.35e-50	10.693	0	0	0	0	none	1	NA	none	1	NA	0	0	0	0	none	1	NA	none	1
AT1G06410	432	203	96	262	mother	0.029	0	none	0.237	NA	88	18	17	36	mother	0.0141	0	none	0.0579	NA	37	96	53	216	father	0.00052	1.295	Ler	1.4e-23	5.377	61	43	69	159	none	0.633	NA	none	0.134	NA	133	41	192	443	mother	0.00123	1.115	none	0.163
AT1G06420	24	3	9	10	none	0.432	NA	none	0.0512	NA	11	7	20	19	none	0.193	NA	none	0.493	NA	85	16	14	35	mother	0.00396	1.064	none	0.116	NA	7	4	6	7	none	0.888	NA	none	0.88	NA	22	9	13	18	none	1	NA	none	0.57
AT1G06430	298	133	59	95	none	0.888	NA	none	0.258	NA	1943	818	534	1550	mother	1.1e-19	1.44	Ler	0.00343	1.021	1548	691	1349	2893	mother	0.00106	1.029	none	0.542	NA	133	60	187	251	none	0.2	NA	Col	0.0184	1.009	326	165	256	484	none	0.735	NA	none	0.887
AT1G06440	40	26	11	56	none	0.22	NA	Ler	0.0156	1.075	0	23	0	90	none	1	NA	Ler	1.19e-23	140.274	7	8	0	0	none	1	NA	none	1	NA	1	0	0	1	none	1	NA	none	1	NA	0	0	0	1	none	1	NA	none	1
AT1G06450	27	9	4	9	none	0.783	NA	none	0.945	NA	0	10	0	11	none	1	NA	Ler	6.06e-06	7.454	0	0	0	0	none	1	NA	none	1	NA	0	0	0	0	none	1	NA	none	1	NA	0	0	0	0	none	1	NA	none	1
AT1G06460	67	16	18	24	none	0.705	NA	Col	0.0365	1.004	11	0	0	23	mother	1.13e-08	4.286	none	1	NA	73	41	0	0	none	1	NA	none	1	NA	35	7	19	70	mother	0.000876	1.265	none	0.829	NA	47	16	48	94	none	0.506	NA	none	0.382
AT1G06470	48	16	10	22	none	0.551	NA	none	0.863	NA	31	0	28	0	none	1	NA	Col	8.68e-17	58.82	44	29	0	8	mother	0.0356	0	none	0.0671	NA	23	3	27	53	mother	0.0247	0	none	0.101	NA	7	4	68	129	none	0.882	NA	none	1
AT1G06475	4	4	0	1	none	1	NA	none	1	NA	133	71	43	47	father	0.0237	0	none	0.0537	NA	111	106	30	111	none	1	NA	Ler	3.72e-07	1.815	0	0	0	0	none	1	NA	none	1	NA	0	0	0	0	none	1	NA	none	1
AT1G06480	0	0	0	0	none	1	NA	none	1	NA	0	0	0	0	none	1	NA	none	1	NA	0	0	0	0	none	1	NA	none	1	NA	0	0	0	0	none	1	NA	none	1	NA	0	0	0	0	none	1	NA	none	1
AT1G06490	0	0	0	1	none	1	NA	none	1	NA	0	0	0	0	none	1	NA	none	1	NA	0	0	0	0	none	1	NA	none	1	NA	0	0	0	0	none	1	NA	none	1	NA	0	0	0	0	none	1	NA	none	1
AT1G06500	127	26	31	46	none	0.137	NA	Col	0.00101	1.379	185	176	65	308	none	0.258	NA	Ler	5.23e-19	2.81	48	68	0	105	mother	2.82e-09	3.34	Ler	1.48e-24	26.816	42	12	50	45	none	0.694	NA	Col	0.00117	1.387	43	6	37	98	mother	0.000222	1.421	none	0.0683
AT1G06510	70	49	15	18	none	0.118	NA	none	0.92	NA	54	29	0	11	mother	0.00353	0	Ler	0.0234	0	41	10	10	59	mother	1.77e-05	1.589	none	0.566	NA	22	9	24	31	none	0.866	NA	none	0.416	NA	27	26	25	85	none	0.85	NA	Cvi	0.00343
AT1G06515	0	0	0	0	none	1	NA	none	1	NA	0	0	0	0	none	1	NA	none	1	NA	0	0	0	0	none	1	NA	none	1	NA	0	0	0	0	none	1	NA	none	1	NA	0	0	0	0	none	1	NA	none	1
AT1G06520	45	16	14	7	none	0.299	NA	Col	0.0068	1.33	2	0	0	0	none	1	NA	none	1	NA	6	7	0	0	none	1	NA	none	1	NA	7	12	10	14	none	0.0857	NA	none	0.384	NA	1	0	37	98	none	0.579	NA	none	1
AT1G06530	478	199	116	201	none	1	NA	none	0.0879	NA	385	195	280	396	father	0.00302	1.035	Col	0.00788	1.009	193	53	137	166	none	0.696	NA	Col	2.02e-08	1.772	159	85	152	360	none	0.754	NA	none	0.288	NA	333	196	180	495	none	0.317	NA	Cvi	0.000498
AT1G06540	1	1	1	1	none	1	NA	none	1	NA	0	0	0	0	none	1	NA	none	1	NA	0	0	0	0	none	1	NA	none	1	NA	0	1	0	1	none	1	NA	none	1	NA	0	0	1	2	none	1	NA	none	1
AT1G06550	446	17	22	158	mother	3.26e-70	18.732	Col	0.000805	1.453	397	31	22	527	mother	4.23e-150	34.917	Ler	0.0456	0	136	9	18	79	mother	2.43e-19	5.152	Col	0.00609	1.07	34	24	12	128	mother	0.00111	1.257	Cvi	1.53e-06	2.506	154	4	23	358	mother	3.5e-80	37.903	none	0.217
AT1G06560	112	42	31	74	none	0.23	NA	none	0.992	NA	214	151	203	372	father	0.00227	1.055	none	0.085	NA	111	29	52	90	none	0.0637	NA	Col	0.00647	1.049	64	31	66	94	none	0.451	NA	none	0.33	NA	123	45	85	138	none	0.807	NA	none	0.0509
AT1G06570	0	0	0	0	none	1	NA	none	1	NA	0	0	0	0	none	1	NA	none	1	NA	0	0	0	0	none	1	NA	none	1	NA	0	0	0	0	none	1	NA	none	1	NA	0	0	0	0	none	1	NA	none	1
AT1G06580	95	21	13	34	mother	0.0146	0	none	0.407	NA	69	1	16	0	none	1	NA	Col	8.01e-16	50.222	32	0	52	22	mother	0.0162	0	Col	3.14e-12	12.021	6	12	29	28	father	0.0096	1.928	none	0.463	NA	12	13	43	85	none	0.221	NA	none	0.194
AT1G06590	225	106	60	92	none	0.604	NA	none	0.28	NA	209	55	27	73	mother	0.000244	1.233	none	0.264	NA	149	5	34	132	mother	8.48e-30	8.381	Col	4e-06	2.224	63	22	62	62	none	0.451	NA	Col	0.0021	1.247	78	24	83	154	none	0.18	NA	none	0.0857
AT1G06610	0	0	0	0	none	1	NA	none	1	NA	0	0	0	0	none	1	NA	none	1	NA	0	0	0	0	none	1	NA	none	1	NA	0	0	0	0	none	1	NA	none	1	NA	0	0	0	0	none	1	NA	none	1
AT1G06620	0	0	0	0	none	1	NA	none	1	NA	0	0	0	0	none	1	NA	none	1	NA	0	0	0	0	none	1	NA	none	1	NA	0	0	0	0	none	1	NA	none	1	NA	0	0	0	0	none	1	NA	none	1
AT1G06630	284	117	68	139	none	0.443	NA	none	0.592	NA	182	51	56	224	mother	1.45e-11	1.956	none	0.765	NA	183	143	143	672	mother	0.0064	1.009	Ler	2.19e-18	2.465	83	43	93	191	none	1	NA	none	0.994	NA	124	46	93	191	none	0.182	NA	none	0.324
AT1G06640	16	0	1	0	none	1	NA	none	0.16	NA	26	0	0	0	none	1	NA	none	1	NA	9	0	25	0	none	1	NA	Col	5.99e-08	15.247	71	0	96	1	none	1	NA	Col	8.46e-46	310.946	46	0	110	4	none	1	NA	Col	1.74e-34
AT1G06645	0	0	0	0	none	1	NA	none	1	NA	0	0	0	0	none	1	NA	none	1	NA	0	0	0	0	none	1	NA	none	1	NA	0	0	0	2	none	1	NA	none	1	NA	0	0	2	0	none	1	NA	none	1
AT1G06650	0	0	0	0	none	1	NA	none	1	NA	0	0	0	0	none	1	NA	none	1	NA	0	0	0	0	none	1	NA	none	1	NA	10	1	23	38	none	0.244	NA	none	0.18	NA	15	7	26	55	none	1	NA	none	1
AT1G06660	330	163	68	155	none	0.651	NA	none	0.787	NA	516	240	87	396	mother	5.08e-13	1.666	Ler	1.85e-07	1.441	155	173	66	160	father	0.00145	1.115	Ler	1.06e-07	1.638	104	58	156	248	none	0.221	NA	none	0.756	NA	219	115	351	635	none	0.384	NA	none	0.871
AT1G06670	58	39	17	51	none	0.977	NA	none	0.133	NA	0	0	0	0	none	1	NA	none	1	NA	0	0	0	0	none	1	NA	none	1	NA	365	150	299	439	none	0.575	NA	Col	0.000166	1.184	731	275	709	1116	none	0.715	NA	Col	4.39e-09
AT1G06680	0	0	0	0	none	1	NA	none	1	NA	0	0	0	0	none	1	NA	none	1	NA	0	0	0	0	none	1	NA	none	1	NA	1675	989	1644	2969	father	4.66e-07	1.138	none	0.36	NA	874	422	1549	3059	none	0.872	NA	none	0.628
AT1G06690	405	99	94	105	none	0.751	NA	Col	1.09e-11	2.229	39	17	29	54	none	0.94	NA	none	0.685	NA	143	36	20	123	mother	4.37e-13	2.658	none	0.241	NA	29	18	21	30	none	0.424	NA	none	1	NA	96	47	24	52	none	0.892	NA	none	0.997
AT1G06700	235	84	36	103	mother	0.00526	1.07	none	1	NA	83	89	67	258	none	0.771	NA	Ler	8.54e-12	2.345	37	65	28	190	none	1	NA	Ler	3.55e-19	5.382	14	3	15	22	none	0.607	NA	none	0.246	NA	10	3	50	74	none	1	NA	none	0.509
AT1G06710	9	4	5	8	none	1	NA	none	1	NA	1	0	20	59	none	0.487	NA	none	1	NA	19	14	0	16	mother	0.00794	0	Ler	0.00315	1.559	0	0	0	0	none	1	NA	none	1	NA	0	0	0	0	none	1	NA	none	1
AT1G06720	75	28	36	78	none	0.473	NA	none	0.792	NA	57	35	0	46	mother	4.64e-09	3.21	Ler	1.28e-07	4.842	22	0	16	0	none	1	NA	Col	1.8e-10	23.853	16	25	19	43	none	0.076	NA	Cvi	0.0129	1.118	57	26	79	132	none	0.822	NA	none	0.483
AT1G06730	86	41	16	39	none	0.788	NA	none	0.95	NA	4	13	0	0	none	1	NA	none	1	NA	43	10	0	0	none	1	NA	none	1	NA	37	9	31	51	none	0.379	NA	none	0.107	NA	39	29	51	91	none	0.151	NA	none	0.504
AT1G06740	0	0	0	0	none	1	NA	none	1	NA	0	0	0	0	none	1	NA	none	1	NA	0	0	0	0	none	1	NA	none	1	NA	0	0	0	0	none	1	NA	none	1	NA	0	0	0	0	none	1	NA	none	1
AT1G06750	0	0	0	0	none	1	NA	none	1	NA	0	0	0	0	none	1	NA	none	1	NA	0	0	0	0	none	1	NA	none	1	NA	0	0	0	0	none	1	NA	none	1	NA	0	0	0	0	none	1	NA	none	1
AT1G06760	0	0	0	0	none	1	NA	none	1	NA	0	0	0	0	none	1	NA	none	1	NA	0	0	0	0	none	1	NA	none	1	NA	986	682	775	1539	father	2.93e-06	1.159	Cvi	1.04e-05	1.143	1156	731	778	1655	father	0.0148	0	Cvi	2.05e-05
AT1G06770	8	5	1	1	none	1	NA	none	1	NA	15	0	0	0	none	1	NA	none	1	NA	12	12	12	0	father	0.000423	5.727	Col	0.00449	1.432	5	2	9	15	none	1	NA	none	1	NA	0	6	20	25	father	0.016	2.799	none	0.0509
AT1G06780	130	44	15	41	none	0.116	NA	none	1	NA	100	73	106	154	father	0.000746	1.163	none	0.951	NA	7	55	15	86	father	0.0035	1.48	Ler	1.25e-20	12.163	13	1	20	19	none	0.516	NA	Col	0.0127	1.236	2	1	41	98	none	1	NA	none	1
AT1G06790	3	2	0	1	none	1	NA	none	1	NA	0	0	0	0	none	1	NA	none	1	NA	4	0	0	11	mother	0.00162	0	none	1	NA	0	0	0	0	none	1	NA	none	1	NA	0	0	0	0	none	1	NA	none	1
AT1G06800	17	20	5	10	none	0.326	NA	none	0.442	NA	0	0	12	0	none	1	NA	none	1	NA	10	0	0	45	mother	2.11e-10	7.624	none	1	NA	6	11	9	12	none	0.0773	NA	none	0.365	NA	19	1	7	46	mother	1.33e-06	2.447	none	0.575
AT1G06810	1	0	0	0	none	1	NA	none	1	NA	0	0	0	0	none	1	NA	none	1	NA	0	0	0	0	none	1	NA	none	1	NA	0	2	1	2	none	0.625	NA	none	0.589	NA	0	0	1	0	none	1	NA	none	1
AT1G06820	109	54	17	44	none	0.731	NA	none	0.764	NA	78	41	0	43	mother	3.83e-10	3.656	Ler	1.47e-06	4.04	7	15	15	19	father	0.0044	1.459	none	0.142	NA	33	14	38	86	none	0.721	NA	none	1	NA	33	25	70	173	none	0.694	NA	none	0.0852
AT1G06830	0	0	0	0	none	1	NA	none	1	NA	0	0	0	0	none	1	NA	none	1	NA	0	0	0	0	none	1	NA	none	1	NA	0	0	0	0	none	1	NA	none	1	NA	0	0	0	0	none	1	NA	none	1
AT1G06840	5	4	0	7	none	0.46	NA	none	0.22	NA	24	11	0	0	none	1	NA	none	1	NA	1	17	0	14	none	1	NA	Ler	9.77e-08	10.505	13	6	4	8	none	1	NA	none	1	NA	19	0	8	22	mother	0.000129	1.545	Col	0.0387
AT1G06850	41	8	19	12	none	0.866	NA	Col	0.000404	1.907	0	0	0	0	none	1	NA	none	1	NA	11	7	0	0	none	1	NA	none	1	NA	10	7	25	23	none	0.196	NA	none	0.764	NA	37	8	32	61	none	0.132	NA	none	0.0961
AT1G06860	0	0	0	0	none	1	NA	none	1	NA	0	0	0	0	none	1	NA	none	1	NA	0	0	0	0	none	1	NA	none	1	NA	0	0	0	0	none	1	NA	none	1	NA	0	0	0	0	none	1	NA	none	1
AT1G06870	40	11	12	22	none	0.642	NA	none	0.423	NA	41	2	0	0	none	1	NA	none	1	NA	42	9	0	0	none	1	NA	none	1	NA	60	30	69	114	none	0.743	NA	none	0.697	NA	74	14	70	192	mother	4.07e-06	1.57	none	0.0893
AT1G06880	0	0	0	0	none	1	NA	none	1	NA	0	0	0	0	none	1	NA	none	1	NA	0	0	0	0	none	1	NA	none	1	NA	0	0	0	0	none	1	NA	none	1	NA	0	0	0	0	none	1	NA	none	1
AT1G06890	0	0	0	0	none	1	NA	none	1	NA	0	0	0	0	none	1	NA	none	1	NA	0	0	0	0	none	1	NA	none	1	NA	207	85	198	303	none	0.82	NA	Col	0.0111	1.034	415	76	157	358	mother	2.14e-16	2.022	Col	1.1e-07
AT1G06900	0	0	0	0	none	1	NA	none	1	NA	0	0	0	0	none	1	NA	none	1	NA	0	0	0	0	none	1	NA	none	1	NA	20	2	15	34	mother	0.0326	0	none	0.153	NA	6	5	40	89	none	0.684	NA	none	0.467
AT1G06910	0	0	0	0	none	1	NA	none	1	NA	0	0	0	0	none	1	NA	none	1	NA	0	0	0	0	none	1	NA	none	1	NA	18	9	11	12	none	0.472	NA	none	0.578	NA	6	8	17	47	none	0.53	NA	none	0.107
AT1G06920	0	0	0	0	none	1	NA	none	1	NA	0	0	0	0	none	1	NA	none	1	NA	0	0	0	0	none	1	NA	none	1	NA	0	0	0	0	none	1	NA	none	1	NA	0	0	0	0	none	1	NA	none	1
AT1G06923	0	0	0	0	none	1	NA	none	1	NA	0	0	0	0	none	1	NA	none	1	NA	0	0	0	0	none	1	NA	none	1	NA	0	0	0	0	none	1	NA	none	1	NA	0	0	0	0	none	1	NA	none	1
AT1G06925	0	0	0	0	none	1	NA	none	1	NA	0	0	0	0	none	1	NA	none	1	NA	0	0	0	0	none	1	NA	none	1	NA	0	0	0	0	none	1	NA	none	1	NA	0	0	0	0	none	1	NA	none	1
AT1G06930	2	0	0	0	none	1	NA	none	1	NA	0	0	0	0	none	1	NA	none	1	NA	0	0	0	0	none	1	NA	none	1	NA	0	0	0	0	none	1	NA	none	1	NA	0	0	0	0	none	1	NA	none	1
AT1G06950	1194	478	339	560	none	0.944	NA	Col	2.24e-05	1.189	649	474	307	627	father	0.000125	1.109	Ler	2.9e-05	1.156	422	209	96	322	mother	0.000105	1.143	Ler	0.000774	1.121	349	190	218	372	none	0.135	NA	none	0.767	NA	618	262	555	1055	none	0.294	NA	Col	0.0416
AT1G06960	57	42	18	40	none	0.774	NA	none	0.368	NA	0	16	0	0	none	1	NA	none	1	NA	17	4	7	18	none	0.208	NA	none	0.613	NA	0	0	0	0	none	1	NA	none	1	NA	0	0	0	0	none	1	NA	none	1
AT1G06970	0	3	1	0	none	0.51	NA	none	1	NA	0	0	0	0	none	1	NA	none	1	NA	0	0	0	0	none	1	NA	none	1	NA	0	0	0	0	none	1	NA	none	1	NA	0	0	0	0	none	1	NA	none	1
AT1G06980	0	0	0	0	none	1	NA	none	1	NA	0	0	0	0	none	1	NA	none	1	NA	0	0	0	0	none	1	NA	none	1	NA	2	2	0	0	none	1	NA	none	1	NA	0	0	0	0	none	1	NA	none	1
AT1G06990	0	0	0	0	none	1	NA	none	1	NA	0	0	0	0	none	1	NA	none	1	NA	0	0	0	0	none	1	NA	none	1	NA	0	0	0	0	none	1	NA	none	1	NA	0	0	0	0	none	1	NA	none	1
AT1G07000	5	2	0	1	none	1	NA	none	1	NA	0	0	0	0	none	1	NA	none	1	NA	0	0	0	0	none	1	NA	none	1	NA	13	0	0	29	mother	5.71e-10	6.387	none	1	NA	12	7	1	23	mother	0.0151	0	Cvi	0.0334
AT1G07010	0	0	0	0	none	1	NA	none	1	NA	0	0	0	0	none	1	NA	none	1	NA	0	0	0	0	none	1	NA	none	1	NA	9	11	10	24	none	0.617	NA	none	0.179	NA	9	13	29	63	none	0.179	NA	none	0.0564
AT1G07020	232	120	87	191	none	0.975	NA	none	0.738	NA	246	77	17	276	mother	7.03e-40	6.185	Ler	6.87e-10	2.424	244	72	72	174	mother	7.73e-05	1.198	none	0.135	NA	1	0	2	6	none	0.67	NA	none	1	NA	0	0	9	15	none	1	NA	none	1
AT1G07025	0	0	0	0	none	1	NA	none	1	NA	0	0	0	0	none	1	NA	none	1	NA	0	0	0	0	none	1	NA	none	1	NA	0	0	0	0	none	1	NA	none	1	NA	0	0	0	0	none	1	NA	none	1
AT1G07030	0	0	0	0	none	1	NA	none	1	NA	0	0	0	0	none	1	NA	none	1	NA	0	0	0	0	none	1	NA	none	1	NA	52	21	28	58	none	0.747	NA	none	0.911	NA	40	29	41	131	none	0.888	NA	Cvi	0.019
AT1G07040	883	384	286	508	none	1	NA	Col	0.03	0	861	394	254	557	none	0.0667	NA	none	1	NA	751	272	176	472	mother	7.77e-09	1.356	none	0.931	NA	83	41	108	301	none	0.269	NA	none	0.309	NA	103	54	332	816	none	0.488	NA	none	0.266
AT1G07050	0	0	0	0	none	1	NA	none	1	NA	0	0	0	0	none	1	NA	none	1	NA	0	0	0	0	none	1	NA	none	1	NA	0	0	1	0	none	1	NA	none	1	NA	0	0	1	1	none	1	NA	none	1
AT1G07051	0	0	0	0	none	1	NA	none	1	NA	0	0	0	0	none	1	NA	none	1	NA	0	0	0	0	none	1	NA	none	1	NA	0	0	0	0	none	1	NA	none	1	NA	0	0	0	0	none	1	NA	none	1
AT1G07060	0	0	0	0	none	1	NA	none	1	NA	0	0	0	0	none	1	NA	none	1	NA	0	0	0	0	none	1	NA	none	1	NA	0	0	0	1	none	1	NA	none	1	NA	0	0	0	1	none	1	NA	none	1
AT1G07070	23	5	3	3	none	1	NA	none	0.288	NA	0	0	0	12	none	1	NA	none	1	NA	0	7	0	15	none	1	NA	Ler	1.4e-05	7.115	0	2	2	0	none	0.551	NA	none	1	NA	11	6	12	4	none	0.0591	NA	none	0.0768
AT1G07080	1657	732	295	673	mother	0.00615	1.032	none	1	NA	2070	1114	689	1856	mother	5.94e-05	1.066	Ler	4.17e-10	1.235	1658	1063	1107	2454	father	0.00871	0	Ler	2.08e-10	1.226	1346	538	2227	3393	none	0.599	NA	Col	4.19e-17	1.409	2428	742	1956	3606	mother	1.9e-18	1.315	Col	1.39e-29
AT1G07090	49	0	0	8	mother	1.02e-08	6.641	none	1	NA	62	0	0	0	none	1	NA	none	1	NA	108	0	0	7	mother	1.44e-10	12.808	none	1	NA	185	0	2	247	mother	5.17e-118	405.891	none	0.701	NA	970	1	12	352	mother	1.99e-285	711.238	Col	7.57e-06
AT1G07100	0	0	0	0	none	1	NA	none	1	NA	0	0	0	0	none	1	NA	none	1	NA	0	0	0	0	none	1	NA	none	1	NA	0	0	0	0	none	1	NA	none	1	NA	0	0	0	0	none	1	NA	none	1
AT1G07110	93	39	30	54	none	1	NA	none	0.613	NA	144	16	29	183	mother	1.13e-28	5.771	none	0.411	NA	38	0	18	14	mother	0.00099	0	Col	6.36e-08	6.411	35	14	30	56	none	0.923	NA	none	0.757	NA	102	32	180	340	none	0.106	NA	Col	0.0408
AT1G07119	2	1	2	2	none	0.757	NA	none	1	NA	19	16	0	48	mother	6.63e-06	1.93	Ler	1.92e-07	5.475	11	0	0	25	mother	8.48e-09	4.659	none	1	NA	0	0	0	0	none	1	NA	none	1	NA	0	0	0	0	none	1	NA	none	1
AT1G07120	0	0	0	0	none	1	NA	none	1	NA	0	0	0	0	none	1	NA	none	1	NA	0	0	0	4	none	1	NA	none	1	NA	0	0	0	0	none	1	NA	none	1	NA	0	0	2	4	none	1	NA	none	1
AT1G07128	1	0	0	0	none	1	NA	none	1	NA	0	0	0	0	none	1	NA	none	1	NA	0	0	0	0	none	1	NA	none	1	NA	0	0	0	0	none	1	NA	none	1	NA	0	0	0	6	none	1	NA	none	1
AT1G07130	24	9	4	18	none	0.275	NA	none	0.771	NA	8	0	0	0	none	1	NA	none	1	NA	5	0	0	0	none	1	NA	none	1	NA	0	0	0	0	none	1	NA	none	1	NA	0	0	0	1	none	1	NA	none	1
AT1G07135	730	129	54	306	mother	1.02e-52	4.984	none	1	NA	509	101	0	152	mother	6.98e-67	40.285	Ler	1.19e-10	6.345	611	103	206	701	mother	1.77e-51	3.508	Col	5.62e-05	1.212	71	9	14	52	mother	3.83e-07	2.073	none	0.226	NA	10	0	38	97	mother	0.00158	1.144	none	0.122
AT1G07140	819	390	310	697	none	0.179	NA	none	0.71	NA	311	92	151	148	none	0.288	NA	Col	1.17e-13	2.181	193	46	58	99	mother	0.0146	0	Col	0.000238	1.292	747	191	607	651	none	0.832	NA	Col	4.46e-41	2.786	1768	437	1274	1358	none	0.348	NA	Col	1.52e-96
AT1G07150	29	17	2	15	none	0.368	NA	none	0.178	NA	15	0	0	0	none	1	NA	none	1	NA	11	0	0	0	none	1	NA	none	1	NA	12	3	11	14	none	0.943	NA	none	0.319	NA	18	5	15	14	none	1	NA	none	0.0899
AT1G07160	1	3	0	1	none	1	NA	none	0.641	NA	0	0	0	0	none	1	NA	none	1	NA	0	0	0	0	none	1	NA	none	1	NA	0	0	0	0	none	1	NA	none	1	NA	0	0	0	0	none	1	NA	none	1
AT1G07170	2	0	5	2	none	1	NA	none	0.353	NA	0	0	0	0	none	1	NA	none	1	NA	0	0	0	0	none	1	NA	none	1	NA	1	0	0	1	none	1	NA	none	1	NA	0	0	2	12	none	1	NA	none	1
AT1G07175	2	1	2	2	none	0.757	NA	none	1	NA	0	0	0	0	none	1	NA	none	1	NA	0	0	24	15	none	1	NA	none	1	NA	2	3	2	3	none	0.746	NA	none	1	NA	0	5	2	2	none	0.0992	NA	none	0.271
AT1G07180	11	14	0	5	none	0.578	NA	none	0.128	NA	0	0	0	39	none	1	NA	none	1	NA	12	0	0	0	none	1	NA	none	1	NA	2	1	0	3	none	1	NA	none	1	NA	7	0	0	4	mother	0.00932	0	none	1
AT1G07190	0	0	0	0	none	1	NA	none	1	NA	0	0	0	0	none	1	NA	none	1	NA	0	0	0	0	none	1	NA	none	1	NA	0	0	0	0	none	1	NA	none	1	NA	0	0	0	0	none	1	NA	none	1
AT1G07200	38	16	4	14	none	0.693	NA	none	0.977	NA	0	21	0	0	none	1	NA	none	1	NA	25	0	0	20	mother	2.44e-12	8.471	none	1	NA	26	12	40	74	none	1	NA	none	1	NA	65	5	35	100	mother	1.36e-09	2.625	Col	0.00417
AT1G07210	96	43	25	46	none	1	NA	none	0.78	NA	86	10	2	2	none	0.657	NA	none	0.0936	NA	40	46	31	77	none	0.0827	NA	Ler	0.00124	1.24	19	13	41	47	none	0.16	NA	none	0.863	NA	25	4	100	180	mother	0.0445	0	Col	0.049
AT1G07220	14	15	2	14	none	0.97	NA	Ler	0.0418	0	0	0	0	0	none	1	NA	none	1	NA	6	15	11	14	father	0.00457	1.457	none	0.111	NA	7	0	2	10	mother	0.0134	0	none	0.7	NA	7	0	2	22	mother	0.000541	1.307	none	1
AT1G07230	1579	389	307	711	mother	8.03e-26	1.84	Col	3.94e-09	1.372	531	69	78	326	mother	1.69e-49	4.894	Col	0.00124	1.121	804	155	194	403	mother	8.59e-19	1.912	Col	7.7e-13	1.772	96	8	74	117	mother	1.65e-06	1.751	Col	1.64e-08	2.802	204	46	156	317	mother	5.94e-06	1.353	Col	0.000117
AT1G07240	0	1	0	1	none	1	NA	none	1	NA	0	0	0	0	none	1	NA	none	1	NA	0	8	0	0	none	1	NA	none	1	NA	19	5	15	34	none	0.298	NA	none	0.61	NA	25	16	21	36	none	0.558	NA	none	0.958
AT1G07250	157	12	9	73	mother	1.56e-24	7.539	none	0.568	NA	53	0	0	0	none	1	NA	none	1	NA	33	0	0	0	none	1	NA	none	1	NA	121	31	57	182	mother	1.01e-06	1.565	none	0.651	NA	300	25	79	322	mother	5.86e-48	6.379	Col	1.78e-05
AT1G07260	859	374	289	424	none	0.237	NA	Col	4.34e-05	1.194	712	213	209	421	mother	1.72e-06	1.224	Col	2.56e-05	1.207	757	112	339	191	none	0.843	NA	Col	8.01e-87	8.243	47	14	70	52	none	0.352	NA	Col	4.87e-05	1.756	186	33	102	57	none	0.542	NA	Col	6.86e-22
AT1G07270	0	0	0	0	none	1	NA	none	1	NA	0	0	0	0	none	1	NA	none	1	NA	0	0	0	0	none	1	NA	none	1	NA	19	4	13	38	none	0.122	NA	none	0.748	NA	20	20	20	49	none	0.355	NA	none	0.0811
AT1G07280	1872	382	669	752	mother	0.000108	1.112	Col	5.43e-83	3.519	1193	148	433	390	mother	1.94e-08	1.335	Col	1.77e-97	6.582	3425	453	1943	1753	mother	9.52e-23	1.45	Col	0	7.123	607	170	369	1123	mother	7.54e-27	2.038	none	0.254	NA	1555	414	745	2180	mother	3.83e-63	2.269	Col	0.00127
AT1G07290	0	0	0	0	none	1	NA	none	1	NA	0	0	0	0	none	1	NA	none	1	NA	0	0	0	0	none	1	NA	none	1	NA	0	0	0	0	none	1	NA	none	1	NA	0	0	0	0	none	1	NA	none	1
AT1G07300	20	3	5	11	none	0.259	NA	none	0.453	NA	9	0	0	0	none	1	NA	none	1	NA	0	0	0	0	none	1	NA	none	1	NA	23	10	19	48	none	0.625	NA	none	1	NA	60	16	11	63	mother	5.33e-06	1.659	none	0.539
AT1G07310	527	139	123	163	none	0.32	NA	Col	1.26e-10	1.879	98	22	52	38	none	0.622	NA	Col	9.36e-09	2.544	54	18	68	56	none	0.168	NA	Col	0.000112	1.512	167	61	209	317	none	0.998	NA	Col	0.00256	1.132	592	157	219	377	mother	0.000102	1.153	Col	1.37e-09
AT1G07320	0	0	0	0	none	1	NA	none	1	NA	0	0	0	0	none	1	NA	none	1	NA	0	0	0	0	none	1	NA	none	1	NA	1135	655	940	1391	father	3.39e-11	1.304	Col	0.0418	0	1273	624	957	1512	father	0.00183	1.04	Col	0.000254
AT1G07330	0	0	0	0	none	1	NA	none	1	NA	0	0	0	0	none	1	NA	none	1	NA	0	0	0	0	none	1	NA	none	1	NA	0	0	0	0	none	1	NA	none	1	NA	4	0	0	0	none	1	NA	none	1
AT1G07340	0	0	0	0	none	1	NA	none	1	NA	0	0	0	0	none	1	NA	none	1	NA	0	0	0	0	none	1	NA	none	1	NA	0	0	0	0	none	1	NA	none	1	NA	0	0	0	0	none	1	NA	none	1
AT1G07350	236	105	62	152	none	0.239	NA	none	0.928	NA	224	41	170	171	none	0.122	NA	Col	1.21e-18	3.155	144	88	208	391	none	0.131	NA	none	0.511	NA	148	73	272	420	none	0.239	NA	none	0.195	NA	219	81	150	222	none	1	NA	Col	0.00114
AT1G07360	1643	716	375	744	none	0.239	NA	none	0.175	NA	560	192	252	999	mother	1.84e-28	2.138	Ler	0.00846	1.005	355	226	129	656	mother	1.08e-08	1.4	Ler	1.11e-19	2.27	412	164	330	657	none	0.104	NA	none	0.0995	NA	842	306	480	897	mother	0.00649	1.01	Col	4.85e-05
AT1G07370	147	12	26	42	mother	2.13e-05	1.706	Col	6.57e-07	2.615	0	10	0	0	none	1	NA	none	1	NA	7	0	0	0	none	1	NA	none	1	NA	0	0	0	0	none	1	NA	none	1	NA	0	0	0	0	none	1	NA	none	1
AT1G07380	15	14	4	5	none	0.33	NA	none	1	NA	76	6	66	35	none	0.298	NA	Col	2.81e-16	7.081	21	20	59	17	father	4.94e-08	4.244	Col	0.00358	1.17	78	43	75	155	none	1	NA	none	0.822	NA	141	66	111	215	none	1	NA	none	0.774
AT1G07390	1	0	1	1	none	1	NA	none	1	NA	0	0	0	24	none	1	NA	none	1	NA	0	0	0	0	none	1	NA	none	1	NA	0	0	0	1	none	1	NA	none	1	NA	0	0	0	5	none	1	NA	none	1
AT1G07400	8	0	3	4	none	0.229	NA	none	0.196	NA	58	0	0	0	none	1	NA	none	1	NA	0	0	77	210	none	1	NA	none	1	NA	71	34	137	534	mother	0.00367	1.124	Cvi	0.0229	1.031	151	51	25	96	mother	3.75e-05	1.339	none	0.559
AT1G07410	24	9	11	9	none	0.677	NA	none	0.199	NA	23	20	30	76	none	0.546	NA	none	0.052	NA	89	0	20	61	mother	3.71e-20	10.717	Col	2.63e-07	4.608	1	0	4	11	none	0.664	NA	none	1	NA	1	0	12	22	none	1	NA	none	1
AT1G07420	2	5	1	4	none	0.79	NA	none	0.462	NA	0	0	0	0	none	1	NA	none	1	NA	0	0	0	0	none	1	NA	none	1	NA	9	4	22	20	none	0.555	NA	none	0.373	NA	31	3	119	214	mother	0.00317	1.206	Col	0.00304
AT1G07430	0	0	0	0	none	1	NA	none	1	NA	0	0	0	0	none	1	NA	none	1	NA	0	0	0	0	none	1	NA	none	1	NA	0	0	2	1	none	1	NA	none	1	NA	0	0	0	0	none	1	NA	none	1
AT1G07440	0	0	0	0	none	1	NA	none	1	NA	0	0	0	0	none	1	NA	none	1	NA	0	0	0	0	none	1	NA	none	1	NA	3	4	0	0	none	1	NA	none	1	NA	0	0	0	1	none	1	NA	none	1
AT1G07450	0	0	0	0	none	1	NA	none	1	NA	0	0	0	0	none	1	NA	none	1	NA	0	0	0	0	none	1	NA	none	1	NA	0	0	0	0	none	1	NA	none	1	NA	0	0	0	0	none	1	NA	none	1
AT1G07460	0	0	0	0	none	1	NA	none	1	NA	0	0	0	0	none	1	NA	none	1	NA	0	0	0	0	none	1	NA	none	1	NA	0	0	0	0	none	1	NA	none	1	NA	0	0	0	0	none	1	NA	none	1
AT1G07470	70	26	22	28	none	0.857	NA	none	0.125	NA	11	9	0	0	none	1	NA	none	1	NA	16	11	11	0	father	0.00162	3.72	Col	0.0014	1.968	39	16	57	64	none	0.538	NA	none	0.0772	NA	44	7	59	85	none	0.0632	NA	Col	0.00103
AT1G07473	89	22	23	31	none	0.666	NA	Col	0.0123	1.109	17	0	0	0	none	1	NA	none	1	NA	1	14	0	8	none	1	NA	Ler	4.18e-05	4.902	13	9	11	16	none	0.462	NA	none	1	NA	35	13	26	60	none	0.333	NA	none	0.963
AT1G07476	0	0	0	0	none	1	NA	none	1	NA	0	0	0	0	none	1	NA	none	1	NA	0	0	0	0	none	1	NA	none	1	NA	0	0	0	0	none	1	NA	none	1	NA	0	0	0	0	none	1	NA	none	1
AT1G07480	0	0	0	0	none	1	NA	none	1	NA	0	0	0	0	none	1	NA	none	1	NA	0	0	0	0	none	1	NA	none	1	NA	22	23	34	66	none	0.179	NA	none	0.144	NA	40	21	85	123	none	0.37	NA	none	0.601
AT1G07485	0	0	0	0	none	1	NA	none	1	NA	0	0	0	0	none	1	NA	none	1	NA	0	0	0	0	none	1	NA	none	1	NA	0	2	0	0	none	1	NA	none	1	NA	0	0	0	0	none	1	NA	none	1
AT1G07490	0	0	0	0	none	1	NA	none	1	NA	0	0	0	0	none	1	NA	none	1	NA	0	0	0	0	none	1	NA	none	1	NA	0	0	0	0	none	1	NA	none	1	NA	0	0	0	0	none	1	NA	none	1
AT1G07500	1	0	1	1	none	1	NA	none	1	NA	0	0	0	0	none	1	NA	none	1	NA	0	0	0	0	none	1	NA	none	1	NA	1	3	2	6	none	1	NA	none	0.383	NA	11	1	0	1	none	0.357	NA	none	1
AT1G07510	183	45	30	65	mother	0.0148	1.036	none	0.0914	NA	117	19	13	116	mother	1.82e-20	4.827	none	0.429	NA	227	46	23	96	mother	1.26e-11	2.392	none	0.669	NA	64	44	86	168	none	0.294	NA	none	0.395	NA	93	44	138	335	none	0.373	NA	none	0.668
AT1G07520	37	12	9	22	none	0.407	NA	none	1	NA	11	0	0	0	none	1	NA	none	1	NA	0	0	0	0	none	1	NA	none	1	NA	39	18	32	42	none	0.6	NA	none	0.36	NA	56	14	50	104	mother	0.0344	0	none	0.113
AT1G07530	4	0	2	0	none	1	NA	none	0.176	NA	0	0	0	0	none	1	NA	none	1	NA	0	0	0	0	none	1	NA	none	1	NA	14	6	39	50	none	0.99	NA	none	0.504	NA	67	7	61	162	mother	1.54e-08	2.216	Col	0.00394
AT1G07540	0	0	0	2	none	1	NA	none	1	NA	12	0	0	0	none	1	NA	none	1	NA	9	0	0	0	none	1	NA	none	1	NA	2	0	15	7	none	1	NA	none	0.251	NA	47	2	10	7	none	0.306	NA	Col	2.33e-05
AT1G07550	0	0	0	0	none	1	NA	none	1	NA	0	0	0	0	none	1	NA	none	1	NA	0	0	0	0	none	1	NA	none	1	NA	0	0	0	0	none	1	NA	none	1	NA	0	0	0	0	none	1	NA	none	1
AT1G07560	0	0	0	0	none	1	NA	none	1	NA	0	0	0	0	none	1	NA	none	1	NA	0	0	0	0	none	1	NA	none	1	NA	0	0	0	6	none	1	NA	none	1	NA	0	0	0	0	none	1	NA	none	1
AT1G07570	32	10	5	5	none	0.958	NA	none	0.292	NA	0	0	0	0	none	1	NA	none	1	NA	0	5	0	0	none	1	NA	none	1	NA	53	61	15	67	none	1	NA	Cvi	3.92e-06	2.051	64	44	25	151	mother	0.0115	0	Cvi	4.37e-06
AT1G07580	0	0	0	0	none	1	NA	none	1	NA	0	0	0	0	none	1	NA	none	1	NA	0	0	0	0	none	1	NA	none	1	NA	0	0	0	0	none	1	NA	none	1	NA	0	0	0	0	none	1	NA	none	1
AT1G07590	32	4	3	17	mother	0.000999	1.309	none	0.918	NA	19	47	0	58	mother	0.00137	0	Ler	3.16e-18	22.056	0	47	12	96	father	0.000607	3.386	Ler	7.66e-28	54.178	5	3	1	6	none	0.824	NA	none	0.759	NA	0	3	17	73	none	0.688	NA	Cvi	0.0223
AT1G07600	0	0	0	0	none	1	NA	none	1	NA	0	0	0	0	none	1	NA	none	1	NA	0	0	0	0	none	1	NA	none	1	NA	0	0	0	0	none	1	NA	none	1	NA	0	0	0	0	none	1	NA	none	1
AT1G07610	0	0	0	0	none	1	NA	none	1	NA	0	0	0	0	none	1	NA	none	1	NA	0	0	0	0	none	1	NA	none	1	NA	0	0	0	1	none	1	NA	none	1	NA	0	0	0	0	none	1	NA	none	1
AT1G07615	23	9	5	14	none	0.671	NA	none	1	NA	18	0	0	53	mother	2.06e-16	16.162	none	1	NA	0	0	0	25	none	1	NA	none	1	NA	18	11	15	13	none	0.16	NA	none	0.471	NA	32	10	12	49	mother	0.0138	0	none	0.77
AT1G07620	15	7	4	13	none	0.784	NA	none	0.946	NA	19	2	0	0	none	1	NA	none	1	NA	7	10	0	16	none	0.149	NA	Ler	0.000591	2.343	1	2	4	4	none	0.765	NA	none	1	NA	5	0	4	16	mother	0.0373	0	none	0.69
AT1G07630	78	31	25	39	none	1	NA	none	0.371	NA	115	43	59	57	none	0.136	NA	Col	0.000155	1.36	53	36	7	62	mother	0.00388	0	Ler	5.31e-05	1.843	15	10	20	35	none	0.844	NA	none	0.981	NA	23	7	35	53	none	0.796	NA	none	0.214
AT1G07640	3	0	1	1	none	0.677	NA	none	0.641	NA	0	0	0	28	none	1	NA	none	1	NA	6	0	0	0	none	1	NA	none	1	NA	0	0	0	2	none	1	NA	none	1	NA	3	0	0	6	mother	0.0307	0	none	1
AT1G07645	1	0	2	0	none	1	NA	none	0.567	NA	0	0	0	0	none	1	NA	none	1	NA	0	0	0	0	none	1	NA	none	1	NA	2	4	10	26	none	0.598	NA	none	0.288	NA	6	8	6	11	none	0.409	NA	none	0.42
AT1G07650	25	7	6	5	none	1	NA	none	0.165	NA	88	16	0	0	none	1	NA	none	1	NA	30	15	42	0	father	9.09e-08	11.878	Col	7.99e-12	11.878	7	3	3	12	none	0.669	NA	none	0.84	NA	11	0	4	25	mother	7.23e-05	1.627	none	0.7
AT1G07660	243	132	68	206	none	0.136	NA	Ler	0.0232	1.013	46	52	0	47	mother	3.97e-06	1.824	Ler	1.51e-11	9.325	1	7	0	0	none	1	NA	none	1	NA	248	277	156	434	father	0.000896	1.127	Cvi	3.57e-18	2.181	445	296	299	773	none	0.889	NA	Cvi	5.43e-07
AT1G07670	936	239	154	249	mother	0.00102	1.124	Col	5.2e-11	1.72	853	267	351	706	mother	1.46e-07	1.232	Col	3.29e-06	1.218	447	210	194	618	mother	2.38e-06	1.225	Ler	0.00124	1.081	673	242	1019	1543	none	0.755	NA	Col	3.67e-12	1.465	970	188	864	1389	mother	2.2e-20	1.63	Col	4.15e-41
AT1G07680	27	3	2	2	none	0.822	NA	none	0.23	NA	0	0	0	0	none	1	NA	none	1	NA	0	0	0	0	none	1	NA	none	1	NA	11	1	189	87	none	1	NA	Col	0.00019	3.079	4	0	151	50	none	1	NA	Col	0.0122
AT1G07690	21	46	0	3	none	1	NA	none	0.11	NA	40	54	0	0	none	1	NA	none	1	NA	0	0	0	0	none	1	NA	none	1	NA	12	29	108	500	none	0.195	NA	Cvi	1.66e-11	4.695	0	0	137	500	none	1	NA	none	1
AT1G07700	76	41	10	28	none	0.839	NA	none	0.672	NA	0	0	0	0	none	1	NA	none	1	NA	6	22	54	32	father	2.68e-09	6.689	none	0.221	NA	7	0	9	0	none	1	NA	Col	0.000382	4.269	0	0	9	4	none	1	NA	none	1
AT1G07702	0	0	0	0	none	1	NA	none	1	NA	0	0	0	0	none	1	NA	none	1	NA	0	0	0	0	none	1	NA	none	1	NA	0	0	0	0	none	1	NA	none	1	NA	0	0	0	0	none	1	NA	none	1
AT1G07705	43	69	25	38	father	0.000175	1.755	Ler	0.0276	1.014	0	28	0	0	none	1	NA	none	1	NA	8	9	12	33	none	0.496	NA	none	0.102	NA	31	43	73	63	father	3.95e-08	2.908	none	0.754	NA	30	37	111	142	father	1.3e-05	1.868	none	0.179
AT1G07710	3	2	2	2	none	0.79	NA	none	1	NA	0	0	0	0	none	1	NA	none	1	NA	0	0	0	0	none	1	NA	none	1	NA	3	0	3	6	none	0.394	NA	none	0.7	NA	4	0	5	23	mother	0.0348	0	none	1
AT1G07720	1044	0	1	281	mother	4.24e-289	3361.83	none	0.421	NA	190	0	0	366	mother	2.1e-152	1178.1	none	1	NA	146	0	1	86	mother	1.48e-60	143.081	none	0.46	NA	171	2	6	680	mother	3.62e-156	301.471	none	0.851	NA	2153	1	19	1559	mother	0	4976.37	Col	4.81e-06
AT1G07725	0	0	0	0	none	1	NA	none	1	NA	0	0	0	0	none	1	NA	none	1	NA	0	0	0	0	none	1	NA	none	1	NA	0	0	0	1	none	1	NA	none	1	NA	0	0	0	0	none	1	NA	none	1
AT1G07728	0	0	0	0	none	1	NA	none	1	NA	81	1	52	125	mother	5.36e-18	6.174	Col	1.09e-08	4.274	90	21	18	83	mother	2.42e-07	1.864	none	0.971	NA	0	0	0	0	none	1	NA	none	1	NA	0	0	0	0	none	1	NA	none	1
AT1G07730	0	0	0	0	none	1	NA	none	1	NA	0	0	0	0	none	1	NA	none	1	NA	0	0	0	0	none	1	NA	none	1	NA	0	0	0	0	none	1	NA	none	1	NA	0	0	0	0	none	1	NA	none	1
AT1G07740	16	1	0	2	none	0.129	NA	none	1	NA	0	0	0	0	none	1	NA	none	1	NA	0	0	0	0	none	1	NA	none	1	NA	14	0	3	15	mother	0.000206	1.412	none	0.403	NA	20	4	14	26	none	0.31	NA	none	0.255
AT1G07745	0	0	0	0	none	1	NA	none	1	NA	0	0	0	0	none	1	NA	none	1	NA	0	0	0	0	none	1	NA	none	1	NA	12	0	12	16	none	0.0567	NA	Col	0.0219	1.127	8	0	19	18	none	0.163	NA	Col	0.0329
AT1G07747	0	0	0	0	none	1	NA	none	1	NA	0	0	0	0	none	1	NA	none	1	NA	0	0	0	0	none	1	NA	none	1	NA	0	0	0	0	none	1	NA	none	1	NA	0	0	0	0	none	1	NA	none	1
AT1G07750	2348	967	431	792	none	0.278	NA	Col	0.000611	1.09	337	226	53	334	mother	1.11e-08	1.487	Ler	8.4e-19	2.676	2	11	7	15	father	0.0232	1.07	Ler	0.00771	1.228	935	166	1035	614	none	0.127	NA	Col	1.67e-142	7.287	784	166	1269	890	none	0.065	NA	Col	2.48e-105
AT1G07760	0	0	0	0	none	1	NA	none	1	NA	0	0	0	0	none	1	NA	none	1	NA	0	0	0	0	none	1	NA	none	1	NA	0	0	0	0	none	1	NA	none	1	NA	0	0	0	0	none	1	NA	none	1
AT1G07770	0	0	0	0	none	1	NA	none	1	NA	0	0	0	0	none	1	NA	none	1	NA	0	0	0	0	none	1	NA	none	1	NA	0	0	0	0	none	1	NA	none	1	NA	0	0	0	0	none	1	NA	none	1
AT1G07780	0	0	0	0	none	1	NA	none	1	NA	0	0	0	0	none	1	NA	none	1	NA	0	0	0	0	none	1	NA	none	1	NA	0	3	0	2	none	1	NA	none	0.203	NA	3	8	2	7	none	0.75	NA	none	0.132
AT1G07790	318	197	80	163	none	0.502	NA	none	0.358	NA	450	179	95	548	mother	1.58e-26	2.454	Ler	9.54e-09	1.553	252	181	57	182	none	0.615	NA	Ler	8.03e-06	1.409	390	642	219	767	father	2.07e-09	1.427	Cvi	4.55e-74	4.376	440	449	195	877	none	0.471	NA	Cvi	5.5e-51
AT1G07795	0	0	0	2	none	1	NA	none	1	NA	0	0	0	0	none	1	NA	none	1	NA	0	0	0	0	none	1	NA	none	1	NA	0	0	0	0	none	1	NA	none	1	NA	0	0	0	0	none	1	NA	none	1
AT1G07800	0	0	0	0	none	1	NA	none	1	NA	0	0	0	0	none	1	NA	none	1	NA	0	0	0	0	none	1	NA	none	1	NA	0	0	0	0	none	1	NA	none	1	NA	0	0	0	0	none	1	NA	none	1
AT1G07810	65	29	15	48	none	0.223	NA	none	0.611	NA	195	15	163	237	mother	3.55e-13	2.304	Col	1.1e-19	4.359	20	6	14	11	none	0.657	NA	Col	0.035	0	101	45	87	205	none	0.373	NA	none	0.999	NA	177	60	147	319	mother	0.012	0	none	0.173
AT1G07820	0	0	0	0	none	1	NA	none	1	NA	0	0	0	0	none	1	NA	none	1	NA	0	0	0	0	none	1	NA	none	1	NA	27	16	12	35	none	0.878	NA	none	0.431	NA	23	6	123	191	none	0.579	NA	none	0.132
AT1G07830	66	42	20	53	none	1	NA	none	0.267	NA	26	50	0	36	mother	0.0023	0	Ler	2.8e-12	11.269	2	25	0	40	none	0.501	NA	Ler	1.17e-15	34.144	86	56	44	98	none	0.847	NA	none	0.311	NA	114	59	62	121	none	0.94	NA	none	1
AT1G07840	48	14	20	32	none	0.727	NA	none	0.241	NA	24	0	18	12	mother	0.0101	0	Col	2.22e-06	4.584	29	0	11	0	none	1	NA	Col	1.59e-09	21.617	21	8	11	10	none	0.779	NA	none	0.182	NA	21	10	30	55	none	1	NA	none	0.95
AT1G07850	2	0	0	0	none	1	NA	none	1	NA	0	0	0	0	none	1	NA	none	1	NA	0	0	0	0	none	1	NA	none	1	NA	0	0	1	4	none	1	NA	none	1	NA	0	0	0	0	none	1	NA	none	1
AT1G07860	0	0	0	0	none	1	NA	none	1	NA	0	0	0	0	none	1	NA	none	1	NA	0	0	0	0	none	1	NA	none	1	NA	4	2	1	3	none	1	NA	none	1	NA	3	0	0	2	none	0.183	NA	none	1
AT1G07870	1742	725	464	888	none	0.146	NA	Col	0.00852	1.029	511	208	65	108	none	0.941	NA	Col	0.0482	0	908	303	519	884	mother	0.00465	1.006	Col	2.12e-10	1.386	406	178	527	805	none	0.357	NA	Col	0.000593	1.122	649	226	627	1075	mother	0.0342	0	Col	9.58e-08
AT1G07880	0	0	0	0	none	1	NA	none	1	NA	0	0	0	0	none	1	NA	none	1	NA	0	0	0	0	none	1	NA	none	1	NA	2	0	0	0	none	1	NA	none	1	NA	0	0	0	3	none	1	NA	none	1
AT1G07885	0	0	0	0	none	1	NA	none	1	NA	0	0	0	0	none	1	NA	none	1	NA	0	0	0	0	none	1	NA	none	1	NA	0	0	0	0	none	1	NA	none	1	NA	0	0	0	0	none	1	NA	none	1
AT1G07890	2854	1208	497	1851	mother	1.07e-48	1.863	Ler	6.48e-13	1.335	2103	610	294	1052	mother	6.51e-60	2.477	none	0.762	NA	1104	282	224	374	mother	3.97e-06	1.215	Col	2.09e-14	1.744	179	93	75	212	none	0.213	NA	none	0.0992	NA	174	36	329	514	mother	0.000376	1.15	Col	5.84e-09
AT1G07900	0	0	0	0	none	1	NA	none	1	NA	0	0	0	0	none	1	NA	none	1	NA	0	0	0	0	none	1	NA	none	1	NA	0	0	0	0	none	1	NA	none	1	NA	0	0	0	0	none	1	NA	none	1
AT1G07901	0	0	0	0	none	1	NA	none	1	NA	0	0	0	0	none	1	NA	none	1	NA	0	0	0	0	none	1	NA	none	1	NA	0	0	0	0	none	1	NA	none	1	NA	0	0	0	0	none	1	NA	none	1
AT1G07910	14	5	3	2	none	0.869	NA	none	0.52	NA	0	0	0	25	none	1	NA	none	1	NA	0	7	0	28	none	1	NA	Ler	4.26e-07	13.282	10	7	19	47	none	0.982	NA	none	0.573	NA	18	18	61	124	none	0.183	NA	none	0.115
AT1G07920	0	0	0	0	none	1	NA	none	1	NA	0	0	0	0	none	1	NA	none	1	NA	0	0	0	0	none	1	NA	none	1	NA	212	93	82	188	none	0.288	NA	none	1	NA	334	163	405	819	none	0.868	NA	none	1
AT1G07930	192	86	47	110	none	0.39	NA	none	1	NA	18	9	0	25	mother	8.33e-05	1.491	Ler	0.00298	1.491	81	16	20	12	none	0.749	NA	Col	4.43e-06	2.463	382	203	222	389	none	0.241	NA	none	0.776	NA	33	15	87	187	none	0.772	NA	none	1
AT1G07940	0	0	0	0	none	1	NA	none	1	NA	0	0	0	0	none	1	NA	none	1	NA	0	0	0	0	none	1	NA	none	1	NA	3359	1969	2283	4016	father	2.75e-13	1.198	none	0.619	NA	2943	1197	3654	8061	mother	7.16e-16	1.219	Col	0.0169
AT1G07950	101	32	34	26	none	0.437	NA	Col	0.000109	1.678	93	11	0	11	mother	3.28e-07	3.272	none	0.694	NA	124	0	17	50	mother	2.65e-22	13.782	Col	1.39e-08	6.373	40	17	44	43	none	0.335	NA	Col	0.0433	0	63	16	52	54	none	1	NA	Col	0.000236
AT1G07960	0	0	0	0	none	1	NA	none	1	NA	0	0	0	0	none	1	NA	none	1	NA	0	0	0	0	none	1	NA	none	1	NA	6	5	11	6	none	0.143	NA	none	0.632	NA	4	0	88	76	none	0.463	NA	none	0.0991
AT1G07970	59	18	12	23	none	0.579	NA	none	0.476	NA	51	0	23	27	mother	1.25e-06	2.25	Col	9.07e-09	6.53	16	7	5	37	mother	0.0255	0	none	0.132	NA	40	25	27	66	none	1	NA	none	0.395	NA	37	26	72	116	none	0.119	NA	none	0.894
AT1G07980	163	60	65	140	none	0.205	NA	none	0.52	NA	168	14	37	100	mother	1.7e-15	3.252	Col	9.71e-06	1.781	24	3	0	24	mother	4.56e-09	4.005	none	0.306	NA	30	20	38	68	none	0.435	NA	none	0.904	NA	101	45	82	205	none	0.222	NA	none	0.79
AT1G07985	0	0	0	0	none	1	NA	none	1	NA	0	0	0	0	none	1	NA	none	1	NA	0	0	0	0	none	1	NA	none	1	NA	0	0	0	0	none	1	NA	none	1	NA	0	0	0	0	none	1	NA	none	1
AT1G07990	219	62	42	99	mother	0.00546	1.098	none	0.23	NA	75	0	34	105	mother	2.16e-21	10.263	Col	4.03e-07	4.305	59	48	102	70	father	1.19e-08	2.398	Col	0.0306	0	149	73	148	275	none	0.992	NA	none	0.791	NA	317	140	297	643	none	0.147	NA	none	0.887
AT1G08000	27	16	6	14	none	1	NA	none	0.991	NA	36	0	0	54	mother	6.48e-25	32.934	none	1	NA	7	9	0	35	mother	0.0134	0	Ler	9.23e-06	4.524	135	62	101	150	none	0.509	NA	none	0.134	NA	343	102	175	326	mother	0.00284	1.046	Col	0.000239
AT1G08005	0	0	0	0	none	1	NA	none	1	NA	0	0	0	0	none	1	NA	none	1	NA	0	0	0	0	none	1	NA	none	1	NA	1	3	0	5	none	0.67	NA	none	0.109	NA	0	0	3	7	none	1	NA	none	1
AT1G08010	25	11	9	13	none	1	NA	none	0.809	NA	22	13	78	70	father	0.0261	0	none	0.171	NA	3	0	16	5	none	1	NA	Col	0.0421	0	99	14	65	117	mother	0.000104	1.354	Col	3.6e-05	1.671	220	66	176	226	none	0.816	NA	Col	1.24e-07
AT1G08030	435	144	112	184	none	0.396	NA	Col	0.000498	1.205	271	70	143	85	father	0.00781	1.023	Col	1.28e-23	3.835	81	0	17	85	mother	3.37e-26	15.748	Col	7.69e-05	2.52	13	2	15	23	none	0.581	NA	none	0.207	NA	31	2	27	40	mother	0.00542	0	Col	0.00113
AT1G08032	0	0	0	0	none	1	NA	none	1	NA	0	0	0	0	none	1	NA	none	1	NA	0	0	0	0	none	1	NA	none	1	NA	0	0	0	0	none	1	NA	none	1	NA	0	0	0	0	none	1	NA	none	1
AT1G08035	26	15	10	18	none	0.88	NA	none	1	NA	62	21	0	46	mother	1.38e-12	5.415	Ler	7.34e-05	2.485	46	26	86	18	father	1.8e-09	4.058	Col	1.69e-09	3.175	14	3	11	8	none	1	NA	Col	0.0497	0	0	5	14	16	father	0.0341	2.256	none	0.0989
AT1G08040	0	0	0	0	none	1	NA	none	1	NA	0	0	0	0	none	1	NA	none	1	NA	0	0	0	0	none	1	NA	none	1	NA	0	0	0	0	none	1	NA	none	1	NA	0	0	0	0	none	1	NA	none	1
AT1G08050	0	0	0	0	none	1	NA	none	1	NA	0	0	0	0	none	1	NA	none	1	NA	0	0	0	0	none	1	NA	none	1	NA	62	34	131	384	none	0.41	NA	none	0.107	NA	177	24	171	360	mother	1.28e-12	2.12	Col	5.18e-08
AT1G08060	331	151	96	207	none	0.54	NA	none	1	NA	203	139	301	245	father	1.03e-16	2.292	Col	6.55e-05	1.222	273	73	232	516	mother	2.42e-07	1.377	Col	0.00124	1.113	89	47	77	195	none	0.627	NA	none	0.366	NA	247	100	201	438	none	0.0633	NA	none	0.569
AT1G08065	2	0	2	0	none	1	NA	none	0.567	NA	0	0	0	0	none	1	NA	none	1	NA	0	0	0	0	none	1	NA	none	1	NA	0	0	1	4	none	1	NA	none	1	NA	0	0	7	24	none	1	NA	none	1
AT1G08070	3	1	3	8	none	1	NA	none	1	NA	21	0	0	0	none	1	NA	none	1	NA	0	0	23	0	none	1	NA	none	1	NA	0	0	0	1	none	1	NA	none	1	NA	3	0	3	5	none	0.364	NA	none	0.635
AT1G08080	0	0	0	0	none	1	NA	none	1	NA	0	0	0	0	none	1	NA	none	1	NA	0	0	0	0	none	1	NA	none	1	NA	0	0	0	0	none	1	NA	none	1	NA	0	0	0	0	none	1	NA	none	1
AT1G08090	0	0	0	0	none	1	NA	none	1	NA	0	0	0	0	none	1	NA	none	1	NA	0	0	0	0	none	1	NA	none	1	NA	0	0	0	0	none	1	NA	none	1	NA	0	0	0	0	none	1	NA	none	1
AT1G08100	0	0	0	0	none	1	NA	none	1	NA	0	0	0	0	none	1	NA	none	1	NA	0	0	0	0	none	1	NA	none	1	NA	0	0	0	0	none	1	NA	none	1	NA	0	0	0	0	none	1	NA	none	1
AT1G08105	0	0	0	0	none	1	NA	none	1	NA	0	0	0	0	none	1	NA	none	1	NA	0	0	0	0	none	1	NA	none	1	NA	0	0	0	0	none	1	NA	none	1	NA	0	0	0	0	none	1	NA	none	1
AT1G08110	296	108	98	224	mother	0.0162	0	none	0.512	NA	24	34	34	85	father	0.031	0	Ler	0.000274	1.423	89	46	0	157	mother	1.91e-26	13.874	Ler	1.67e-17	14.825	435	167	442	475	father	0.00594	1.051	Col	1.39e-14	1.782	352	74	428	460	none	0.121	NA	Col	1.93e-27
AT1G08115	0	0	0	0	none	1	NA	none	1	NA	0	0	0	0	none	1	NA	none	1	NA	0	0	0	0	none	1	NA	none	1	NA	0	0	0	0	none	1	NA	none	1	NA	0	0	0	0	none	1	NA	none	1
AT1G08120	0	0	0	0	none	1	NA	none	1	NA	0	0	0	0	none	1	NA	none	1	NA	0	0	0	0	none	1	NA	none	1	NA	0	0	0	0	none	1	NA	none	1	NA	0	0	0	0	none	1	NA	none	1
AT1G08125	130	62	47	90	none	1	NA	none	0.945	NA	118	0	132	22	mother	0.00255	0	Col	1.36e-53	117.8	159	23	58	11	father	0.0201	1.049	Col	7.55e-26	12.531	72	21	60	81	none	0.802	NA	Col	0.00665	1.126	101	20	63	94	mother	0.0411	0	Col	8.86e-05
AT1G08130	74	59	22	63	none	0.996	NA	Ler	0.0253	1.004	52	27	25	0	father	1.68e-06	8.526	Col	3.59e-09	7.906	18	31	0	35	mother	0.0042	0	Ler	6.73e-10	8.848	409	267	318	585	father	0.00345	1.062	none	0.174	NA	830	250	790	1332	mother	5.37e-05	1.113	Col	3.65e-15
AT1G08135	0	0	0	0	none	1	NA	none	1	NA	0	0	0	0	none	1	NA	none	1	NA	0	0	0	0	none	1	NA	none	1	NA	0	0	0	0	none	1	NA	none	1	NA	0	0	0	0	none	1	NA	none	1
AT1G08140	0	0	0	0	none	1	NA	none	1	NA	0	0	0	0	none	1	NA	none	1	NA	0	0	0	0	none	1	NA	none	1	NA	0	0	0	0	none	1	NA	none	1	NA	0	1	3	0	none	0.379	NA	none	1
AT1G08150	0	0	0	0	none	1	NA	none	1	NA	0	0	0	0	none	1	NA	none	1	NA	0	0	0	0	none	1	NA	none	1	NA	0	0	0	0	none	1	NA	none	1	NA	0	0	0	0	none	1	NA	none	1
AT1G08160	0	0	0	0	none	1	NA	none	1	NA	0	0	0	0	none	1	NA	none	1	NA	0	0	0	0	none	1	NA	none	1	NA	0	0	0	0	none	1	NA	none	1	NA	0	0	0	0	none	1	NA	none	1
AT1G08165	0	0	0	0	none	1	NA	none	1	NA	0	0	0	0	none	1	NA	none	1	NA	0	0	0	0	none	1	NA	none	1	NA	0	4	0	0	none	1	NA	none	1	NA	0	0	0	0	none	1	NA	none	1
AT1G08170	0	0	0	1	none	1	NA	none	1	NA	0	0	0	0	none	1	NA	none	1	NA	0	0	0	0	none	1	NA	none	1	NA	0	0	0	0	none	1	NA	none	1	NA	0	0	1	0	none	1	NA	none	1
AT1G08180	0	0	0	0	none	1	NA	none	1	NA	0	0	0	0	none	1	NA	none	1	NA	0	0	0	0	none	1	NA	none	1	NA	0	0	0	0	none	1	NA	none	1	NA	0	0	0	1	none	1	NA	none	1
AT1G08190	1458	668	428	684	none	0.212	NA	Col	0.000397	1.105	1511	554	410	888	mother	1.27e-07	1.192	Col	0.00524	1.016	1047	434	606	955	none	0.614	NA	Col	1.08e-07	1.236	488	232	736	1097	father	0.0238	0	Col	0.000826	1.1	834	337	805	1407	none	0.411	NA	Col	3.65e-05
AT1G08200	3119	1123	430	1281	mother	1.14e-34	1.732	none	0.531	NA	1977	673	268	1168	mother	4.1e-65	2.568	Ler	2.03e-06	1.191	2180	835	627	1511	mother	1.67e-14	1.323	none	0.273	NA	732	373	625	1357	none	0.635	NA	none	0.371	NA	1302	405	1093	2516	mother	1.02e-23	1.542	Col	3.19e-06
AT1G08210	0	0	0	0	none	1	NA	none	1	NA	0	0	0	0	none	1	NA	none	1	NA	0	0	0	0	none	1	NA	none	1	NA	8	1	0	2	none	0.248	NA	none	1	NA	12	1	5	9	none	0.188	NA	none	0.269
AT1G08220	60	26	22	38	none	1	NA	none	0.72	NA	22	0	0	11	mother	1.64e-08	4.1	none	1	NA	12	0	0	11	mother	2.62e-06	2.236	none	1	NA	30	22	19	33	none	0.443	NA	none	0.872	NA	16	9	29	68	none	1	NA	none	0.767
AT1G08230	38	12	1	7	none	0.203	NA	none	0.899	NA	0	0	0	0	none	1	NA	none	1	NA	11	0	0	19	mother	8.22e-08	3.541	none	1	NA	17	4	15	13	none	0.957	NA	Col	0.05	0	2	0	16	9	none	1	NA	none	0.258
AT1G08240	0	0	0	0	none	1	NA	none	1	NA	0	0	0	0	none	1	NA	none	1	NA	0	0	0	0	none	1	NA	none	1	NA	0	0	0	0	none	1	NA	none	1	NA	0	0	0	0	none	1	NA	none	1
AT1G08250	0	0	0	0	none	1	NA	none	1	NA	0	0	0	0	none	1	NA	none	1	NA	0	0	0	0	none	1	NA	none	1	NA	8	6	7	15	none	0.94	NA	none	0.904	NA	13	0	7	33	mother	3.44e-05	1.802	none	0.28
AT1G08260	25	43	26	38	father	0.000328	1.763	none	0.0504	NA	23	0	0	22	mother	1.16e-12	8.572	none	1	NA	15	14	16	16	father	0.0362	0	none	1	NA	33	21	40	55	none	0.272	NA	none	0.912	NA	35	16	141	246	none	1	NA	none	0.679
AT1G08270	0	0	0	0	none	1	NA	none	1	NA	0	0	0	0	none	1	NA	none	1	NA	0	0	0	0	none	1	NA	none	1	NA	9	7	9	33	none	1	NA	none	0.217	NA	8	7	9	33	none	1	NA	none	0.169
AT1G08280	4	0	0	0	none	1	NA	none	1	NA	0	0	0	0	none	1	NA	none	1	NA	0	0	0	0	none	1	NA	none	1	NA	115	20	35	302	mother	4.07e-28	5.47	none	0.357	NA	420	27	74	637	mother	3.69e-128	17.885	Col	0.0255
AT1G08290	0	0	0	0	none	1	NA	none	1	NA	0	0	0	0	none	1	NA	none	1	NA	0	0	0	0	none	1	NA	none	1	NA	0	0	0	0	none	1	NA	none	1	NA	0	0	0	0	none	1	NA	none	1
AT1G08300	0	1	0	0	none	1	NA	none	1	NA	0	0	0	1	none	1	NA	none	1	NA	7	0	0	0	none	1	NA	none	1	NA	19	4	9	35	mother	0.0344	0	none	1	NA	14	11	16	35	none	0.76	NA	none	0.449
AT1G08310	0	0	0	0	none	1	NA	none	1	NA	0	0	0	0	none	1	NA	none	1	NA	0	0	0	0	none	1	NA	none	1	NA	0	0	0	1	none	1	NA	none	1	NA	0	0	0	0	none	1	NA	none	1
AT1G08315	0	0	0	0	none	1	NA	none	1	NA	0	0	0	0	none	1	NA	none	1	NA	0	0	0	0	none	1	NA	none	1	NA	0	0	0	0	none	1	NA	none	1	NA	0	0	0	0	none	1	NA	none	1
AT1G08320	0	0	0	0	none	1	NA	none	1	NA	0	0	0	31	none	1	NA	none	1	NA	0	0	0	0	none	1	NA	none	1	NA	19	1	13	13	none	0.201	NA	Col	0.00391	1.527	34	21	13	15	none	0.271	NA	none	0.633
AT1G08340	1	0	0	0	none	1	NA	none	1	NA	4	0	0	0	none	1	NA	none	1	NA	0	0	0	0	none	1	NA	none	1	NA	0	0	5	1	none	1	NA	none	1	NA	0	0	2	2	none	1	NA	none	1
AT1G08350	0	0	0	0	none	1	NA	none	1	NA	0	0	0	0	none	1	NA	none	1	NA	0	0	0	0	none	1	NA	none	1	NA	29	8	18	19	none	1	NA	none	0.0685	NA	14	2	39	85	none	0.121	NA	none	0.25
AT1G08360	0	0	0	0	none	1	NA	none	1	NA	0	0	0	0	none	1	NA	none	1	NA	0	0	0	0	none	1	NA	none	1	NA	0	0	0	0	none	1	NA	none	1	NA	0	0	2	3	none	1	NA	none	1
AT1G08370	232	116	35	125	mother	0.017	0	Ler	0.0337	0	38	14	0	17	mother	2.13e-05	1.642	Ler	0.0221	0	0	1	0	1	none	1	NA	none	1	NA	0	0	0	0	none	1	NA	none	1	NA	0	0	0	0	none	1	NA	none	1
AT1G08380	0	0	0	0	none	1	NA	none	1	NA	0	0	0	0	none	1	NA	none	1	NA	0	0	0	0	none	1	NA	none	1	NA	812	692	693	1975	father	0.0267	0	Cvi	1.63e-37	2.013	61	30	470	1210	none	0.36	NA	none	0.474
AT1G08390	45	12	7	20	none	0.187	NA	none	0.993	NA	8	0	0	28	mother	9.67e-08	3.795	none	1	NA	2	0	0	0	none	1	NA	none	1	NA	21	11	9	25	none	0.836	NA	none	0.784	NA	4	5	1	25	none	0.175	NA	Cvi	0.0062
AT1G08400	40	16	11	22	none	0.905	NA	none	0.876	NA	28	0	25	0	none	1	NA	Col	4.8e-15	47.436	0	0	0	0	none	1	NA	none	1	NA	0	0	2	5	none	1	NA	none	1	NA	18	3	3	9	none	0.132	NA	none	0.779
AT1G08410	24	12	6	7	none	0.797	NA	none	0.751	NA	13	0	0	0	none	1	NA	none	1	NA	5	0	0	0	none	1	NA	none	1	NA	0	0	0	0	none	1	NA	none	1	NA	0	0	0	0	none	1	NA	none	1
AT1G08420	176	131	57	188	none	0.856	NA	Ler	1.22e-05	1.458	100	21	23	0	father	0.00191	3.155	Col	3.14e-14	17.887	71	7	0	0	none	1	NA	none	1	NA	38	19	28	35	none	0.479	NA	none	0.433	NA	71	18	57	104	none	0.0737	NA	Col	0.0339
AT1G08430	3	1	0	0	none	1	NA	none	1	NA	0	0	0	0	none	1	NA	none	1	NA	0	0	0	0	none	1	NA	none	1	NA	0	0	0	0	none	1	NA	none	1	NA	0	0	0	0	none	1	NA	none	1
AT1G08440	0	0	0	0	none	1	NA	none	1	NA	0	0	0	0	none	1	NA	none	1	NA	0	0	0	0	none	1	NA	none	1	NA	0	0	0	0	none	1	NA	none	1	NA	0	0	0	0	none	1	NA	none	1
AT1G08450	0	0	0	0	none	1	NA	none	1	NA	0	0	0	0	none	1	NA	none	1	NA	0	0	0	0	none	1	NA	none	1	NA	0	0	0	0	none	1	NA	none	1	NA	0	0	0	0	none	1	NA	none	1
AT1G08460	355	93	100	117	none	0.809	NA	Col	6.5e-10	1.991	76	122	168	46	father	6.52e-41	12.74	Col	0.000407	1.236	64	27	27	177	mother	1.96e-06	1.663	Ler	0.00203	1.184	46	33	74	118	none	0.0749	NA	none	0.866	NA	93	25	120	210	none	0.0681	NA	Col	0.00806
AT1G08465	0	0	0	0	none	1	NA	none	1	NA	0	0	0	0	none	1	NA	none	1	NA	0	0	0	0	none	1	NA	none	1	NA	1	0	0	0	none	1	NA	none	1	NA	0	0	0	0	none	1	NA	none	1
AT1G08470	7	2	2	6	none	0.62	NA	none	1	NA	0	0	0	0	none	1	NA	none	1	NA	0	0	0	0	none	1	NA	none	1	NA	0	0	0	0	none	1	NA	none	1	NA	0	0	4	6	none	1	NA	none	1
AT1G08480	0	0	0	0	none	1	NA	none	1	NA	0	0	0	0	none	1	NA	none	1	NA	0	0	0	0	none	1	NA	none	1	NA	0	0	0	0	none	1	NA	none	1	NA	0	0	0	0	none	1	NA	none	1
AT1G08490	0	0	0	0	none	1	NA	none	1	NA	0	0	0	0	none	1	NA	none	1	NA	0	0	0	0	none	1	NA	none	1	NA	41	27	39	71	none	0.415	NA	none	0.82	NA	53	23	44	105	none	0.393	NA	none	1
AT1G08500	0	0	0	0	none	1	NA	none	1	NA	0	0	0	0	none	1	NA	none	1	NA	0	0	0	0	none	1	NA	none	1	NA	0	0	0	0	none	1	NA	none	1	NA	0	0	0	0	none	1	NA	none	1
AT1G08510	252	114	58	136	none	0.377	NA	none	0.987	NA	147	65	94	169	none	1	NA	none	0.349	NA	88	50	0	52	mother	2.74e-11	4.217	Ler	2.01e-08	5.445	38	12	37	60	none	0.711	NA	none	0.201	NA	1	5	63	94	none	0.165	NA	none	0.153
AT1G08520	2	0	1	2	none	1	NA	none	1	NA	0	0	0	0	none	1	NA	none	1	NA	0	0	0	0	none	1	NA	none	1	NA	2	0	0	0	none	1	NA	none	1	NA	0	0	3	5	none	1	NA	none	1
AT1G08530	191	97	53	132	none	0.573	NA	none	0.491	NA	189	52	55	64	none	0.895	NA	Col	5.6e-06	1.608	109	23	123	85	none	0.554	NA	Col	4.55e-14	3.333	47	29	37	91	none	1	NA	none	0.374	NA	46	13	106	193	none	0.206	NA	none	0.0998
AT1G08540	1504	469	374	472	none	1	NA	Col	4.97e-25	2	988	245	407	568	mother	0.000258	1.077	Col	4.47e-28	2.213	659	174	508	571	none	0.664	NA	Col	2.49e-32	2.531	657	211	430	560	none	1	NA	Col	4.78e-17	1.806	691	239	749	1042	none	1	NA	Col	5.69e-16
AT1G08550	4	0	0	0	none	1	NA	none	1	NA	0	0	0	0	none	1	NA	none	1	NA	0	0	0	0	none	1	NA	none	1	NA	66	31	59	119	none	1	NA	none	1	NA	146	42	144	341	mother	0.00024	1.204	none	0.129
AT1G08560	0	0	0	0	none	1	NA	none	1	NA	0	0	0	0	none	1	NA	none	1	NA	0	0	0	0	none	1	NA	none	1	NA	6463	1562	7121	5696	father	1.15e-08	1.104	Col	0	4.727	10843	2467	11547	10642	none	0.722	NA	Col	0
AT1G08570	144	61	30	61	none	0.794	NA	none	0.827	NA	51	9	29	59	mother	0.00987	0	Col	0.0299	0	39	36	0	97	mother	1.42e-10	4.364	Ler	1.17e-15	14.874	1164	235	1424	1419	mother	0.0138	0	Col	6.03e-102	4.015	909	128	1507	1385	mother	3.62e-08	1.261	Col	1.07e-120
AT1G08580	0	0	0	0	none	1	NA	none	1	NA	0	0	0	0	none	1	NA	none	1	NA	0	0	0	0	none	1	NA	none	1	NA	313	161	187	277	father	0.0449	0	none	0.114	NA	346	90	264	500	mother	7.58e-06	1.244	Col	1.54e-06
AT1G08590	0	0	0	0	none	1	NA	none	1	NA	0	0	0	0	none	1	NA	none	1	NA	0	0	0	0	none	1	NA	none	1	NA	13	1	15	15	none	0.495	NA	Col	0.0212	1.08	10	10	19	50	none	0.743	NA	none	0.181
AT1G08592	0	0	0	0	none	1	NA	none	1	NA	0	0	0	0	none	1	NA	none	1	NA	0	0	0	0	none	1	NA	none	1	NA	0	0	0	0	none	1	NA	none	1	NA	0	0	0	0	none	1	NA	none	1
AT1G08600	52	77	37	67	father	0.000228	1.547	Ler	0.00186	1.268	53	66	36	15	father	3.35e-10	4.609	none	0.116	NA	18	32	35	84	father	0.0101	1.133	Ler	0.000123	1.631	187	214	686	404	father	1.3e-59	5.651	Col	0.00367	1.079	229	533	1422	932	father	1.12e-177	11.204	Cvi	1.05e-05
AT1G08610	0	0	0	0	none	1	NA	none	1	NA	0	0	0	0	none	1	NA	none	1	NA	0	0	0	0	none	1	NA	none	1	NA	11	7	5	4	none	0.646	NA	none	0.64	NA	12	9	11	16	none	0.374	NA	none	1
AT1G08620	98	38	42	60	none	1	NA	none	0.112	NA	88	49	68	46	father	3.81e-05	1.603	Col	0.000389	1.293	59	37	12	65	mother	0.0434	0	Ler	0.00212	1.231	36	32	38	92	none	0.425	NA	Cvi	0.0488	0	76	55	114	310	none	0.947	NA	Cvi	0.00481
AT1G08630	1764	208	475	262	none	0.382	NA	Col	4.66e-167	11.456	238	19	50	178	mother	2.82e-30	5.133	Col	1.35e-05	1.62	261	52	35	24	none	0.854	NA	Col	2.22e-10	3.255	1321	425	1864	2367	none	1	NA	Col	2.45e-46	2.065	3222	891	1874	3357	mother	2.44e-28	1.421	Col	2.39e-49
AT1G08640	1563	298	469	435	none	0.119	NA	Col	1.27e-81	4.386	772	170	315	235	none	0.202	NA	Col	4.11e-53	4.356	410	121	162	182	none	0.875	NA	Col	4.45e-13	1.994	162	72	120	177	none	0.508	NA	none	0.0593	NA	145	44	264	390	none	0.37	NA	Col	7.24e-05
AT1G08650	292	60	32	138	mother	1.19e-15	2.714	none	0.861	NA	269	43	12	205	mother	5.65e-52	10.92	Ler	0.00353	1.116	124	20	169	386	mother	1.95e-09	1.851	Col	8.06e-05	1.419	377	179	188	365	none	1	NA	none	0.756	NA	308	61	179	390	mother	7.38e-12	1.753	Col	1.43e-06
AT1G08660	0	0	0	0	none	1	NA	none	1	NA	0	0	0	0	none	1	NA	none	1	NA	0	0	0	0	none	1	NA	none	1	NA	40	24	46	80	none	0.58	NA	none	1	NA	72	9	93	162	mother	7.43e-05	1.369	Col	3.23e-05
AT1G08670	0	0	0	0	none	1	NA	none	1	NA	0	0	0	0	none	1	NA	none	1	NA	0	0	0	0	none	1	NA	none	1	NA	0	0	0	0	none	1	NA	none	1	NA	0	0	0	0	none	1	NA	none	1
AT1G08680	304	154	94	219	none	0.655	NA	none	0.545	NA	145	48	26	94	mother	8.97e-05	1.282	none	0.682	NA	80	33	0	54	mother	1.24e-13	5.695	Ler	1.4e-06	3.876	51	17	45	109	none	0.154	NA	none	0.815	NA	95	59	197	365	none	0.217	NA	none	0.594
AT1G08695	0	0	0	0	none	1	NA	none	1	NA	0	0	0	0	none	1	NA	none	1	NA	0	0	0	0	none	1	NA	none	1	NA	0	0	0	0	none	1	NA	none	1	NA	0	0	0	0	none	1	NA	none	1
AT1G08700	541	205	142	321	mother	0.00606	1.043	none	0.459	NA	670	291	285	553	none	0.315	NA	none	0.125	NA	370	195	259	353	father	0.00054	1.108	Col	0.0116	0	0	0	0	0	none	1	NA	none	1	NA	0	0	0	0	none	1	NA	none	1
AT1G08710	0	2	1	1	none	1	NA	none	1	NA	0	16	0	0	none	1	NA	none	1	NA	0	0	0	12	none	1	NA	none	1	NA	6	6	7	13	none	0.696	NA	none	0.665	NA	3	2	14	53	none	1	NA	none	0.44
AT1G08720	134	55	24	52	none	0.548	NA	none	0.98	NA	124	40	23	46	none	0.147	NA	none	0.249	NA	78	12	98	55	none	0.969	NA	Col	1.22e-14	4.581	29	24	33	108	none	1	NA	Cvi	0.0138	1.077	7	16	29	72	father	0.0444	1.015	Cvi	0.00174
AT1G08730	4	1	4	3	none	1	NA	none	0.525	NA	0	0	0	0	none	1	NA	none	1	NA	0	0	0	0	none	1	NA	none	1	NA	5	0	1	7	none	0.0672	NA	none	1	NA	7	2	3	4	none	1	NA	none	0.734
AT1G08735	0	0	0	0	none	1	NA	none	1	NA	0	0	0	0	none	1	NA	none	1	NA	0	0	0	0	none	1	NA	none	1	NA	0	0	0	0	none	1	NA	none	1	NA	0	0	0	0	none	1	NA	none	1
AT1G08740	0	0	0	0	none	1	NA	none	1	NA	0	0	0	0	none	1	NA	none	1	NA	0	0	0	0	none	1	NA	none	1	NA	0	0	0	0	none	1	NA	none	1	NA	0	0	0	0	none	1	NA	none	1
AT1G08750	52	17	12	24	none	0.579	NA	none	0.606	NA	57	6	29	0	father	0.0227	1.402	Col	1.16e-17	31.644	28	0	12	18	mother	0.000135	1.337	Col	0.000272	2.377	0	1	5	9	none	1	NA	none	0.589	NA	23	4	35	69	none	0.0681	NA	none	0.121
AT1G08760	192	71	35	96	mother	0.0282	0	none	1	NA	140	93	33	102	none	0.591	NA	Ler	0.00475	1.07	54	25	46	34	father	0.0162	1.009	Col	0.00254	1.177	28	9	58	52	none	0.764	NA	Col	0.0123	1.148	85	24	38	91	mother	0.0169	0	none	0.358
AT1G08770	76	37	16	32	none	1	NA	none	1	NA	76	1	21	11	mother	0.00421	0	Col	6.19e-13	12.425	130	25	0	37	mother	1.82e-16	8.187	Ler	0.00877	1.211	6	1	1	4	none	0.777	NA	none	1	NA	15	2	52	110	none	0.0859	NA	none	0.178
AT1G08780	149	46	44	45	none	0.779	NA	Col	0.000192	1.509	336	131	141	437	mother	2.15e-07	1.344	none	0.255	NA	27	11	23	32	none	0.929	NA	none	0.347	NA	6	3	3	3	none	1	NA	none	0.81	NA	5	0	26	62	none	0.0552	NA	none	0.451
AT1G08790	0	0	0	0	none	1	NA	none	1	NA	0	0	0	0	none	1	NA	none	1	NA	0	0	0	0	none	1	NA	none	1	NA	0	0	0	0	none	1	NA	none	1	NA	0	0	0	0	none	1	NA	none	1
AT1G08800	100	17	16	38	mother	0.00361	1.18	none	0.107	NA	75	14	0	6	mother	0.00123	1.191	none	0.684	NA	37	8	20	93	mother	3.64e-05	1.579	none	1	NA	11	1	12	20	none	0.214	NA	none	0.16	NA	10	3	24	58	none	0.515	NA	none	0.881
AT1G08810	42	0	0	8	mother	2.99e-08	5.692	none	1	NA	64	1	0	0	none	1	NA	none	1	NA	0	0	0	67	none	1	NA	none	1	NA	29	0	0	6	mother	5.63e-06	2.948	none	1	NA	88	0	0	19	mother	3.48e-20	28.326	none	1
AT1G08820	26	17	4	19	none	0.578	NA	none	0.235	NA	11	0	0	0	none	1	NA	none	1	NA	0	0	0	0	none	1	NA	none	1	NA	0	0	0	0	none	1	NA	none	1	NA	0	0	0	0	none	1	NA	none	1
AT1G08830	159	32	49	186	mother	7.63e-13	2.363	none	0.562	NA	289	41	57	248	mother	1.59e-31	4.155	none	0.0509	NA	134	8	12	18	mother	0.000198	1.527	Col	1.14e-05	2.715	218	58	140	325	mother	6.16e-06	1.341	Col	0.0227	0	78	8	63	255	mother	1.31e-15	3.676	none	0.0551
AT1G08840	21	6	8	10	none	1	NA	none	0.386	NA	23	0	0	0	none	1	NA	none	1	NA	1	0	0	0	none	1	NA	none	1	NA	4	7	6	16	none	0.465	NA	none	0.141	NA	25	11	10	73	mother	0.00407	1.081	Cvi	0.0455
AT1G08845	5	3	4	8	none	1	NA	none	1	NA	0	0	0	0	none	1	NA	none	1	NA	0	0	0	0	none	1	NA	none	1	NA	2	0	2	3	none	1	NA	none	1	NA	7	5	2	12	none	0.809	NA	none	0.302
AT1G08860	390	170	55	126	none	0.288	NA	none	1	NA	109	166	21	86	none	0.162	NA	Ler	1.7e-12	3.055	50	0	0	19	mother	2.44e-16	16.094	none	1	NA	114	46	181	425	none	0.0978	NA	none	1	NA	99	85	199	466	none	0.0663	NA	Cvi	0.000195
AT1G08870	0	0	0	0	none	1	NA	none	1	NA	0	0	0	0	none	1	NA	none	1	NA	0	0	0	0	none	1	NA	none	1	NA	0	0	0	0	none	1	NA	none	1	NA	0	0	0	0	none	1	NA	none	1
AT1G08880	5	1	2	3	none	1	NA	none	0.787	NA	2	0	10	0	none	1	NA	Col	0.0222	1.355	0	0	0	0	none	1	NA	none	1	NA	476	365	248	624	none	0.126	NA	Cvi	8.75e-10	1.453	756	381	430	936	none	0.498	NA	none	0.414
AT1G08890	3	3	2	1	none	0.79	NA	none	1	NA	0	0	0	0	none	1	NA	none	1	NA	11	0	12	0	none	1	NA	Col	1.96e-06	8.945	0	0	0	1	none	1	NA	none	1	NA	0	0	3	0	none	1	NA	none	1
AT1G08900	0	0	0	0	none	1	NA	none	1	NA	0	0	0	0	none	1	NA	none	1	NA	0	0	0	0	none	1	NA	none	1	NA	0	0	0	0	none	1	NA	none	1	NA	0	0	0	0	none	1	NA	none	1
AT1G08910	7	3	6	5	none	0.664	NA	none	0.63	NA	40	0	0	53	mother	3.58e-26	35.916	none	1	NA	10	0	0	0	none	1	NA	none	1	NA	82	34	41	71	none	1	NA	none	0.432	NA	60	9	77	126	mother	0.00537	1.034	Col	0.000325
AT1G08920	0	0	0	0	none	1	NA	none	1	NA	0	0	0	0	none	1	NA	none	1	NA	0	0	0	0	none	1	NA	none	1	NA	20	0	1	41	mother	4.62e-13	9.262	none	1	NA	26	0	1	18	mother	1.52e-09	5.175	none	0.566
AT1G08930	0	0	0	0	none	1	NA	none	1	NA	0	0	0	0	none	1	NA	none	1	NA	0	0	0	5	none	1	NA	none	1	NA	9	14	2	9	none	1	NA	none	0.0729	NA	6	0	0	6	mother	0.00695	0	none	1
AT1G08940	1	0	0	0	none	1	NA	none	1	NA	0	0	0	0	none	1	NA	none	1	NA	0	0	0	0	none	1	NA	none	1	NA	0	0	0	0	none	1	NA	none	1	NA	0	0	0	0	none	1	NA	none	1
AT1G08950	0	0	0	0	none	1	NA	none	1	NA	0	0	0	0	none	1	NA	none	1	NA	0	0	0	0	none	1	NA	none	1	NA	0	0	0	0	none	1	NA	none	1	NA	0	0	0	0	none	1	NA	none	1
AT1G08960	0	0	0	0	none	1	NA	none	1	NA	0	0	0	0	none	1	NA	none	1	NA	0	0	0	0	none	1	NA	none	1	NA	0	0	0	1	none	1	NA	none	1	NA	2	3	2	5	none	0.712	NA	none	0.698
AT1G08970	5	0	0	1	none	0.393	NA	none	1	NA	0	0	42	0	none	1	NA	none	1	NA	0	25	7	0	father	1.12e-06	47.436	none	1	NA	56	38	98	161	none	0.145	NA	none	0.893	NA	45	26	101	279	none	0.657	NA	none	0.158
AT1G08980	0	0	0	0	none	1	NA	none	1	NA	0	0	0	0	none	1	NA	none	1	NA	0	0	0	0	none	1	NA	none	1	NA	0	0	0	0	none	1	NA	none	1	NA	0	0	0	0	none	1	NA	none	1
AT1G08985	0	0	0	0	none	1	NA	none	1	NA	0	0	0	0	none	1	NA	none	1	NA	0	0	0	0	none	1	NA	none	1	NA	0	0	0	0	none	1	NA	none	1	NA	0	0	0	0	none	1	NA	none	1
AT1G08990	19	0	0	2	mother	0.0259	0	none	1	NA	0	0	0	0	none	1	NA	none	1	NA	0	0	0	17	none	1	NA	none	1	NA	0	0	1	6	none	1	NA	none	1	NA	9	0	0	3	mother	0.0134	0	none	1
AT1G09000	40	13	11	16	none	1	NA	none	0.398	NA	0	0	0	0	none	1	NA	none	1	NA	0	12	0	10	none	1	NA	Ler	3.97e-06	8.132	11	9	10	60	none	0.474	NA	Cvi	0.0286	1.082	9	9	23	53	none	0.576	NA	none	0.27
AT1G09010	79	40	7	36	none	0.081	NA	none	0.0999	NA	205	138	117	309	none	0.959	NA	Ler	0.000384	1.159	3	34	0	81	none	0.141	NA	Ler	1.44e-25	77.905	246	79	405	605	none	0.452	NA	Col	1.26e-06	1.428	213	55	620	958	mother	0.00984	1.006	Col	8.58e-09
AT1G09020	135	54	35	64	none	0.944	NA	none	0.513	NA	11	19	0	19	mother	0.0487	0	Ler	6.62e-06	4.132	8	15	0	24	mother	0.037	0	Ler	1.74e-06	5.089	39	41	42	118	none	0.396	NA	Cvi	0.000722	1.347	157	63	83	153	none	0.653	NA	none	0.262
AT1G09026	0	0	0	0	none	1	NA	none	1	NA	0	0	0	0	none	1	NA	none	1	NA	0	0	0	0	none	1	NA	none	1	NA	0	0	0	0	none	1	NA	none	1	NA	0	0	0	0	none	1	NA	none	1
AT1G09030	0	0	0	0	none	1	NA	none	1	NA	0	0	0	0	none	1	NA	none	1	NA	0	0	0	0	none	1	NA	none	1	NA	0	0	0	0	none	1	NA	none	1	NA	0	0	0	0	none	1	NA	none	1
AT1G09040	24	12	5	7	none	0.97	NA	none	0.95	NA	27	0	0	21	mother	2.29e-13	9.606	none	1	NA	10	14	0	1	none	1	NA	none	0.534	NA	11	0	26	9	none	0.538	NA	Col	6.3e-05	3.943	1	3	30	34	none	0.257	NA	none	0.485
AT1G09050	13	5	0	0	none	1	NA	none	1	NA	0	0	0	0	none	1	NA	none	1	NA	0	0	0	0	none	1	NA	none	1	NA	2	0	1	4	none	0.653	NA	none	1	NA	5	0	5	1	none	1	NA	Col	0.0359
AT1G09060	134	75	24	93	none	0.103	NA	Ler	0.0163	1.049	41	32	30	0	father	3.35e-09	15.418	Col	1.54e-08	6.327	2	5	0	19	none	0.353	NA	Ler	0.000634	2.769	59	14	52	75	none	0.353	NA	Col	0.00599	1.157	155	59	101	133	none	0.645	NA	Col	0.00253
AT1G09070	2169	659	442	632	none	0.107	NA	Col	6.53e-26	1.868	2801	426	94	302	mother	3.1e-50	3.786	Col	2.87e-07	1.467	1467	332	844	979	mother	0.00116	1.038	Col	7.54e-72	3.084	2587	1096	2356	4014	none	1	NA	Col	1.78e-12	1.227	5679	1245	1752	2681	mother	1.73e-42	1.545	Col	6.26e-138
AT1G09080	0	0	0	0	none	1	NA	none	1	NA	0	0	0	0	none	1	NA	none	1	NA	0	0	0	0	none	1	NA	none	1	NA	0	0	0	0	none	1	NA	none	1	NA	0	0	0	0	none	1	NA	none	1
AT1G09090	0	0	0	0	none	1	NA	none	1	NA	0	0	0	0	none	1	NA	none	1	NA	0	0	0	0	none	1	NA	none	1	NA	0	0	0	0	none	1	NA	none	1	NA	0	0	1	0	none	1	NA	none	1
AT1G09100	0	0	0	0	none	1	NA	none	1	NA	0	0	0	0	none	1	NA	none	1	NA	0	0	0	0	none	1	NA	none	1	NA	0	0	0	0	none	1	NA	none	1	NA	0	0	0	0	none	1	NA	none	1
AT1G09110	0	0	0	0	none	1	NA	none	1	NA	0	0	0	0	none	1	NA	none	1	NA	0	0	0	0	none	1	NA	none	1	NA	0	0	0	0	none	1	NA	none	1	NA	0	0	0	0	none	1	NA	none	1
AT1G09130	297	166	168	327	none	0.575	NA	none	0.785	NA	297	155	28	300	mother	1.09e-21	2.877	Ler	1.2e-17	3.134	70	36	16	112	mother	4.64e-05	1.36	Ler	0.000256	1.439	56	36	95	145	none	0.107	NA	none	1	NA	24	13	208	340	none	0.64	NA	none	0.98
AT1G09140	296	132	90	209	none	0.244	NA	none	1	NA	266	115	75	129	none	1	NA	none	0.151	NA	240	104	205	281	none	0.149	NA	Col	0.000912	1.118	295	132	394	711	none	1	NA	none	0.173	NA	349	125	278	589	mother	0.0027	1.046	none	0.0722
AT1G09150	0	0	0	0	none	1	NA	none	1	NA	0	0	0	0	none	1	NA	none	1	NA	0	0	0	0	none	1	NA	none	1	NA	87	61	114	216	none	0.16	NA	none	0.326	NA	111	53	150	251	none	0.658	NA	none	0.419
AT1G09155	0	0	0	0	none	1	NA	none	1	NA	0	0	0	0	none	1	NA	none	1	NA	0	0	0	0	none	1	NA	none	1	NA	0	0	0	0	none	1	NA	none	1	NA	0	0	0	0	none	1	NA	none	1
AT1G09157	0	0	0	0	none	1	NA	none	1	NA	0	0	0	0	none	1	NA	none	1	NA	0	0	0	0	none	1	NA	none	1	NA	1	0	0	0	none	1	NA	none	1	NA	0	0	0	0	none	1	NA	none	1
AT1G09160	233	73	56	83	none	0.74	NA	Col	0.00335	1.182	195	61	67	20	father	1.02e-05	1.92	Col	7.86e-18	4.905	154	10	96	41	none	0.252	NA	Col	1.77e-32	13.361	80	56	55	91	none	0.0969	NA	none	0.814	NA	108	53	74	129	none	0.733	NA	none	0.651
AT1G09170	0	0	0	0	none	1	NA	none	1	NA	0	0	0	0	none	1	NA	none	1	NA	0	0	0	0	none	1	NA	none	1	NA	0	0	0	0	none	1	NA	none	1	NA	0	0	0	0	none	1	NA	none	1
AT1G09176	0	0	0	0	none	1	NA	none	1	NA	0	0	0	0	none	1	NA	none	1	NA	0	0	0	0	none	1	NA	none	1	NA	0	0	0	0	none	1	NA	none	1	NA	0	0	0	0	none	1	NA	none	1
AT1G09180	20	25	7	19	none	0.576	NA	none	0.0833	NA	0	0	0	0	none	1	NA	none	1	NA	0	9	0	0	none	1	NA	none	1	NA	9	11	44	205	none	1	NA	Cvi	0.00155	1.752	13	16	44	188	none	0.94	NA	Cvi	0.000254
AT1G09190	8	0	2	2	none	0.604	NA	none	0.225	NA	0	0	0	0	none	1	NA	none	1	NA	0	0	15	0	none	1	NA	none	1	NA	44	23	46	54	none	0.201	NA	none	0.282	NA	55	25	54	106	none	0.991	NA	none	0.899
AT1G09195	3	1	0	4	none	0.704	NA	none	1	NA	0	0	0	0	none	1	NA	none	1	NA	0	0	0	0	none	1	NA	none	1	NA	40	38	68	91	father	0.0018	1.337	none	0.597	NA	35	29	87	154	none	0.0757	NA	none	0.306
AT1G09200	0	0	0	0	none	1	NA	none	1	NA	0	0	0	0	none	1	NA	none	1	NA	0	0	0	0	none	1	NA	none	1	NA	3364	483	1673	578	father	5.64e-12	1.375	Col	0	16.673	3238	520	1847	1340	none	0.0691	NA	Col	0
AT1G09210	2467	913	609	1381	mother	1.55e-12	1.291	Col	0.0212	1.004	903	197	607	392	father	0.00408	1.02	Col	8.12e-92	5.36	492	139	166	287	mother	0.0019	1.047	Col	5e-07	1.402	1939	834	2324	4144	none	0.653	NA	Col	3.23e-07	1.143	3262	1372	3589	7902	mother	1.67e-13	1.181	none	0.0893
AT1G09220	2	1	0	2	none	1	NA	none	1	NA	0	0	0	0	none	1	NA	none	1	NA	0	0	0	0	none	1	NA	none	1	NA	10	5	14	21	none	0.767	NA	none	0.935	NA	12	5	25	60	none	0.741	NA	none	1
AT1G09230	0	0	0	0	none	1	NA	none	1	NA	0	0	0	0	none	1	NA	none	1	NA	0	0	0	0	none	1	NA	none	1	NA	130	64	147	265	none	0.871	NA	none	0.715	NA	130	73	217	444	none	0.762	NA	none	0.588
AT1G09240	0	0	0	0	none	1	NA	none	1	NA	0	0	0	0	none	1	NA	none	1	NA	0	0	0	0	none	1	NA	none	1	NA	0	0	1	2	none	1	NA	none	1	NA	0	0	10	2	none	1	NA	none	1
AT1G09245	0	0	0	0	none	1	NA	none	1	NA	0	0	0	0	none	1	NA	none	1	NA	0	0	0	0	none	1	NA	none	1	NA	0	0	0	0	none	1	NA	none	1	NA	0	0	0	0	none	1	NA	none	1
AT1G09250	0	1	1	3	none	1	NA	none	0.641	NA	0	0	0	0	none	1	NA	none	1	NA	0	0	0	0	none	1	NA	none	1	NA	0	0	0	0	none	1	NA	none	1	NA	0	0	0	0	none	1	NA	none	1
AT1G09260	0	0	0	0	none	1	NA	none	1	NA	0	0	0	0	none	1	NA	none	1	NA	0	0	0	0	none	1	NA	none	1	NA	0	0	0	0	none	1	NA	none	1	NA	0	0	0	0	none	1	NA	none	1
AT1G09270	0	0	0	0	none	1	NA	none	1	NA	0	0	0	0	none	1	NA	none	1	NA	0	0	0	0	none	1	NA	none	1	NA	0	0	0	0	none	1	NA	none	1	NA	0	0	0	0	none	1	NA	none	1
AT1G09280	88	32	17	36	none	0.603	NA	none	0.715	NA	26	8	0	26	mother	4.45e-07	2.539	Ler	0.0117	0	0	0	0	0	none	1	NA	none	1	NA	0	0	0	0	none	1	NA	none	1	NA	0	0	0	0	none	1	NA	none	1
AT1G09290	18	8	13	19	none	1	NA	none	0.822	NA	94	46	83	135	none	0.525	NA	none	0.445	NA	31	0	0	2	mother	0.00387	1.05	none	1	NA	0	0	0	0	none	1	NA	none	1	NA	0	0	0	0	none	1	NA	none	1
AT1G09300	13	6	2	5	none	1	NA	none	1	NA	12	0	0	0	none	1	NA	none	1	NA	0	0	0	0	none	1	NA	none	1	NA	0	0	0	0	none	1	NA	none	1	NA	0	0	0	0	none	1	NA	none	1
AT1G09310	0	0	0	0	none	1	NA	none	1	NA	0	0	0	0	none	1	NA	none	1	NA	0	0	0	0	none	1	NA	none	1	NA	5	1	0	1	none	0.653	NA	none	1	NA	0	0	3	13	none	1	NA	none	1
AT1G09320	23	5	18	24	none	0.721	NA	none	0.114	NA	90	9	34	68	mother	8.04e-07	1.696	Col	5.31e-05	1.696	36	22	0	25	mother	4.22e-05	1.576	Ler	0.000204	2.354	3	1	2	11	none	0.758	NA	none	1	NA	7	3	15	25	none	1	NA	none	0.861
AT1G09330	0	0	0	0	none	1	NA	none	1	NA	0	0	0	0	none	1	NA	none	1	NA	0	0	0	0	none	1	NA	none	1	NA	0	0	0	0	none	1	NA	none	1	NA	0	0	0	0	none	1	NA	none	1
AT1G09340	52	11	10	29	mother	0.0348	0	none	0.567	NA	7	0	0	60	mother	3.9e-09	7.115	none	1	NA	92	16	35	45	none	0.119	NA	Col	3.08e-05	1.707	0	0	0	0	none	1	NA	none	1	NA	0	0	0	0	none	1	NA	none	1
AT1G09350	0	0	0	0	none	1	NA	none	1	NA	0	0	0	0	none	1	NA	none	1	NA	0	0	0	0	none	1	NA	none	1	NA	0	0	0	0	none	1	NA	none	1	NA	0	0	0	0	none	1	NA	none	1
AT1G09360	0	0	0	0	none	1	NA	none	1	NA	0	0	0	0	none	1	NA	none	1	NA	0	0	0	0	none	1	NA	none	1	NA	0	0	0	0	none	1	NA	none	1	NA	0	0	0	0	none	1	NA	none	1
AT1G09370	337	176	229	374	none	0.16	NA	none	0.42	NA	449	150	715	812	none	0.133	NA	Col	5.47e-20	1.982	121	135	613	304	father	8.27e-47	6.141	Col	0.000107	1.233	39	46	59	112	father	0.00436	1.189	Cvi	0.00993	1.071	34	21	109	262	none	1	NA	none	0.325
AT1G09380	1387	624	534	1218	mother	0.00245	1.042	none	0.945	NA	2600	1087	1474	2168	father	0.0101	0	Col	3.85e-22	1.418	4058	1630	951	2547	mother	6.81e-31	1.461	none	0.179	NA	161	60	207	407	none	0.204	NA	none	0.165	NA	348	154	824	1866	mother	0.0333	0	none	1
AT1G09390	45	12	11	2	none	0.259	NA	Col	0.000204	2.741	97	0	1	84	mother	5.43e-49	92.832	none	0.555	NA	31	24	0	9	mother	0.0371	0	Ler	0.0324	1.071	5	0	3	17	mother	0.0193	0	none	1	NA	0	0	16	28	none	1	NA	none	1
AT1G09400	7	0	0	1	none	0.324	NA	none	1	NA	0	0	0	0	none	1	NA	none	1	NA	12	0	0	0	none	1	NA	none	1	NA	2	4	4	10	none	0.576	NA	none	0.297	NA	0	0	2	4	none	1	NA	none	1
AT1G09410	0	4	1	0	none	0.443	NA	none	1	NA	10	0	0	0	none	1	NA	none	1	NA	0	10	0	0	none	1	NA	none	1	NA	0	0	1	1	none	1	NA	none	1	NA	2	0	0	2	none	0.473	NA	none	1
AT1G09415	11	5	7	12	none	1	NA	none	1	NA	0	0	0	0	none	1	NA	none	1	NA	0	0	25	10	none	1	NA	none	1	NA	5	3	1	8	none	0.553	NA	none	0.473	NA	9	0	9	9	none	0.137	NA	Col	0.0285
AT1G09420	462	291	171	375	none	0.495	NA	Ler	0.0269	0	725	420	308	1094	mother	4.51e-07	1.198	Ler	1.71e-15	1.608	207	228	179	524	father	0.00396	1.053	Ler	4.77e-19	2.255	66	46	65	197	none	0.93	NA	Cvi	0.00683	1.099	68	101	228	684	father	0.00111	1.255	Cvi	6.42e-17
AT1G09421	0	0	0	0	none	1	NA	none	1	NA	0	0	0	0	none	1	NA	none	1	NA	0	0	0	0	none	1	NA	none	1	NA	0	0	0	0	none	1	NA	none	1	NA	0	0	0	0	none	1	NA	none	1
AT1G09430	349	71	67	177	mother	2.98e-11	1.902	Col	0.00686	1.09	203	94	41	242	mother	2.72e-10	1.796	Ler	2.62e-06	1.54	204	51	58	196	mother	1.36e-10	1.859	none	0.546	NA	89	13	45	81	mother	0.000636	1.208	Col	0.00029	1.491	92	21	67	106	none	0.0762	NA	Col	0.0013
AT1G09440	40	0	0	7	mother	2.34e-07	4.744	none	1	NA	31	0	0	26	mother	5.1e-16	13.655	none	1	NA	0	0	0	15	none	1	NA	none	1	NA	0	0	0	3	none	1	NA	none	1	NA	58	0	1	22	mother	2.92e-16	14.207	none	0.414
AT1G09450	181	82	37	65	none	1	NA	none	0.627	NA	101	38	1	86	mother	1.03e-18	6.906	Ler	7.47e-08	3.91	122	8	15	54	mother	5.14e-13	3.872	Col	0.00347	1.195	15	15	8	31	none	1	NA	none	0.0508	NA	4	15	21	46	father	0.0101	1.433	Cvi	0.00136
AT1G09460	242	112	48	102	none	0.822	NA	none	1	NA	124	82	32	76	none	0.802	NA	none	0.112	NA	49	68	30	121	none	0.369	NA	Ler	6.79e-10	2.611	119	76	238	396	father	0.0396	0	none	0.916	NA	118	65	239	457	none	0.552	NA	none	0.918
AT1G09470	186	81	29	86	none	0.0802	NA	none	0.567	NA	62	92	65	80	father	6.29e-10	2.526	Ler	0.0164	0	76	26	13	66	mother	6.5e-05	1.327	none	0.202	NA	52	26	67	63	father	0.0448	0	Col	0.0387	0	58	27	84	177	none	0.831	NA	none	1
AT1G09480	0	0	0	0	none	1	NA	none	1	NA	0	0	0	0	none	1	NA	none	1	NA	0	0	0	0	none	1	NA	none	1	NA	0	0	0	0	none	1	NA	none	1	NA	0	0	0	0	none	1	NA	none	1
AT1G09483	0	0	0	0	none	1	NA	none	1	NA	0	0	0	0	none	1	NA	none	1	NA	0	0	0	0	none	1	NA	none	1	NA	0	0	1	1	none	1	NA	none	1	NA	0	3	0	0	none	1	NA	none	1
AT1G09490	14	13	2	3	none	0.609	NA	none	1	NA	6	0	0	0	none	1	NA	none	1	NA	1	15	13	80	none	0.255	NA	Ler	1.87e-09	8.734	80	53	87	121	father	0.0162	1.025	none	0.916	NA	154	41	107	157	none	0.215	NA	Col	4.02e-05
AT1G09500	141	116	47	99	none	0.131	NA	Ler	0.0415	0	104	12	71	101	mother	0.000133	1.264	Col	1.54e-08	2.498	122	73	61	218	none	0.0582	NA	Ler	0.000548	1.207	177	117	199	448	none	0.505	NA	Cvi	0.0218	0	174	93	233	531	none	0.797	NA	none	0.307
AT1G09510	0	1	2	0	none	0.604	NA	none	1	NA	0	0	0	0	none	1	NA	none	1	NA	13	0	0	0	none	1	NA	none	1	NA	11	0	153	38	none	0.824	NA	Col	4.44e-07	8.097	23	0	167	25	none	0.513	NA	Col	7.66e-17
AT1G09520	100	60	21	68	none	0.557	NA	none	0.102	NA	98	58	0	139	mother	1.4e-23	11.062	Ler	1.01e-18	15.499	155	14	68	125	mother	2.29e-10	2.208	Col	1.22e-09	2.614	42	18	35	61	none	1	NA	none	0.68	NA	26	17	39	87	none	0.846	NA	none	0.486
AT1G09530	163	157	50	169	none	0.789	NA	Ler	7.07e-09	1.911	82	107	23	81	none	0.15	NA	Ler	2.73e-08	2.18	92	51	49	223	mother	0.00184	1.073	Ler	0.000212	1.319	55	42	57	153	none	0.833	NA	Cvi	0.0178	1.016	59	12	112	296	mother	0.000143	1.419	none	0.144
AT1G09540	0	0	0	0	none	1	NA	none	1	NA	0	0	0	0	none	1	NA	none	1	NA	0	0	0	0	none	1	NA	none	1	NA	96	0	2	202	mother	1.52e-72	172.076	none	1	NA	314	0	4	305	mother	2.44e-169	602.467	none	0.117
AT1G09550	1373	2	9	805	mother	0	2205.36	Col	0.0138	1.103	310	0	0	205	mother	1.04e-147	1076.62	none	1	NA	163	1	1	140	mother	7.08e-81	176.133	none	1	NA	359	3	0	1406	mother	0	3708.63	Cvi	0.0248	1.036	527	0	6	2706	mother	0	7083.24	none	0.736
AT1G09560	615	34	7	128	mother	2.44e-76	27.881	none	1	NA	177	21	18	104	mother	4.54e-22	4.737	none	0.363	NA	129	8	0	69	mother	7.73e-39	35.966	none	0.0781	NA	61	8	5	114	mother	1.91e-22	8.869	none	0.157	NA	222	0	12	184	mother	6.22e-91	124.537	Col	0.000367
AT1G09570	97	41	18	47	none	0.408	NA	none	1	NA	143	25	19	84	mother	3.16e-11	2.533	none	0.589	NA	37	16	14	0	father	0.00237	3.535	Col	3.82e-06	4.727	375	118	496	890	mother	0.00456	1.039	Col	6.27e-06	1.291	872	190	1032	1727	mother	8.58e-17	1.52	Col	1.08e-31
AT1G09575	7	0	0	2	none	0.108	NA	none	1	NA	0	0	0	0	none	1	NA	none	1	NA	0	0	0	0	none	1	NA	none	1	NA	21	17	11	63	none	0.379	NA	Cvi	0.00371	1.316	26	2	15	86	mother	9.13e-08	2.848	none	0.499
AT1G09580	51	9	7	35	mother	9.14e-05	1.604	none	1	NA	15	0	0	0	none	1	NA	none	1	NA	55	18	0	16	mother	1.87e-05	1.88	none	0.0519	NA	179	77	211	254	none	0.0963	NA	Col	0.000303	1.233	161	8	175	428	mother	1.71e-28	5.148	Col	3.47e-12
AT1G09590	676	274	169	324	none	0.363	NA	none	0.106	NA	4103	1781	1712	2683	father	0.0169	0	Col	2.78e-19	1.309	3024	1213	1140	1677	none	0.122	NA	Col	7.19e-24	1.471	2722	1264	1406	1781	father	4.33e-14	1.279	Col	8.31e-26	1.483	2177	591	1026	1543	mother	5.85e-08	1.169	Col	4.56e-48
AT1G09600	18	9	2	12	none	0.6	NA	none	0.503	NA	15	0	0	0	none	1	NA	none	1	NA	0	0	9	0	none	1	NA	none	1	NA	4	0	6	8	none	0.451	NA	none	0.412	NA	12	5	8	9	none	0.848	NA	none	0.626
AT1G09610	0	0	0	0	none	1	NA	none	1	NA	0	0	0	0	none	1	NA	none	1	NA	0	0	0	0	none	1	NA	none	1	NA	0	0	0	0	none	1	NA	none	1	NA	0	0	0	0	none	1	NA	none	1
AT1G09620	89	102	49	102	father	0.00373	1.182	Ler	0.0007	1.28	14	8	33	0	father	3.61e-06	8.448	Col	1.8e-07	6.468	16	0	1	10	mother	3.5e-05	1.718	none	0.498	NA	238	137	162	362	none	1	NA	none	0.178	NA	316	212	456	946	father	0.0313	0	Cvi	0.00562
AT1G09625	0	0	0	0	none	1	NA	none	1	NA	0	0	0	0	none	1	NA	none	1	NA	0	0	0	0	none	1	NA	none	1	NA	0	0	0	0	none	1	NA	none	1	NA	0	0	0	0	none	1	NA	none	1
AT1G09630	0	0	0	0	none	1	NA	none	1	NA	0	0	0	0	none	1	NA	none	1	NA	0	0	0	0	none	1	NA	none	1	NA	0	0	0	0	none	1	NA	none	1	NA	0	0	0	0	none	1	NA	none	1
AT1G09640	1146	501	309	587	none	0.611	NA	none	0.109	NA	104	55	16	134	mother	2.68e-07	1.712	Ler	9.67e-07	1.916	74	28	19	48	none	0.218	NA	none	1	NA	408	219	314	532	none	0.074	NA	none	0.601	NA	1276	591	538	1061	none	0.519	NA	none	0.334
AT1G09645	169	55	49	79	none	0.645	NA	Col	0.0293	0	14	0	1	0	none	1	NA	none	0.09	NA	111	71	30	44	none	0.0826	NA	none	0.998	NA	137	41	150	188	none	1	NA	Col	8.31e-06	1.521	152	38	179	256	none	0.103	NA	Col	1.47e-06
AT1G09650	28	20	4	29	none	0.193	NA	Ler	0.0235	1.078	20	0	11	0	none	1	NA	Col	3.06e-08	14.908	24	25	0	7	none	0.239	NA	Ler	0.0214	1.092	7	1	6	12	none	0.621	NA	none	0.562	NA	3	0	6	21	none	0.137	NA	none	1
AT1G09660	263	151	107	170	none	0.097	NA	none	0.814	NA	70	14	22	14	none	0.903	NA	Col	5.68e-06	2.31	90	22	24	110	mother	5.99e-08	1.906	none	0.855	NA	0	0	0	0	none	1	NA	none	1	NA	0	0	0	0	none	1	NA	none	1
AT1G09665	0	0	0	0	none	1	NA	none	1	NA	0	0	0	0	none	1	NA	none	1	NA	0	0	0	0	none	1	NA	none	1	NA	0	0	0	0	none	1	NA	none	1	NA	0	0	0	0	none	1	NA	none	1
AT1G09680	111	16	38	36	none	0.338	NA	Col	5.86e-08	2.775	5	0	41	46	none	0.209	NA	none	0.0854	NA	32	19	14	35	none	1	NA	none	0.489	NA	22	4	30	18	none	0.972	NA	Col	0.000427	1.857	45	2	63	70	mother	0.00115	1.191	Col	8.05e-08
AT1G09690	1	0	0	2	none	0.604	NA	none	1	NA	30	9	0	35	mother	4.88e-09	3.664	Ler	0.0041	1.319	32	13	0	0	none	1	NA	none	1	NA	0	1	0	0	none	1	NA	none	1	NA	0	0	1	4	none	1	NA	none	1
AT1G09700	224	87	59	95	none	1	NA	none	0.0827	NA	154	35	0	92	mother	1.18e-32	18.288	Ler	8.74e-07	3.779	50	17	0	27	mother	5.97e-08	3.001	Ler	0.00411	1.388	46	11	43	66	none	0.363	NA	Col	0.0262	0	36	36	75	154	father	0.05	0	Cvi	0.0281
AT1G09710	99	42	20	35	none	1	NA	none	0.64	NA	36	13	19	75	mother	0.0185	0	none	0.487	NA	22	0	0	47	mother	2.11e-17	17.517	none	1	NA	19	13	21	39	none	0.74	NA	none	0.84	NA	33	16	44	65	none	0.635	NA	none	0.522
AT1G09720	0	1	0	0	none	1	NA	none	1	NA	0	0	0	0	none	1	NA	none	1	NA	0	0	0	0	none	1	NA	none	1	NA	0	0	0	0	none	1	NA	none	1	NA	0	0	0	1	none	1	NA	none	1
AT1G09730	379	135	78	155	none	0.139	NA	none	0.128	NA	454	254	171	680	mother	1.31e-07	1.289	Ler	1.3e-11	1.614	180	163	150	680	none	0.145	NA	Ler	8.87e-23	2.785	101	31	88	144	none	0.425	NA	Col	0.016	1.025	173	27	183	416	mother	3.58e-12	2.046	Col	5.96e-06
AT1G09740	11	8	2	5	none	1	NA	none	0.898	NA	6	0	0	0	none	1	NA	none	1	NA	10	1	0	0	none	1	NA	none	1	NA	0	0	0	0	none	1	NA	none	1	NA	0	0	1	0	none	1	NA	none	1
AT1G09750	1	1	5	2	none	0.695	NA	none	1	NA	0	0	0	0	none	1	NA	none	1	NA	0	0	0	0	none	1	NA	none	1	NA	99	97	4	0	father	0.0485	3.087	none	0.237	NA	0	0	3	0	none	1	NA	none	1
AT1G09760	2072	664	517	835	mother	0.00449	1.035	Col	1.34e-18	1.587	1681	267	874	632	none	0.139	NA	Col	6.37e-169	6.909	1127	167	559	259	father	0.0479	0	Col	1.78e-152	10.688	591	181	513	710	none	0.395	NA	Col	1.89e-16	1.783	358	114	820	1459	mother	0.00465	1.039	Col	2.72e-06
AT1G09770	5190	2267	1515	3059	mother	0.00105	1.034	Col	0.00832	1.015	2156	988	955	1867	none	0.277	NA	none	0.0679	NA	1327	669	748	1569	none	0.624	NA	none	0.488	NA	1078	509	1182	1898	father	0.0339	0	Col	0.000105	1.104	2642	1211	2605	4951	none	0.516	NA	Col	0.00364
AT1G09780	2162	839	422	1192	mother	1.93e-20	1.504	none	0.403	NA	2859	1209	872	2565	mother	3.38e-31	1.506	Ler	5.38e-05	1.077	1343	629	513	1045	none	0.297	NA	none	0.64	NA	579	182	600	937	none	0.0578	NA	Col	3.54e-12	1.557	901	267	1009	2184	mother	8.36e-17	1.479	Col	8.7e-08
AT1G09790	223	46	32	126	mother	1.7e-12	2.366	none	0.683	NA	416	100	179	637	mother	3.28e-28	2.522	none	0.335	NA	368	14	18	267	mother	1.15e-108	35.844	none	0.191	NA	102	16	53	91	mother	0.00101	1.16	Col	9.6e-05	1.574	307	24	78	138	mother	2.82e-16	2.84	Col	7.78e-16
AT1G09794	12	2	6	2	none	0.867	NA	Col	0.0315	1.042	1	0	0	0	none	1	NA	none	1	NA	2	0	0	0	none	1	NA	none	1	NA	0	0	0	1	none	1	NA	none	1	NA	0	0	2	6	none	1	NA	none	1
AT1G09795	1006	274	242	369	mother	0.00653	1.042	Col	5.32e-15	1.792	738	100	240	153	none	0.332	NA	Col	3.23e-68	7.676	339	85	83	88	none	0.944	NA	Col	5.37e-11	2.201	278	113	252	329	none	0.252	NA	Col	3.01e-05	1.286	222	27	191	303	mother	1.5e-10	1.83	Col	1.82e-15
AT1G09800	4	5	3	8	none	0.912	NA	none	0.601	NA	13	0	0	0	none	1	NA	none	1	NA	0	0	0	0	none	1	NA	none	1	NA	18	6	14	10	none	0.581	NA	none	0.0927	NA	9	3	18	34	none	0.875	NA	none	0.867
AT1G09810	105	54	32	71	none	1	NA	none	0.915	NA	40	4	67	8	none	0.129	NA	Col	2.32e-18	15.225	27	9	0	25	mother	8.86e-07	2.334	Ler	0.0129	1.038	23	10	21	28	none	1	NA	none	0.538	NA	23	17	55	69	none	0.0623	NA	none	0.976
AT1G09812	0	0	0	0	none	1	NA	none	1	NA	0	0	0	0	none	1	NA	none	1	NA	0	0	0	0	none	1	NA	none	1	NA	0	0	0	0	none	1	NA	none	1	NA	0	0	0	0	none	1	NA	none	1
AT1G09815	1229	423	364	425	none	0.213	NA	Col	2.91e-22	1.937	307	215	73	209	none	1	NA	Ler	3.03e-05	1.292	417	103	105	60	father	0.0204	1.017	Col	4.98e-24	4.166	343	177	292	458	none	0.0621	NA	none	0.163	NA	480	182	250	561	mother	0.000983	1.075	none	0.272
AT1G09820	423	187	83	209	none	0.0584	NA	none	0.777	NA	151	86	0	166	mother	2.43e-31	14.567	Ler	4.71e-23	18.901	106	80	63	143	none	0.253	NA	Ler	0.019	0	62	28	78	138	none	1	NA	none	0.622	NA	84	16	174	325	mother	0.000727	1.202	Col	0.000558
AT1G09830	701	251	172	337	mother	0.0261	0	Col	0.013	1.027	376	82	228	268	mother	0.0417	0	Col	4.37e-20	2.577	168	30	56	202	mother	4.23e-15	2.556	none	0.127	NA	385	148	206	336	none	0.875	NA	Col	0.00143	1.11	594	179	324	508	mother	0.0288	0	Col	8.45e-11
AT1G09840	805	357	227	438	none	0.657	NA	none	0.317	NA	655	310	270	304	father	4.16e-06	1.247	Col	1.96e-08	1.392	604	182	233	309	none	0.522	NA	Col	1.75e-13	1.789	102	67	148	308	none	0.4	NA	none	0.214	NA	185	61	255	635	mother	7.58e-05	1.224	none	0.387
AT1G09850	24	0	1	26	mother	3.06e-11	6.981	none	1	NA	30	0	0	91	mother	5.71e-28	46.25	none	1	NA	9	0	0	36	mother	5.84e-09	5.489	none	1	NA	1	3	2	1	none	0.711	NA	none	1	NA	7	0	0	5	mother	0.00433	0	none	1
AT1G09860	0	5	0	0	none	1	NA	none	1	NA	0	0	0	0	none	1	NA	none	1	NA	0	0	0	0	none	1	NA	none	1	NA	0	0	0	0	none	1	NA	none	1	NA	0	0	0	0	none	1	NA	none	1
AT1G09870	653	257	185	330	none	0.535	NA	Col	0.0124	1.03	545	129	285	381	mother	0.00512	1	Col	2.55e-20	2.238	351	65	174	190	mother	0.0189	0	Col	8.16e-22	3.093	226	131	319	731	none	1	NA	none	0.0741	NA	338	151	562	1157	none	0.298	NA	none	0.621
AT1G09880	1	0	0	0	none	1	NA	none	1	NA	5	0	0	0	none	1	NA	none	1	NA	0	0	0	0	none	1	NA	none	1	NA	0	1	3	3	none	0.653	NA	none	1	NA	0	10	0	6	none	1	NA	Cvi	0.000478
AT1G09890	0	0	0	0	none	1	NA	none	1	NA	0	0	0	0	none	1	NA	none	1	NA	0	0	0	0	none	1	NA	none	1	NA	0	0	0	0	none	1	NA	none	1	NA	0	0	0	0	none	1	NA	none	1
AT1G09900	519	112	141	105	none	0.688	NA	Col	4.41e-28	3.945	531	82	180	149	none	0.0975	NA	Col	2.51e-39	4.995	292	7	78	128	mother	3.17e-27	6.21	Col	4.01e-26	9.224	140	51	113	86	father	0.0125	1.052	Col	1.51e-08	1.982	226	61	146	143	none	0.733	NA	Col	1.81e-12
AT1G09910	483	73	144	106	none	0.558	NA	Col	3.68e-36	5.475	194	44	59	63	none	0.632	NA	Col	2.03e-08	2.094	75	0	141	56	mother	4.2e-05	1.424	Col	2.53e-30	36.114	186	76	242	318	none	0.315	NA	Col	0.000388	1.208	347	88	408	499	none	0.227	NA	Col	2.73e-18
AT1G09920	475	168	103	236	mother	0.00264	1.078	none	0.368	NA	501	178	153	426	mother	1.23e-08	1.373	none	1	NA	324	55	209	109	none	0.242	NA	Col	2.2e-44	6.743	70	39	88	188	none	1	NA	none	0.664	NA	60	42	173	334	none	0.156	NA	none	0.282
AT1G09930	75	7	6	0	none	0.845	NA	Col	2.35e-05	7.854	39	0	51	53	mother	4.52e-06	1.8	Col	3.8e-09	6.667	14	0	0	15	mother	5.91e-08	3.558	none	1	NA	3	0	14	18	none	0.491	NA	none	0.428	NA	2	0	33	42	none	0.665	NA	none	0.647
AT1G09932	13	0	6	0	none	1	NA	Col	0.000232	5.286	0	0	0	0	none	1	NA	none	1	NA	0	0	4	0	none	1	NA	none	1	NA	3	0	4	1	none	1	NA	none	0.269	NA	0	0	3	1	none	1	NA	none	1
AT1G09935	0	0	0	0	none	1	NA	none	1	NA	0	0	0	0	none	1	NA	none	1	NA	0	0	0	0	none	1	NA	none	1	NA	0	0	0	0	none	1	NA	none	1	NA	0	0	0	0	none	1	NA	none	1
AT1G09940	598	292	113	286	none	0.128	NA	none	0.276	NA	351	154	0	97	mother	1.47e-27	11.908	Ler	1.38e-13	9.169	226	92	100	353	mother	9.15e-07	1.364	none	0.0517	NA	142	83	124	376	none	0.27	NA	Cvi	0.00367	1.105	362	126	176	595	mother	6.93e-13	1.677	none	0.374
AT1G09950	330	166	91	136	none	0.205	NA	none	0.231	NA	168	16	0	0	none	1	NA	none	1	NA	123	14	86	14	none	0.0573	NA	Col	3.87e-33	17.9	101	37	147	323	none	0.119	NA	none	0.527	NA	185	71	134	311	mother	0.0255	0	none	0.688
AT1G09960	1761	638	502	677	none	0.604	NA	Col	3.04e-20	1.666	1648	460	745	810	none	0.808	NA	Col	2.16e-60	2.69	1321	471	830	1117	none	0.484	NA	Col	6.31e-25	1.715	429	200	489	771	none	0.224	NA	Col	0.00915	1.027	674	283	797	1329	none	1	NA	Col	8.09e-05
AT1G09970	451	94	100	77	none	0.94	NA	Col	2.22e-21	3.712	310	99	124	226	mother	0.0231	0	Col	0.00133	1.102	229	47	77	129	mother	0.000456	1.127	Col	1.6e-06	1.606	12	3	17	31	none	0.607	NA	none	0.534	NA	5	6	37	88	none	0.487	NA	none	0.18
AT1G09980	342	127	65	160	mother	0.0155	1.015	none	0.884	NA	190	74	17	173	mother	1.8e-17	3.052	Ler	9.03e-07	1.852	90	30	16	122	mother	1.1e-09	2.266	Ler	0.0095	1.007	2	1	10	14	none	0.786	NA	none	1	NA	20	0	26	59	mother	2.65e-05	1.869	Col	0.00831
AT1G09995	169	0	44	1	none	0.458	NA	Col	1.83e-43	336.355	1	0	0	0	none	1	NA	none	1	NA	11	0	28	0	none	1	NA	Col	2.16e-09	20.872	74	3	121	20	none	1	NA	Col	6.45e-34	31.139	33	0	155	28	none	0.234	NA	Col	3.16e-21
AT1G10000	0	0	1	0	none	1	NA	none	1	NA	16	0	0	0	none	1	NA	none	1	NA	0	0	0	0	none	1	NA	none	1	NA	0	0	0	0	none	1	NA	none	1	NA	0	0	0	0	none	1	NA	none	1
AT1G10010	11	24	3	19	none	1	NA	Ler	0.000522	2.168	0	4	0	0	none	1	NA	none	1	NA	10	0	0	14	mother	1.86e-06	2.372	none	1	NA	1	1	21	21	none	1	NA	none	1	NA	5	5	8	23	none	0.835	NA	none	0.365
AT1G10020	79	25	24	37	none	0.781	NA	none	0.144	NA	63	60	34	18	father	1.69e-07	2.88	none	0.0663	NA	76	29	47	23	father	0.00388	1.245	Col	1.16e-06	2.138	50	17	72	129	none	0.622	NA	none	0.258	NA	98	46	87	141	none	0.664	NA	none	0.395
AT1G10030	358	78	108	140	none	0.0659	NA	Col	1.98e-11	2.159	419	237	71	175	none	0.681	NA	none	0.0567	NA	272	242	130	250	father	2.53e-05	1.26	Ler	0.000251	1.165	26	10	27	28	none	0.607	NA	none	0.117	NA	36	5	151	220	mother	0.0311	0	Col	0.000967
AT1G10040	1	0	0	0	none	1	NA	none	1	NA	0	0	0	0	none	1	NA	none	1	NA	0	0	0	0	none	1	NA	none	1	NA	0	0	1	3	none	1	NA	none	1	NA	5	0	2	0	none	1	NA	none	0.0961
AT1G10050	97	40	28	46	none	1	NA	none	0.43	NA	75	48	21	47	none	0.842	NA	none	0.342	NA	23	10	12	24	none	0.908	NA	none	0.913	NA	13	18	50	64	father	0.00275	1.489	none	0.384	NA	61	4	48	129	mother	1.21e-09	2.785	Col	0.00112
AT1G10060	76	1	0	35	mother	1.87e-25	30.28	none	1	NA	453	0	0	20	mother	2.02e-34	153.489	none	1	NA	183	0	0	77	mother	2.62e-66	238.72	none	1	NA	17	1	0	6	mother	0.00123	1.126	none	1	NA	29	0	0	9	mother	5.15e-08	4.422	none	1
AT1G10070	27	0	2	4	mother	0.0207	0	none	0.0886	NA	4	0	0	0	none	1	NA	none	1	NA	8	0	0	0	none	1	NA	none	1	NA	26	2	0	5	mother	0.00288	1.112	none	1	NA	10	0	6	7	none	0.0958	NA	Col	0.0439
AT1G10090	928	190	204	100	father	0.0069	1.126	Col	1.43e-59	6.715	296	62	153	90	none	0.0841	NA	Col	1.09e-29	4.765	238	57	102	81	none	0.456	NA	Col	2.07e-15	2.948	153	28	337	330	none	0.274	NA	Col	2.72e-17	3.214	243	24	584	627	mother	1.02e-08	1.601	Col	1.18e-35
AT1G10095	200	112	38	147	mother	0.0262	0	Ler	0.00149	1.206	103	39	58	98	none	0.807	NA	none	0.111	NA	133	2	33	103	mother	2.32e-26	9.557	Col	1.7e-08	3.924	48	20	56	160	none	0.175	NA	none	0.824	NA	82	21	60	313	mother	2.37e-11	2.405	none	0.435
AT1G10100	1	2	0	2	none	1	NA	none	0.641	NA	0	0	0	0	none	1	NA	none	1	NA	0	0	0	0	none	1	NA	none	1	NA	1	0	0	0	none	1	NA	none	1	NA	0	4	0	6	none	1	NA	Cvi	0.0131
AT1G10110	17	108	1	151	none	0.102	NA	Ler	1.72e-55	101.625	4	66	0	105	none	0.204	NA	Ler	8.48e-43	170.85	2	67	0	130	none	0.44	NA	Ler	4.05e-50	305.706	2	51	3	226	none	1	NA	Cvi	2.7e-48	174.117	7	66	3	333	none	0.158	NA	Cvi	2.24e-62
AT1G10120	685	399	198	514	none	0.532	NA	Ler	0.000471	1.135	317	190	86	366	mother	4.71e-05	1.173	Ler	7.52e-10	1.686	257	76	201	190	none	0.219	NA	Col	9.09e-15	2.274	127	68	366	653	none	0.447	NA	none	0.981	NA	296	130	530	1125	none	0.156	NA	none	0.7
AT1G10130	792	370	265	594	none	0.149	NA	none	0.894	NA	906	348	284	591	mother	0.00121	1.039	Col	0.0299	0	380	247	216	422	father	0.0232	0	none	0.0612	NA	212	82	235	495	none	0.0836	NA	none	0.358	NA	384	97	398	859	mother	5.65e-11	1.519	Col	7.4e-06
AT1G10140	1	0	0	0	none	1	NA	none	1	NA	0	0	0	0	none	1	NA	none	1	NA	0	0	0	0	none	1	NA	none	1	NA	1	0	0	9	none	0.232	NA	none	1	NA	0	0	0	0	none	1	NA	none	1
AT1G10150	0	0	0	0	none	1	NA	none	1	NA	0	0	0	0	none	1	NA	none	1	NA	0	0	0	0	none	1	NA	none	1	NA	25	5	12	35	none	0.0612	NA	none	0.602	NA	0	0	40	129	none	1	NA	none	1
AT1G10155	0	0	0	0	none	1	NA	none	1	NA	0	0	0	0	none	1	NA	none	1	NA	0	0	0	0	none	1	NA	none	1	NA	0	0	0	0	none	1	NA	none	1	NA	0	0	0	0	none	1	NA	none	1
AT1G10160	22	0	4	0	none	1	NA	Col	0.000404	5.963	19	0	0	0	none	1	NA	none	1	NA	4	0	0	0	none	1	NA	none	1	NA	30	5	40	29	none	1	NA	Col	9.65e-05	2.065	59	5	47	28	none	0.409	NA	Col	4.49e-11
AT1G10170	0	0	0	0	none	1	NA	none	1	NA	0	0	0	0	none	1	NA	none	1	NA	0	0	0	0	none	1	NA	none	1	NA	168	128	155	316	father	0.0283	0	Cvi	0.0139	1.019	500	192	390	712	none	0.165	NA	Col	0.00251
AT1G10180	0	0	0	0	none	1	NA	none	1	NA	0	0	0	0	none	1	NA	none	1	NA	0	0	0	0	none	1	NA	none	1	NA	272	114	268	418	none	0.824	NA	Col	0.00616	1.055	381	198	458	757	none	0.0601	NA	none	0.259
AT1G10190	0	0	0	0	none	1	NA	none	1	NA	0	0	0	0	none	1	NA	none	1	NA	0	0	0	0	none	1	NA	none	1	NA	0	0	0	3	none	1	NA	none	1	NA	0	0	0	3	none	1	NA	none	1
AT1G10200	0	0	0	0	none	1	NA	none	1	NA	0	0	0	0	none	1	NA	none	1	NA	0	0	0	0	none	1	NA	none	1	NA	226	142	284	523	father	0.0486	0	none	0.438	NA	243	93	434	1279	mother	5.31e-07	1.36	none	0.515
AT1G10210	0	0	0	0	none	1	NA	none	1	NA	0	0	0	0	none	1	NA	none	1	NA	0	0	0	0	none	1	NA	none	1	NA	26	14	18	54	none	0.77	NA	none	0.458	NA	44	27	43	95	none	0.887	NA	none	0.492
AT1G10220	0	0	0	0	none	1	NA	none	1	NA	0	0	0	0	none	1	NA	none	1	NA	0	0	0	0	none	1	NA	none	1	NA	0	0	0	0	none	1	NA	none	1	NA	0	0	3	0	none	1	NA	none	1
AT1G10230	0	0	0	0	none	1	NA	none	1	NA	0	0	0	0	none	1	NA	none	1	NA	0	0	0	0	none	1	NA	none	1	NA	32	34	28	50	none	0.0588	NA	none	0.143	NA	57	22	31	67	none	0.425	NA	none	0.76
AT1G10240	0	0	0	0	none	1	NA	none	1	NA	0	0	0	0	none	1	NA	none	1	NA	0	0	0	0	none	1	NA	none	1	NA	16	17	13	40	none	0.859	NA	none	0.0502	NA	37	13	26	59	none	0.42	NA	none	0.827
AT1G10250	0	0	0	0	none	1	NA	none	1	NA	0	0	0	0	none	1	NA	none	1	NA	0	0	0	0	none	1	NA	none	1	NA	0	0	0	0	none	1	NA	none	1	NA	0	0	0	0	none	1	NA	none	1
AT1G10260	0	0	0	0	none	1	NA	none	1	NA	0	0	0	0	none	1	NA	none	1	NA	0	0	0	0	none	1	NA	none	1	NA	0	0	0	0	none	1	NA	none	1	NA	0	0	0	0	none	1	NA	none	1
AT1G10270	0	0	0	0	none	1	NA	none	1	NA	0	0	0	0	none	1	NA	none	1	NA	0	0	0	0	none	1	NA	none	1	NA	81	24	41	71	none	0.349	NA	none	0.0892	NA	112	73	52	108	none	0.471	NA	none	0.334
AT1G10280	0	0	0	0	none	1	NA	none	1	NA	0	0	0	0	none	1	NA	none	1	NA	0	0	0	0	none	1	NA	none	1	NA	0	0	0	0	none	1	NA	none	1	NA	0	0	0	0	none	1	NA	none	1
AT1G10290	281	99	67	124	none	0.331	NA	none	0.0964	NA	34	0	56	83	mother	3.07e-07	2.341	Col	6.98e-07	4.262	0	0	0	0	none	1	NA	none	1	NA	480	228	409	721	none	0.669	NA	none	0.181	NA	1046	318	828	1529	mother	1.44e-08	1.231	Col	2.92e-13
AT1G10300	0	0	0	0	none	1	NA	none	1	NA	0	0	0	0	none	1	NA	none	1	NA	0	0	0	0	none	1	NA	none	1	NA	4	1	6	16	none	0.842	NA	none	1	NA	10	0	23	31	mother	0.0302	0	Col	0.0257
AT1G10310	0	0	0	0	none	1	NA	none	1	NA	0	0	0	0	none	1	NA	none	1	NA	0	0	0	0	none	1	NA	none	1	NA	32	6	40	37	none	0.875	NA	Col	0.000905	1.587	63	21	76	150	none	0.27	NA	none	0.274
AT1G10320	0	0	0	0	none	1	NA	none	1	NA	0	0	0	0	none	1	NA	none	1	NA	0	0	0	0	none	1	NA	none	1	NA	54	37	90	128	father	0.0328	0	none	1	NA	112	21	123	201	mother	0.00135	1.097	Col	1.3e-05
AT1G10330	0	0	0	0	none	1	NA	none	1	NA	0	0	0	0	none	1	NA	none	1	NA	0	0	0	0	none	1	NA	none	1	NA	2	2	3	2	none	0.397	NA	none	1	NA	0	2	5	14	none	0.647	NA	none	0.178
AT1G10340	0	0	0	0	none	1	NA	none	1	NA	0	0	0	0	none	1	NA	none	1	NA	0	0	0	0	none	1	NA	none	1	NA	0	0	0	1	none	1	NA	none	1	NA	0	0	0	1	none	1	NA	none	1
AT1G10350	0	0	0	0	none	1	NA	none	1	NA	0	0	0	0	none	1	NA	none	1	NA	0	0	0	0	none	1	NA	none	1	NA	0	0	0	0	none	1	NA	none	1	NA	0	0	22	38	none	1	NA	none	1
AT1G10360	153	110	40	95	none	0.671	NA	none	0.0709	NA	9	8	0	0	none	1	NA	none	1	NA	16	23	29	10	father	9.3e-07	4.402	none	0.296	NA	133	89	157	273	father	0.0377	0	none	0.585	NA	120	88	109	257	none	0.346	NA	Cvi	0.0076
AT1G10370	0	0	0	0	none	1	NA	none	1	NA	0	0	0	0	none	1	NA	none	1	NA	0	0	0	0	none	1	NA	none	1	NA	0	0	0	0	none	1	NA	none	1	NA	0	0	0	0	none	1	NA	none	1
AT1G10380	0	0	0	0	none	1	NA	none	1	NA	0	0	0	0	none	1	NA	none	1	NA	0	0	0	0	none	1	NA	none	1	NA	0	0	0	1	none	1	NA	none	1	NA	0	0	0	0	none	1	NA	none	1
AT1G10385	0	0	0	0	none	1	NA	none	1	NA	0	0	0	0	none	1	NA	none	1	NA	0	0	0	0	none	1	NA	none	1	NA	3	0	5	3	none	1	NA	none	0.326	NA	1	0	4	5	none	1	NA	none	1
AT1G10390	0	0	0	0	none	1	NA	none	1	NA	0	0	0	0	none	1	NA	none	1	NA	0	0	0	0	none	1	NA	none	1	NA	218	151	232	745	none	0.439	NA	Cvi	9.92e-09	1.561	986	664	611	1676	none	0.907	NA	Cvi	7.79e-18
AT1G10400	0	0	0	0	none	1	NA	none	1	NA	0	0	0	0	none	1	NA	none	1	NA	0	0	0	0	none	1	NA	none	1	NA	0	0	0	0	none	1	NA	none	1	NA	0	0	0	0	none	1	NA	none	1
AT1G10410	0	0	0	0	none	1	NA	none	1	NA	0	0	0	0	none	1	NA	none	1	NA	0	0	0	0	none	1	NA	none	1	NA	25	4	13	64	mother	0.00012	1.554	none	1	NA	28	12	41	96	none	0.513	NA	none	1
AT1G10417	0	0	0	0	none	1	NA	none	1	NA	0	0	0	0	none	1	NA	none	1	NA	0	0	0	0	none	1	NA	none	1	NA	11	1	1	8	mother	0.0339	0	none	1	NA	0	0	4	15	none	1	NA	none	1
AT1G10430	0	0	0	0	none	1	NA	none	1	NA	0	0	0	0	none	1	NA	none	1	NA	0	0	0	0	none	1	NA	none	1	NA	14	17	22	67	none	0.613	NA	Cvi	0.011	1.147	19	17	63	98	none	0.0878	NA	none	0.597
AT1G10440	0	0	0	0	none	1	NA	none	1	NA	0	0	0	0	none	1	NA	none	1	NA	0	0	0	0	none	1	NA	none	1	NA	0	0	0	0	none	1	NA	none	1	NA	0	0	0	0	none	1	NA	none	1
AT1G10450	0	0	0	0	none	1	NA	none	1	NA	0	0	0	0	none	1	NA	none	1	NA	0	0	0	0	none	1	NA	none	1	NA	14	12	17	37	none	0.702	NA	none	0.384	NA	28	18	45	108	none	0.97	NA	none	0.407
AT1G10455	0	0	0	0	none	1	NA	none	1	NA	0	0	0	0	none	1	NA	none	1	NA	0	0	0	0	none	1	NA	none	1	NA	0	0	0	0	none	1	NA	none	1	NA	0	0	0	0	none	1	NA	none	1
AT1G10460	0	0	0	0	none	1	NA	none	1	NA	0	0	0	0	none	1	NA	none	1	NA	0	0	0	0	none	1	NA	none	1	NA	0	0	0	0	none	1	NA	none	1	NA	0	0	0	0	none	1	NA	none	1
AT1G10470	0	0	0	0	none	1	NA	none	1	NA	0	0	0	0	none	1	NA	none	1	NA	0	0	0	0	none	1	NA	none	1	NA	0	0	0	0	none	1	NA	none	1	NA	0	0	0	0	none	1	NA	none	1
AT1G10480	0	0	0	0	none	1	NA	none	1	NA	0	0	0	0	none	1	NA	none	1	NA	0	0	0	0	none	1	NA	none	1	NA	0	0	0	0	none	1	NA	none	1	NA	0	0	0	0	none	1	NA	none	1
AT1G10490	86	75	27	127	none	0.488	NA	Ler	3.77e-07	1.995	30	38	31	85	none	0.0813	NA	Ler	0.000244	1.437	227	244	138	563	none	0.806	NA	Ler	2.69e-29	3.04	27	28	12	36	none	0.759	NA	Cvi	0.0252	0	43	22	41	78	none	0.98	NA	none	1
AT1G10500	252	83	74	140	none	0.148	NA	none	0.0535	NA	72	14	23	22	none	0.63	NA	Col	0.000128	1.717	18	0	11	28	mother	5.31e-05	1.505	Col	0.0185	0	36	11	59	101	none	0.63	NA	none	0.225	NA	128	17	117	252	mother	7.16e-10	1.974	Col	6.95e-06
AT1G10510	76	28	16	37	none	0.497	NA	none	0.933	NA	124	51	15	69	mother	0.000352	1.164	none	0.0904	NA	79	9	15	83	mother	1.42e-13	3.586	none	0.47	NA	45	48	43	76	father	0.0143	1.111	none	0.0656	NA	77	9	56	133	mother	1.64e-07	1.891	Col	0.00137
AT1G10520	18	15	3	9	none	0.97	NA	none	0.545	NA	0	0	0	0	none	1	NA	none	1	NA	0	0	12	0	none	1	NA	none	1	NA	9	4	7	11	none	1	NA	none	0.899	NA	25	8	17	34	none	0.644	NA	none	0.611
AT1G10522	59	20	13	26	none	0.709	NA	none	0.632	NA	44	8	89	53	none	0.658	NA	Col	1.19e-08	3.152	51	29	51	38	father	0.00115	1.28	Col	0.0141	0	299	158	121	164	father	0.0169	1.018	none	0.085	NA	403	140	133	180	none	0.938	NA	Col	3.67e-06
AT1G10530	0	0	0	0	none	1	NA	none	1	NA	0	0	0	0	none	1	NA	none	1	NA	0	0	0	0	none	1	NA	none	1	NA	0	0	1	0	none	1	NA	none	1	NA	8	5	1	13	none	0.188	NA	none	0.144
AT1G10540	3386	1537	750	2326	mother	3.96e-29	1.481	Ler	4.47e-10	1.221	3678	2100	1675	6099	mother	2.4e-38	1.432	Ler	1.53e-78	1.867	2053	944	789	6023	mother	4.8e-202	3.568	Ler	2.98e-115	3.017	221	108	430	947	none	0.58	NA	none	0.787	NA	549	265	1429	3497	mother	0.00606	1.029	none	0.0865
AT1G10550	8	2	5	5	none	1	NA	none	0.587	NA	11	0	0	0	none	1	NA	none	1	NA	0	0	0	0	none	1	NA	none	1	NA	1	0	2	39	none	0.265	NA	none	1	NA	33	0	3	31	mother	3.37e-12	7.206	none	0.361
AT1G10560	18	1	1	3	none	0.324	NA	none	0.565	NA	1	0	0	0	none	1	NA	none	1	NA	18	0	17	9	none	0.104	NA	Col	1.2e-05	4.027	0	2	1	9	none	1	NA	none	0.105	NA	5	0	0	5	mother	0.0216	0	none	1
AT1G10570	37	5	13	18	none	0.224	NA	Col	0.0216	1.077	0	0	0	24	none	1	NA	none	1	NA	0	0	0	0	none	1	NA	none	1	NA	30	7	28	91	mother	0.0101	1.026	none	0.842	NA	53	11	56	134	mother	0.00296	1.116	none	0.134
AT1G10580	0	0	0	0	none	1	NA	none	1	NA	0	0	0	0	none	1	NA	none	1	NA	0	0	0	0	none	1	NA	none	1	NA	16	10	16	37	none	1	NA	none	0.8	NA	37	9	29	73	mother	0.032	0	none	0.445
AT1G10585	0	0	0	0	none	1	NA	none	1	NA	0	0	0	0	none	1	NA	none	1	NA	0	0	0	0	none	1	NA	none	1	NA	0	0	0	0	none	1	NA	none	1	NA	0	0	0	0	none	1	NA	none	1
AT1G10586	0	0	0	0	none	1	NA	none	1	NA	0	0	0	0	none	1	NA	none	1	NA	0	0	0	0	none	1	NA	none	1	NA	0	0	0	0	none	1	NA	none	1	NA	0	0	0	0	none	1	NA	none	1
AT1G10588	0	0	0	0	none	1	NA	none	1	NA	0	0	0	0	none	1	NA	none	1	NA	0	0	0	0	none	1	NA	none	1	NA	0	0	0	0	none	1	NA	none	1	NA	0	0	0	0	none	1	NA	none	1
AT1G10590	814	321	286	573	mother	0.0421	0	none	0.0617	NA	676	189	157	857	mother	7.24e-59	3.505	Ler	0.000735	1.096	613	273	309	847	mother	5.59e-06	1.172	none	0.0701	NA	2066	923	2070	3334	none	0.0777	NA	Col	7.8e-11	1.217	2096	681	2548	4039	mother	8.82e-05	1.065	Col	2.4e-39
AT1G10600	0	0	0	0	none	1	NA	none	1	NA	0	0	0	0	none	1	NA	none	1	NA	0	0	0	0	none	1	NA	none	1	NA	69	62	71	348	none	0.283	NA	Cvi	1.36e-10	2.427	59	37	138	492	none	0.201	NA	Cvi	0.00254
AT1G10610	0	0	0	0	none	1	NA	none	1	NA	0	0	0	0	none	1	NA	none	1	NA	0	0	0	0	none	1	NA	none	1	NA	10	0	14	4	none	0.746	NA	Col	0.000646	3.154	7	0	20	15	none	0.278	NA	Col	0.0233
AT1G10620	0	0	0	0	none	1	NA	none	1	NA	0	0	0	0	none	1	NA	none	1	NA	0	0	0	0	none	1	NA	none	1	NA	0	0	0	0	none	1	NA	none	1	NA	0	0	0	0	none	1	NA	none	1
AT1G10630	3	1	1	0	none	1	NA	none	0.641	NA	0	0	0	0	none	1	NA	none	1	NA	0	0	0	0	none	1	NA	none	1	NA	599	208	698	1222	mother	0.0269	0	Col	4.46e-07	1.28	561	163	729	1730	mother	1.78e-15	1.573	Col	0.00061
AT1G10640	0	0	0	0	none	1	NA	none	1	NA	0	0	0	0	none	1	NA	none	1	NA	0	0	0	0	none	1	NA	none	1	NA	45	40	2	29	none	0.0673	NA	Cvi	0.000116	2.229	59	0	0	103	mother	4.02e-44	102.952	none	1
AT1G10650	0	0	0	0	none	1	NA	none	1	NA	0	0	0	0	none	1	NA	none	1	NA	0	0	0	0	none	1	NA	none	1	NA	161	55	217	262	none	0.675	NA	Col	3.76e-06	1.493	274	92	466	634	none	1	NA	Col	2.08e-08
AT1G10652	0	0	0	0	none	1	NA	none	1	NA	0	0	0	0	none	1	NA	none	1	NA	0	0	0	0	none	1	NA	none	1	NA	0	0	0	0	none	1	NA	none	1	NA	0	0	0	0	none	1	NA	none	1
AT1G10657	0	0	0	0	none	1	NA	none	1	NA	0	0	0	0	none	1	NA	none	1	NA	0	0	0	0	none	1	NA	none	1	NA	14	7	0	0	none	1	NA	none	1	NA	0	0	0	2	none	1	NA	none	1
AT1G10660	0	0	0	0	none	1	NA	none	1	NA	0	0	0	0	none	1	NA	none	1	NA	0	0	0	0	none	1	NA	none	1	NA	0	0	0	0	none	1	NA	none	1	NA	0	0	0	2	none	1	NA	none	1
AT1G10670	751	351	241	603	mother	0.01	1.016	none	0.283	NA	1055	202	66	112	mother	3.09e-06	1.408	Col	1.38e-09	1.956	60	3	5	23	mother	2.6e-08	3.004	none	0.14	NA	1	0	0	0	none	1	NA	none	1	NA	0	0	0	28	none	1	NA	none	1
AT1G10680	52	35	6	4	none	0.144	NA	none	0.553	NA	20	16	0	43	mother	7.22e-06	1.833	Ler	7.83e-07	4.693	7	0	0	0	none	1	NA	none	1	NA	11	5	76	77	none	0.478	NA	none	0.345	NA	1	4	96	132	none	0.272	NA	none	0.272
AT1G10682	0	0	0	0	none	1	NA	none	1	NA	0	1	0	0	none	1	NA	none	1	NA	0	0	0	0	none	1	NA	none	1	NA	2	1	1	7	none	1	NA	none	0.682	NA	0	0	2	5	none	1	NA	none	1
AT1G10690	0	0	0	0	none	1	NA	none	1	NA	0	0	0	0	none	1	NA	none	1	NA	0	0	0	0	none	1	NA	none	1	NA	0	0	2	15	none	1	NA	none	1	NA	7	2	3	1	none	1	NA	none	0.334
AT1G10700	21	20	4	20	none	1	NA	none	0.0541	NA	28	14	0	3	none	0.293	NA	none	0.635	NA	0	9	0	17	none	1	NA	Ler	8.83e-07	10.368	39	15	10	43	mother	0.0406	0	none	0.548	NA	12	18	31	77	none	0.175	NA	Cvi	0.00694
AT1G10710	0	0	0	0	none	1	NA	none	1	NA	0	0	0	0	none	1	NA	none	1	NA	0	0	0	0	none	1	NA	none	1	NA	0	0	2	3	none	1	NA	none	1	NA	0	0	2	1	none	1	NA	none	1
AT1G10717	0	0	0	0	none	1	NA	none	1	NA	0	0	0	0	none	1	NA	none	1	NA	0	0	0	0	none	1	NA	none	1	NA	0	1	1	4	none	1	NA	none	0.514	NA	0	0	1	8	none	1	NA	none	1
AT1G10720	71	11	9	25	mother	0.00319	1.14	none	0.255	NA	116	25	61	1	father	1.33e-06	5.977	Col	2.93e-29	32.169	8	6	16	25	none	0.639	NA	none	1	NA	16	17	26	67	none	0.53	NA	Cvi	0.0497	0	14	1	88	174	mother	0.0189	0	none	0.0873
AT1G10730	36	22	17	28	none	0.603	NA	none	1	NA	0	0	0	22	none	1	NA	none	1	NA	15	21	0	0	none	1	NA	none	1	NA	11	6	21	46	none	1	NA	none	0.953	NA	4	2	45	105	none	1	NA	none	1
AT1G10740	9	4	3	4	none	1	NA	none	0.884	NA	7	0	0	0	none	1	NA	none	1	NA	0	0	0	14	none	1	NA	none	1	NA	21	5	10	43	mother	0.0145	0	none	1	NA	4	0	29	75	none	0.0849	NA	none	0.71
AT1G10745	0	0	0	0	none	1	NA	none	1	NA	0	0	0	0	none	1	NA	none	1	NA	0	0	0	0	none	1	NA	none	1	NA	3	4	5	1	none	0.237	NA	none	0.749	NA	0	0	8	1	none	1	NA	none	1
AT1G10747	0	0	0	0	none	1	NA	none	1	NA	0	0	0	0	none	1	NA	none	1	NA	0	0	0	0	none	1	NA	none	1	NA	0	0	0	0	none	1	NA	none	1	NA	0	0	0	0	none	1	NA	none	1
AT1G10750	21	3	7	5	none	1	NA	Col	0.0267	1.045	0	0	0	0	none	1	NA	none	1	NA	10	0	0	0	none	1	NA	none	1	NA	35	11	4	2	none	0.624	NA	none	0.115	NA	6	0	8	4	none	0.67	NA	Col	0.0311
AT1G10760	283	107	74	175	mother	0.0371	0	none	0.773	NA	70	78	29	156	none	0.543	NA	Ler	2.04e-12	2.932	140	29	0	24	mother	4.56e-11	5.068	Ler	0.0434	0	0	0	0	0	none	1	NA	none	1	NA	0	0	0	0	none	1	NA	none	1
AT1G10770	16	10	6	5	none	0.397	NA	none	0.72	NA	0	0	0	0	none	1	NA	none	1	NA	1	0	0	0	none	1	NA	none	1	NA	10	6	7	24	none	0.949	NA	none	0.502	NA	31	18	17	13	none	0.0755	NA	none	0.185
AT1G10780	37	26	7	10	none	0.541	NA	none	1	NA	0	4	0	0	none	1	NA	none	1	NA	0	7	0	11	none	1	NA	Ler	6.98e-05	5.218	27	18	32	42	none	0.156	NA	none	1	NA	23	12	51	57	none	0.208	NA	none	0.363
AT1G10790	0	0	0	0	none	1	NA	none	1	NA	0	0	0	0	none	1	NA	none	1	NA	0	0	0	0	none	1	NA	none	1	NA	0	0	0	0	none	1	NA	none	1	NA	0	0	0	0	none	1	NA	none	1
AT1G10800	0	0	0	0	none	1	NA	none	1	NA	0	0	0	0	none	1	NA	none	1	NA	0	0	0	0	none	1	NA	none	1	NA	0	0	0	0	none	1	NA	none	1	NA	0	0	0	0	none	1	NA	none	1
AT1G10810	0	0	0	0	none	1	NA	none	1	NA	0	0	0	0	none	1	NA	none	1	NA	0	0	0	0	none	1	NA	none	1	NA	0	0	0	0	none	1	NA	none	1	NA	0	0	0	0	none	1	NA	none	1
AT1G10820	41	18	19	36	none	1	NA	none	0.919	NA	65	0	0	104	mother	5.14e-47	114.523	none	1	NA	11	36	0	63	mother	0.00951	0	Ler	9e-19	27.657	21	8	18	50	none	0.474	NA	none	1	NA	25	21	24	44	none	0.294	NA	none	0.465
AT1G10830	62	21	14	27	none	0.721	NA	none	0.641	NA	47	0	44	54	mother	9.91e-08	2.528	Col	2.13e-09	6.713	24	0	34	36	mother	0.000706	1.039	Col	7.93e-06	3.708	1	0	0	0	none	1	NA	none	1	NA	0	0	4	6	none	1	NA	none	1
AT1G10840	0	0	0	0	none	1	NA	none	1	NA	0	0	0	0	none	1	NA	none	1	NA	0	0	0	0	none	1	NA	none	1	NA	0	0	0	0	none	1	NA	none	1	NA	0	0	0	0	none	1	NA	none	1
AT1G10850	24	23	4	13	none	1	NA	none	0.222	NA	0	0	0	0	none	1	NA	none	1	NA	0	13	0	0	none	1	NA	none	1	NA	0	0	0	0	none	1	NA	none	1	NA	0	0	0	0	none	1	NA	none	1
AT1G10865	0	0	0	0	none	1	NA	none	1	NA	0	0	0	0	none	1	NA	none	1	NA	0	0	0	0	none	1	NA	none	1	NA	2	0	6	5	none	1	NA	none	0.655	NA	0	0	22	40	none	1	NA	none	1
AT1G10870	0	0	0	0	none	1	NA	none	1	NA	0	0	0	0	none	1	NA	none	1	NA	0	0	0	0	none	1	NA	none	1	NA	0	0	0	0	none	1	NA	none	1	NA	0	0	0	0	none	1	NA	none	1
AT1G10880	549	256	182	289	none	0.417	NA	none	0.0508	NA	108	68	96	108	father	0.000249	1.258	none	0.155	NA	199	111	20	141	mother	4.15e-07	1.576	Ler	1.2e-07	1.961	32	12	38	69	none	0.922	NA	none	0.534	NA	58	20	225	388	none	0.545	NA	none	0.116
AT1G10890	61	19	19	44	none	0.26	NA	none	0.693	NA	30	0	0	0	none	1	NA	none	1	NA	7	0	0	15	mother	1.83e-05	1.779	none	1	NA	0	0	0	0	none	1	NA	none	1	NA	0	0	0	0	none	1	NA	none	1
AT1G10900	28	6	6	4	none	0.938	NA	none	0.0524	NA	0	0	0	0	none	1	NA	none	1	NA	23	7	0	0	none	1	NA	none	1	NA	4	5	20	22	none	0.294	NA	none	0.908	NA	6	0	14	30	none	0.058	NA	none	0.271
AT1G10910	74	21	20	28	none	0.844	NA	none	0.0635	NA	89	12	0	13	mother	6.39e-08	3.465	none	0.432	NA	6	0	9	15	none	0.0941	NA	none	0.189	NA	2	3	13	22	none	0.561	NA	none	0.56	NA	12	0	22	41	mother	0.00414	0	Col	0.0341
AT1G10920	2	6	1	3	none	0.495	NA	none	0.434	NA	0	0	0	0	none	1	NA	none	1	NA	0	0	0	0	none	1	NA	none	1	NA	1	0	1	2	none	1	NA	none	1	NA	1	0	2	5	none	1	NA	none	1
AT1G10930	41	20	3	19	none	0.103	NA	none	0.245	NA	66	52	0	45	mother	7.59e-08	2.59	Ler	2.47e-09	6.43	29	0	10	1	none	0.359	NA	Col	4.14e-08	12.456	5	1	12	19	none	0.886	NA	none	0.586	NA	0	0	11	21	none	1	NA	none	1
AT1G10940	147	72	54	103	none	1	NA	none	1	NA	231	69	161	281	mother	0.0194	0	Col	0.000188	1.209	308	92	203	479	mother	6.17e-07	1.329	Col	0.0257	0	55	11	61	72	none	0.482	NA	Col	0.000194	1.596	40	5	138	113	none	0.412	NA	Col	1.45e-07
AT1G10950	329	223	115	210	father	0.027	0	none	0.328	NA	8	2	15	27	none	0.56	NA	none	0.555	NA	25	6	0	22	mother	9.39e-07	2.515	none	0.0529	NA	0	0	0	0	none	1	NA	none	1	NA	0	0	0	0	none	1	NA	none	1
AT1G10960	0	0	0	0	none	1	NA	none	1	NA	0	0	0	0	none	1	NA	none	1	NA	0	0	0	0	none	1	NA	none	1	NA	0	0	0	0	none	1	NA	none	1	NA	0	0	0	0	none	1	NA	none	1
AT1G10970	277	73	120	159	none	0.422	NA	Col	2.73e-08	1.748	288	61	228	520	mother	1.09e-12	1.75	Col	9.66e-06	1.345	5	1	4	14	none	0.452	NA	none	1	NA	250	146	762	1846	none	0.943	NA	Cvi	0.00889	1.061	609	238	1025	2913	mother	7.67e-14	1.458	none	0.33
AT1G10980	1	1	1	0	none	1	NA	none	1	NA	0	0	0	0	none	1	NA	none	1	NA	0	0	0	0	none	1	NA	none	1	NA	0	0	0	0	none	1	NA	none	1	NA	0	0	0	0	none	1	NA	none	1
AT1G10990	0	0	0	0	none	1	NA	none	1	NA	0	0	0	0	none	1	NA	none	1	NA	0	0	0	0	none	1	NA	none	1	NA	0	0	0	0	none	1	NA	none	1	NA	0	0	0	0	none	1	NA	none	1
AT1G11000	13	7	3	4	none	1	NA	none	1	NA	0	18	35	0	father	8.19e-14	170.769	none	1	NA	18	0	14	0	none	1	NA	Col	7.3e-09	17.077	1	4	0	0	none	1	NA	none	1	NA	9	1	0	5	mother	0.0194	0	none	1
AT1G11010	0	0	0	0	none	1	NA	none	1	NA	0	0	0	0	none	1	NA	none	1	NA	0	0	0	0	none	1	NA	none	1	NA	0	0	0	0	none	1	NA	none	1	NA	0	0	0	0	none	1	NA	none	1
AT1G11020	164	104	46	84	none	0.34	NA	none	0.82	NA	114	30	0	52	mother	3.26e-18	8.624	Ler	0.000119	2.389	195	87	84	81	father	0.00577	1.061	Col	7.45e-05	1.333	26	24	55	134	none	0.474	NA	Cvi	0.0461	0	37	28	87	189	none	0.405	NA	none	0.151
AT1G11030	0	0	0	0	none	1	NA	none	1	NA	0	0	0	0	none	1	NA	none	1	NA	0	0	0	0	none	1	NA	none	1	NA	0	0	0	0	none	1	NA	none	1	NA	0	0	0	0	none	1	NA	none	1
AT1G11040	0	0	0	0	none	1	NA	none	1	NA	0	0	0	0	none	1	NA	none	1	NA	0	0	0	0	none	1	NA	none	1	NA	0	0	0	0	none	1	NA	none	1	NA	0	0	0	0	none	1	NA	none	1
AT1G11050	69	12	8	19	mother	0.0423	0	none	0.233	NA	28	0	32	42	mother	3.36e-05	1.516	Col	1.16e-05	3.52	1	6	0	21	none	0.33	NA	Ler	4.23e-05	5.187	5	1	4	4	none	1	NA	none	0.481	NA	13	0	3	16	mother	0.000145	1.406	none	0.378
AT1G11060	65	29	21	51	none	0.709	NA	none	1	NA	18	20	0	38	mother	0.00034	1.19	Ler	1.52e-07	5.874	33	10	10	47	mother	0.00259	0	none	0.719	NA	29	14	35	55	none	0.915	NA	none	0.756	NA	68	5	49	102	mother	9.92e-08	2.092	Col	4.93e-05
AT1G11070	1601	584	420	634	none	0.917	NA	Col	1.09e-12	1.46	2070	593	1002	976	father	0.0151	0	Col	1.1e-88	2.995	1197	358	759	778	none	0.0678	NA	Col	4.82e-52	2.623	141	63	242	412	none	0.998	NA	none	0.223	NA	245	95	690	1153	none	0.729	NA	Col	0.00237
AT1G11080	0	0	0	0	none	1	NA	none	1	NA	0	0	0	0	none	1	NA	none	1	NA	0	0	0	0	none	1	NA	none	1	NA	0	0	0	0	none	1	NA	none	1	NA	0	0	0	0	none	1	NA	none	1
AT1G11090	0	0	0	0	none	1	NA	none	1	NA	0	0	0	0	none	1	NA	none	1	NA	0	0	0	0	none	1	NA	none	1	NA	0	4	0	0	none	1	NA	none	1	NA	1	0	1	3	none	1	NA	none	1
AT1G11100	116	62	29	43	none	0.53	NA	none	0.713	NA	79	76	26	59	none	0.0749	NA	Ler	0.00981	1.01	40	41	63	84	father	0.000421	1.442	none	0.343	NA	16	6	12	26	none	0.656	NA	none	0.955	NA	26	0	35	41	mother	0.000325	1.267	Col	1.23e-05
AT1G11110	0	0	0	0	none	1	NA	none	1	NA	0	0	0	0	none	1	NA	none	1	NA	0	0	0	0	none	1	NA	none	1	NA	0	0	0	0	none	1	NA	none	1	NA	0	0	0	0	none	1	NA	none	1
AT1G11112	5	2	1	1	none	1	NA	none	1	NA	0	0	0	0	none	1	NA	none	1	NA	0	0	0	0	none	1	NA	none	1	NA	0	0	0	0	none	1	NA	none	1	NA	0	0	0	0	none	1	NA	none	1
AT1G11120	12	10	0	14	none	0.0597	NA	Ler	0.0118	1.343	0	0	0	0	none	1	NA	none	1	NA	0	0	10	14	none	1	NA	none	1	NA	12	6	7	1	none	0.231	NA	none	0.0742	NA	5	0	3	4	none	0.325	NA	none	0.319
AT1G11125	0	0	0	0	none	1	NA	none	1	NA	0	0	0	0	none	1	NA	none	1	NA	0	0	0	0	none	1	NA	none	1	NA	0	0	0	0	none	1	NA	none	1	NA	0	0	0	0	none	1	NA	none	1
AT1G11130	25	16	8	15	none	0.861	NA	none	1	NA	9	7	0	0	none	1	NA	none	1	NA	4	0	0	0	none	1	NA	none	1	NA	20	3	6	9	none	0.498	NA	none	0.228	NA	42	7	10	34	mother	0.000706	1.171	none	0.564
AT1G11145	5	0	1	1	none	0.556	NA	none	0.516	NA	21	0	0	0	none	1	NA	none	1	NA	0	0	0	0	none	1	NA	none	1	NA	5	0	6	2	none	1	NA	none	0.0545	NA	2	0	8	5	none	1	NA	none	0.313
AT1G11150	0	25	0	14	none	1	NA	Ler	7.89e-10	23.718	0	12	0	13	none	1	NA	Ler	4.53e-07	10.571	0	0	0	19	none	1	NA	none	1	NA	2	0	2	0	none	1	NA	none	0.514	NA	0	0	1	0	none	1	NA	none	1
AT1G11160	0	0	0	0	none	1	NA	none	1	NA	0	0	0	0	none	1	NA	none	1	NA	0	0	0	0	none	1	NA	none	1	NA	9	5	3	3	none	0.853	NA	none	0.829	NA	7	1	2	2	none	1	NA	none	0.359
AT1G11170	97	25	9	121	mother	3.01e-17	4.337	Ler	0.00774	1.152	193	63	59	350	mother	1.07e-18	2.599	Ler	0.00223	1.108	376	42	102	971	mother	9.36e-120	12.652	none	0.88	NA	53	8	30	134	mother	8.1e-09	2.412	none	0.619	NA	46	8	30	180	mother	4.21e-10	2.819	none	1
AT1G11175	35	5	6	13	none	0.13	NA	none	0.325	NA	23	18	0	15	mother	0.00471	0	Ler	0.00185	1.665	1	0	0	0	none	1	NA	none	1	NA	60	16	30	69	mother	0.0483	0	none	0.387	NA	33	3	25	32	none	0.0784	NA	Col	0.000744
AT1G11180	163	103	27	59	none	0.873	NA	none	0.47	NA	80	1	84	40	mother	0.000376	1.146	Col	2.44e-24	20.219	15	3	67	40	none	0.867	NA	Col	0.000961	1.759	36	19	36	99	none	0.65	NA	none	0.473	NA	31	24	65	168	none	0.782	NA	none	0.0721
AT1G11185	0	0	0	0	none	1	NA	none	1	NA	0	0	0	0	none	1	NA	none	1	NA	0	0	0	0	none	1	NA	none	1	NA	0	0	0	0	none	1	NA	none	1	NA	0	0	0	0	none	1	NA	none	1
AT1G11190	0	0	0	0	none	1	NA	none	1	NA	0	0	0	0	none	1	NA	none	1	NA	8	0	5	0	none	1	NA	Col	0.00147	2.711	25	14	60	83	none	0.314	NA	none	0.772	NA	13	5	63	143	none	0.62	NA	none	1
AT1G11200	467	230	103	219	none	0.849	NA	none	0.988	NA	224	124	48	335	mother	3.62e-12	1.873	Ler	6.74e-13	2.296	182	65	0	49	mother	8.18e-16	6.733	Ler	5.35e-06	3.435	28	18	51	93	none	0.624	NA	none	0.906	NA	34	12	87	207	none	0.203	NA	none	0.86
AT1G11210	289	65	86	134	mother	0.0179	1.011	Col	5.9e-07	1.666	0	0	0	0	none	1	NA	none	1	NA	100	9	14	21	mother	0.00371	1.098	Col	9.28e-05	1.952	0	0	0	0	none	1	NA	none	1	NA	0	0	0	0	none	1	NA	none	1
AT1G11220	348	135	90	117	none	0.629	NA	Col	0.000543	1.236	214	67	78	8	father	2.68e-10	4.555	Col	7.6e-29	11.618	115	49	87	13	father	2.83e-11	4.602	Col	8.7e-20	6.337	20	15	18	33	none	0.488	NA	none	0.697	NA	18	25	13	24	none	0.0518	NA	none	0.0942
AT1G11230	0	0	0	0	none	1	NA	none	1	NA	0	0	0	0	none	1	NA	none	1	NA	0	0	0	0	none	1	NA	none	1	NA	0	0	0	1	none	1	NA	none	1	NA	0	0	0	0	none	1	NA	none	1
AT1G11240	371	209	155	345	none	1	NA	none	0.206	NA	113	145	104	144	father	4.27e-12	2.255	Ler	0.0023	1.081	590	470	601	1859	none	0.809	NA	Ler	7.18e-30	1.991	74	29	62	65	none	0.354	NA	Col	0.00611	1.124	85	42	89	144	none	0.522	NA	none	0.498
AT1G11250	0	0	0	0	none	1	NA	none	1	NA	0	0	0	0	none	1	NA	none	1	NA	0	0	0	0	none	1	NA	none	1	NA	0	0	0	0	none	1	NA	none	1	NA	0	0	0	0	none	1	NA	none	1
AT1G11260	685	1	1	144	mother	7.7e-155	763.931	none	0.559	NA	579	0	0	803	mother	0	7876.65	none	1	NA	624	1	3	281	mother	1.36e-223	871.659	none	0.13	NA	855	43	10	2849	mother	0	566.398	Cvi	1.84e-17	5.73	880	0	3	2094	mother	0	13585.3	none	0.7
AT1G11265	0	0	0	0	none	1	NA	none	1	NA	0	0	0	0	none	1	NA	none	1	NA	0	0	0	0	none	1	NA	none	1	NA	0	0	0	0	none	1	NA	none	1	NA	0	0	0	0	none	1	NA	none	1
AT1G11270	1	2	1	0	none	1	NA	none	1	NA	0	0	0	0	none	1	NA	none	1	NA	0	0	0	0	none	1	NA	none	1	NA	0	0	0	0	none	1	NA	none	1	NA	0	0	0	0	none	1	NA	none	1
AT1G11280	98	52	37	73	none	1	NA	none	1	NA	58	17	0	72	mother	3.33e-18	9.371	Ler	1.2e-05	3.22	84	23	17	76	mother	8.99e-06	1.536	none	0.703	NA	28	30	28	69	none	0.277	NA	Cvi	0.0181	1.026	45	17	54	100	none	0.781	NA	none	0.473
AT1G11290	0	0	0	0	none	1	NA	none	1	NA	0	0	0	0	none	1	NA	none	1	NA	0	0	0	0	none	1	NA	none	1	NA	0	0	0	0	none	1	NA	none	1	NA	0	0	0	0	none	1	NA	none	1
AT1G11300	0	0	0	0	none	1	NA	none	1	NA	0	0	0	0	none	1	NA	none	1	NA	0	0	0	0	none	1	NA	none	1	NA	0	0	0	0	none	1	NA	none	1	NA	0	0	0	0	none	1	NA	none	1
AT1G11310	30	3	5	9	none	0.133	NA	none	0.118	NA	28	16	29	26	none	0.0569	NA	none	0.199	NA	15	0	0	0	none	1	NA	none	1	NA	43	28	8	52	none	0.0565	NA	Cvi	0.00318	1.275	24	11	9	63	mother	0.0113	0	none	0.0689
AT1G11320	34	10	9	14	none	0.861	NA	none	0.357	NA	36	0	0	0	none	1	NA	none	1	NA	44	18	0	15	mother	0.000161	1.388	Ler	0.0256	0	69	31	56	100	none	1	NA	none	0.69	NA	150	24	126	200	mother	5.94e-05	1.295	Col	2.33e-08
AT1G11330	17	4	2	2	none	1	NA	none	0.451	NA	0	0	0	0	none	1	NA	none	1	NA	0	0	0	0	none	1	NA	none	1	NA	0	1	0	2	none	1	NA	none	0.514	NA	0	0	0	4	none	1	NA	none	1
AT1G11340	0	0	0	0	none	1	NA	none	1	NA	0	0	0	0	none	1	NA	none	1	NA	0	0	0	0	none	1	NA	none	1	NA	0	0	0	0	none	1	NA	none	1	NA	0	0	0	0	none	1	NA	none	1
AT1G11350	14	4	2	3	none	1	NA	none	0.815	NA	7	0	0	0	none	1	NA	none	1	NA	0	5	0	1	none	1	NA	none	0.221	NA	0	0	1	2	none	1	NA	none	1	NA	0	0	0	0	none	1	NA	none	1
AT1G11360	351	137	105	148	none	0.843	NA	Col	0.00147	1.163	58	24	31	130	mother	0.00154	1.071	none	0.137	NA	2	0	5	15	none	0.264	NA	none	1	NA	371	182	470	911	none	1	NA	none	0.856	NA	400	185	434	944	none	0.188	NA	none	1
AT1G11362	13	0	0	0	none	1	NA	none	1	NA	0	0	0	0	none	1	NA	none	1	NA	0	0	0	0	none	1	NA	none	1	NA	0	0	1	4	none	1	NA	none	1	NA	0	0	0	31	none	1	NA	none	1
AT1G11370	0	0	0	0	none	1	NA	none	1	NA	0	0	0	0	none	1	NA	none	1	NA	0	0	0	0	none	1	NA	none	1	NA	0	0	5	0	none	1	NA	none	1	NA	0	0	0	0	none	1	NA	none	1
AT1G11380	0	0	0	0	none	1	NA	none	1	NA	0	0	0	0	none	1	NA	none	1	NA	0	0	0	0	none	1	NA	none	1	NA	6	5	17	24	none	0.526	NA	none	1	NA	14	11	24	34	none	0.257	NA	none	1
AT1G11390	0	0	0	0	none	1	NA	none	1	NA	0	0	0	0	none	1	NA	none	1	NA	0	0	0	0	none	1	NA	none	1	NA	0	0	0	0	none	1	NA	none	1	NA	0	0	0	0	none	1	NA	none	1
AT1G11400	0	0	0	0	none	1	NA	none	1	NA	0	0	0	0	none	1	NA	none	1	NA	0	0	0	0	none	1	NA	none	1	NA	29	17	17	47	none	1	NA	none	0.477	NA	9	3	16	28	none	0.873	NA	none	0.863
AT1G11410	7	1	0	11	mother	0.00686	0	none	0.666	NA	14	0	0	37	mother	3.54e-12	8.776	none	1	NA	0	0	0	0	none	1	NA	none	1	NA	4	0	1	6	none	0.159	NA	none	1	NA	0	0	3	0	none	1	NA	none	1
AT1G11420	329	140	104	176	none	1	NA	none	0.127	NA	672	306	312	613	none	0.512	NA	none	0.324	NA	332	102	208	362	mother	0.0151	0	Col	2.31e-05	1.264	26	19	31	64	none	0.588	NA	none	0.529	NA	40	14	107	181	none	0.69	NA	none	0.212
AT1G11430	287	150	83	137	none	0.384	NA	none	0.633	NA	781	175	488	647	mother	5.4e-05	1.117	Col	1.79e-33	2.541	552	258	456	634	father	0.00359	1.029	Col	2.4e-05	1.177	144	104	132	227	father	0.00802	1.054	none	0.359	NA	207	135	101	246	none	0.825	NA	Cvi	0.0134
AT1G11440	3	0	0	1	none	0.51	NA	none	1	NA	6	0	0	23	mother	5.08e-06	2.338	none	1	NA	0	0	0	0	none	1	NA	none	1	NA	2	0	11	6	none	1	NA	none	0.301	NA	9	0	4	15	mother	0.00881	0	none	0.402
AT1G11450	0	0	0	0	none	1	NA	none	1	NA	0	0	0	0	none	1	NA	none	1	NA	0	0	0	0	none	1	NA	none	1	NA	10	0	15	12	none	0.194	NA	Col	0.00733	1.549	18	0	45	17	none	0.192	NA	Col	8.46e-08
AT1G11460	0	0	0	0	none	1	NA	none	1	NA	0	0	0	0	none	1	NA	none	1	NA	0	0	0	0	none	1	NA	none	1	NA	0	2	0	6	none	1	NA	none	0.0855	NA	0	0	0	1	none	1	NA	none	1
AT1G11470	0	1	0	0	none	1	NA	none	1	NA	0	0	0	0	none	1	NA	none	1	NA	0	0	0	0	none	1	NA	none	1	NA	1	1	0	0	none	1	NA	none	1	NA	0	7	0	3	none	1	NA	Cvi	0.0213
AT1G11475	123	50	29	84	none	0.0889	NA	none	0.829	NA	25	6	0	19	mother	1.87e-06	2.172	none	0.0952	NA	7	0	0	0	none	1	NA	none	1	NA	21	32	20	79	none	0.485	NA	Cvi	9.83e-06	2.15	7	10	58	127	none	0.144	NA	none	0.0663
AT1G11480	247	73	58	110	none	0.0684	NA	Col	0.0275	1.002	33	39	0	36	mother	0.000147	1.252	Ler	3.26e-09	6.995	23	7	17	17	none	0.893	NA	none	0.058	NA	59	26	109	213	none	0.918	NA	none	0.795	NA	137	94	145	321	none	0.315	NA	Cvi	0.0334
AT1G11490	0	0	0	0	none	1	NA	none	1	NA	0	0	0	0	none	1	NA	none	1	NA	0	0	0	0	none	1	NA	none	1	NA	0	0	0	0	none	1	NA	none	1	NA	0	0	0	0	none	1	NA	none	1
AT1G11500	0	0	0	0	none	1	NA	none	1	NA	0	0	0	0	none	1	NA	none	1	NA	0	0	0	0	none	1	NA	none	1	NA	0	0	0	0	none	1	NA	none	1	NA	0	0	0	0	none	1	NA	none	1
AT1G11510	1	0	0	1	none	1	NA	none	1	NA	0	0	0	0	none	1	NA	none	1	NA	1	0	0	0	none	1	NA	none	1	NA	1	0	1	7	none	0.551	NA	none	1	NA	0	0	3	7	none	1	NA	none	1
AT1G11520	0	0	0	0	none	1	NA	none	1	NA	0	0	0	0	none	1	NA	none	1	NA	0	0	0	0	none	1	NA	none	1	NA	0	0	0	0	none	1	NA	none	1	NA	0	0	0	0	none	1	NA	none	1
AT1G11530	36	20	7	17	none	1	NA	none	0.854	NA	16	0	0	0	none	1	NA	none	1	NA	0	0	0	0	none	1	NA	none	1	NA	41	7	80	24	none	0.24	NA	Col	3.17e-12	5.685	28	3	89	20	none	0.49	NA	Col	1.85e-12
AT1G11540	93	22	13	30	none	0.0738	NA	none	0.309	NA	7	18	0	12	none	0.344	NA	Ler	7.17e-05	3.442	19	11	28	9	father	0.00138	1.672	Col	0.00444	1.247	53	12	66	96	none	0.289	NA	Col	0.00429	1.199	97	31	101	145	none	0.786	NA	Col	0.00428
AT1G11545	0	0	0	0	none	1	NA	none	1	NA	0	0	0	0	none	1	NA	none	1	NA	0	0	0	0	none	1	NA	none	1	NA	11	2	3	2	none	1	NA	none	0.202	NA	9	0	2	0	none	1	NA	Col	0.042
AT1G11550	0	0	0	0	none	1	NA	none	1	NA	0	0	0	0	none	1	NA	none	1	NA	0	0	0	0	none	1	NA	none	1	NA	0	0	0	0	none	1	NA	none	1	NA	0	0	0	0	none	1	NA	none	1
AT1G11560	0	0	0	0	none	1	NA	none	1	NA	0	0	0	0	none	1	NA	none	1	NA	0	0	0	0	none	1	NA	none	1	NA	0	0	0	0	none	1	NA	none	1	NA	0	0	0	0	none	1	NA	none	1
AT1G11570	0	0	0	0	none	1	NA	none	1	NA	0	0	0	0	none	1	NA	none	1	NA	0	0	0	0	none	1	NA	none	1	NA	0	0	0	0	none	1	NA	none	1	NA	0	0	0	0	none	1	NA	none	1
AT1G11572	0	0	0	0	none	1	NA	none	1	NA	0	0	0	0	none	1	NA	none	1	NA	0	0	0	0	none	1	NA	none	1	NA	0	0	0	0	none	1	NA	none	1	NA	0	0	0	0	none	1	NA	none	1
AT1G11580	761	0	0	61	mother	6.64e-92	786.434	none	1	NA	189	0	0	81	mother	1.73e-69	259.355	none	1	NA	168	0	0	30	mother	1.04e-34	85.384	none	1	NA	117	8	0	5	mother	0.000361	2.359	none	1	NA	1363	0	0	9	mother	4.39e-22	207.819	none	1
AT1G11590	34	0	0	0	none	1	NA	none	1	NA	23	0	0	0	none	1	NA	none	1	NA	0	0	0	0	none	1	NA	none	1	NA	44	0	2	14	mother	1.66e-08	5.086	none	0.147	NA	104	0	0	32	mother	1.95e-30	56.381	none	1
AT1G11592	0	0	0	0	none	1	NA	none	1	NA	58	10	0	40	mother	1.37e-15	7.811	Ler	0.0186	0	108	53	74	133	none	0.778	NA	none	0.686	NA	6	3	7	11	none	1	NA	none	1	NA	13	1	66	84	none	0.161	NA	Col	0.0216
AT1G11593	294	17	23	85	mother	8.08e-26	6.236	Col	7.06e-05	1.826	917	58	234	433	mother	2.64e-61	4.789	Col	4.4e-51	5.595	279	17	134	131	mother	8.71e-10	1.942	Col	2.8e-34	8.13	99	24	121	387	mother	1.01e-07	1.729	none	0.523	NA	10	1	153	535	mother	0.00929	1.205	none	0.616
AT1G11600	0	0	0	0	none	1	NA	none	1	NA	0	0	0	0	none	1	NA	none	1	NA	0	0	0	0	none	1	NA	none	1	NA	0	0	0	0	none	1	NA	none	1	NA	0	0	0	0	none	1	NA	none	1
AT1G11608	0	0	0	0	none	1	NA	none	1	NA	0	0	0	0	none	1	NA	none	1	NA	0	0	0	0	none	1	NA	none	1	NA	0	0	0	0	none	1	NA	none	1	NA	0	0	0	0	none	1	NA	none	1
AT1G11610	0	0	0	0	none	1	NA	none	1	NA	0	0	0	0	none	1	NA	none	1	NA	0	0	0	0	none	1	NA	none	1	NA	0	0	0	0	none	1	NA	none	1	NA	0	0	0	0	none	1	NA	none	1
AT1G11620	0	0	0	0	none	1	NA	none	1	NA	0	0	0	0	none	1	NA	none	1	NA	0	0	0	0	none	1	NA	none	1	NA	10	0	5	0	none	1	NA	Col	0.00133	3.388	0	0	26	1	none	1	NA	none	1
AT1G11630	0	0	0	0	none	1	NA	none	1	NA	0	0	0	0	none	1	NA	none	1	NA	0	0	0	0	none	1	NA	none	1	NA	5	3	11	16	none	0.905	NA	none	1	NA	11	1	36	82	none	0.0678	NA	none	0.285
AT1G11640	0	0	0	0	none	1	NA	none	1	NA	0	0	0	0	none	1	NA	none	1	NA	0	0	0	0	none	1	NA	none	1	NA	0	0	0	0	none	1	NA	none	1	NA	0	0	0	0	none	1	NA	none	1
AT1G11650	0	0	0	0	none	1	NA	none	1	NA	0	0	0	0	none	1	NA	none	1	NA	0	0	0	0	none	1	NA	none	1	NA	125	61	194	255	none	0.084	NA	Col	0.0438	0	284	85	251	431	mother	0.0174	0	Col	2.21e-05
AT1G11655	0	0	0	0	none	1	NA	none	1	NA	0	0	0	0	none	1	NA	none	1	NA	0	0	0	0	none	1	NA	none	1	NA	0	0	0	0	none	1	NA	none	1	NA	0	0	0	0	none	1	NA	none	1
AT1G11660	58	74	56	53	father	1.12e-08	2.637	none	0.76	NA	43	40	115	85	father	1.2e-08	2.483	none	0.241	NA	43	50	69	60	father	3.1e-08	2.529	none	1	NA	56	38	182	133	father	1.04e-06	1.974	Col	0.0106	1.072	61	62	451	338	father	1.11e-15	3.315	none	0.278
AT1G11670	1251	364	365	443	none	0.902	NA	Col	4.51e-28	2.194	551	39	145	70	mother	0.0187	0	Col	6e-67	15.939	488	59	214	229	mother	4.17e-07	1.403	Col	2.86e-39	4.902	903	271	772	587	father	9.71e-07	1.238	Col	2.17e-66	3.437	1464	423	1144	1110	father	0.0214	0	Col	1.88e-78
AT1G11680	0	0	0	0	none	1	NA	none	1	NA	0	0	0	0	none	1	NA	none	1	NA	0	0	0	0	none	1	NA	none	1	NA	40	15	61	89	none	1	NA	none	0.207	NA	44	9	323	684	mother	0.00374	1.123	Col	0.0499
AT1G11684	0	0	0	0	none	1	NA	none	1	NA	0	0	0	0	none	1	NA	none	1	NA	0	0	0	0	none	1	NA	none	1	NA	0	0	0	0	none	1	NA	none	1	NA	0	0	0	0	none	1	NA	none	1
AT1G11690	0	0	0	0	none	1	NA	none	1	NA	0	0	0	0	none	1	NA	none	1	NA	0	0	0	0	none	1	NA	none	1	NA	0	0	0	0	none	1	NA	none	1	NA	0	0	0	0	none	1	NA	none	1
AT1G11700	0	0	0	0	none	1	NA	none	1	NA	0	0	0	0	none	1	NA	none	1	NA	0	0	0	0	none	1	NA	none	1	NA	4	0	1	2	none	0.653	NA	none	0.619	NA	49	0	0	4	mother	1.98e-05	3.321	none	1
AT1G11710	0	0	0	0	none	1	NA	none	1	NA	0	0	0	0	none	1	NA	none	1	NA	0	0	0	0	none	1	NA	none	1	NA	6	2	0	5	none	0.188	NA	none	0.679	NA	12	0	2	6	mother	0.0109	0	none	0.245
AT1G11720	0	0	0	0	none	1	NA	none	1	NA	0	0	0	0	none	1	NA	none	1	NA	0	0	0	0	none	1	NA	none	1	NA	34	23	43	105	none	0.951	NA	none	0.258	NA	45	30	127	312	none	0.914	NA	none	0.114
AT1G11730	0	0	0	0	none	1	NA	none	1	NA	0	0	0	0	none	1	NA	none	1	NA	0	0	0	0	none	1	NA	none	1	NA	2	0	2	2	none	1	NA	none	0.658	NA	3	0	2	2	none	1	NA	none	0.571
AT1G11735	0	0	0	0	none	1	NA	none	1	NA	0	0	0	0	none	1	NA	none	1	NA	0	0	0	0	none	1	NA	none	1	NA	0	0	0	0	none	1	NA	none	1	NA	0	0	0	0	none	1	NA	none	1
AT1G11740	0	0	0	0	none	1	NA	none	1	NA	0	0	0	0	none	1	NA	none	1	NA	0	0	0	0	none	1	NA	none	1	NA	16	8	22	35	none	0.848	NA	none	0.977	NA	38	7	26	53	mother	0.0342	0	none	0.0783
AT1G11750	0	0	0	0	none	1	NA	none	1	NA	0	0	0	0	none	1	NA	none	1	NA	0	0	0	0	none	1	NA	none	1	NA	31	2	24	48	mother	0.00112	1.262	Col	0.00938	1.262	39	12	110	163	none	0.678	NA	none	0.0596
AT1G11755	0	0	0	0	none	1	NA	none	1	NA	0	0	0	0	none	1	NA	none	1	NA	0	0	0	0	none	1	NA	none	1	NA	20	3	14	29	none	0.102	NA	none	0.264	NA	17	0	35	59	mother	0.0008	1.231	Col	0.00386
AT1G11760	0	0	0	0	none	1	NA	none	1	NA	0	0	0	0	none	1	NA	none	1	NA	0	0	0	0	none	1	NA	none	1	NA	30	11	23	49	none	0.552	NA	none	0.857	NA	40	2	44	62	mother	0.00067	1.28	Col	1.68e-05
AT1G11765	0	0	0	0	none	1	NA	none	1	NA	0	0	0	0	none	1	NA	none	1	NA	0	0	0	0	none	1	NA	none	1	NA	0	0	0	0	none	1	NA	none	1	NA	0	0	0	0	none	1	NA	none	1
AT1G11770	0	0	0	0	none	1	NA	none	1	NA	0	0	0	0	none	1	NA	none	1	NA	0	0	0	0	none	1	NA	none	1	NA	0	0	0	0	none	1	NA	none	1	NA	2	11	0	0	none	1	NA	none	1
AT1G11780	0	0	0	0	none	1	NA	none	1	NA	0	0	0	0	none	1	NA	none	1	NA	0	0	0	0	none	1	NA	none	1	NA	0	0	0	0	none	1	NA	none	1	NA	0	0	0	0	none	1	NA	none	1
AT1G11785	0	0	0	0	none	1	NA	none	1	NA	0	0	0	0	none	1	NA	none	1	NA	0	0	0	0	none	1	NA	none	1	NA	0	0	0	0	none	1	NA	none	1	NA	0	0	0	0	none	1	NA	none	1
AT1G11790	0	0	0	0	none	1	NA	none	1	NA	0	0	0	0	none	1	NA	none	1	NA	0	0	0	0	none	1	NA	none	1	NA	0	0	0	0	none	1	NA	none	1	NA	0	0	0	0	none	1	NA	none	1
AT1G11800	0	0	0	0	none	1	NA	none	1	NA	0	0	0	0	none	1	NA	none	1	NA	0	0	0	0	none	1	NA	none	1	NA	0	0	0	0	none	1	NA	none	1	NA	0	0	0	0	none	1	NA	none	1
AT1G11810	0	0	0	0	none	1	NA	none	1	NA	0	0	0	0	none	1	NA	none	1	NA	0	0	0	0	none	1	NA	none	1	NA	0	0	15	0	none	1	NA	none	1	NA	0	0	16	6	none	1	NA	none	1
AT1G11820	0	0	0	0	none	1	NA	none	1	NA	0	0	0	0	none	1	NA	none	1	NA	0	0	0	0	none	1	NA	none	1	NA	0	0	0	0	none	1	NA	none	1	NA	0	0	0	0	none	1	NA	none	1
AT1G11840	0	0	0	0	none	1	NA	none	1	NA	0	0	0	0	none	1	NA	none	1	NA	0	0	0	0	none	1	NA	none	1	NA	3442	950	3223	4587	mother	9.68e-10	1.147	Col	5.29e-109	2.265	9164	1498	6140	11489	mother	0	2.627	Col	0
AT1G11850	0	0	0	0	none	1	NA	none	1	NA	0	0	0	0	none	1	NA	none	1	NA	0	0	0	0	none	1	NA	none	1	NA	243	2	1	7	mother	1.89e-07	9.316	none	0.19	NA	562	0	0	5	mother	2.46e-11	47.605	none	1
AT1G11860	0	0	0	0	none	1	NA	none	1	NA	0	0	0	0	none	1	NA	none	1	NA	0	0	0	0	none	1	NA	none	1	NA	1067	518	979	1341	father	1.07e-06	1.176	Col	1.45e-08	1.247	1261	326	1120	1650	mother	4.56e-07	1.169	Col	3.44e-41
AT1G11870	0	0	0	0	none	1	NA	none	1	NA	0	0	0	0	none	1	NA	none	1	NA	0	0	0	0	none	1	NA	none	1	NA	211	177	192	466	none	0.0551	NA	Cvi	7.12e-07	1.41	368	184	267	695	mother	0.0394	0	none	0.0514
AT1G11880	0	0	0	0	none	1	NA	none	1	NA	0	0	0	0	none	1	NA	none	1	NA	0	0	0	0	none	1	NA	none	1	NA	56	36	101	231	none	0.85	NA	none	0.252	NA	55	59	203	424	father	0.00259	1.206	Cvi	0.000433
AT1G11890	0	0	0	0	none	1	NA	none	1	NA	0	0	0	0	none	1	NA	none	1	NA	0	0	0	0	none	1	NA	none	1	NA	6	0	7	1	none	1	NA	Col	0.0145	1.755	16	3	63	51	none	1	NA	Col	0.00657
AT1G11900	0	0	0	0	none	1	NA	none	1	NA	0	0	0	0	none	1	NA	none	1	NA	0	0	0	0	none	1	NA	none	1	NA	13	2	21	18	none	1	NA	Col	0.0346	1.03	0	2	20	35	none	0.365	NA	none	0.242
AT1G11905	0	0	0	0	none	1	NA	none	1	NA	0	0	0	0	none	1	NA	none	1	NA	0	0	0	0	none	1	NA	none	1	NA	8	8	18	39	none	0.619	NA	none	0.404	NA	12	4	49	105	none	0.441	NA	none	0.905
AT1G11910	0	0	0	0	none	1	NA	none	1	NA	0	0	0	0	none	1	NA	none	1	NA	0	0	0	0	none	1	NA	none	1	NA	0	0	0	0	none	1	NA	none	1	NA	0	0	0	0	none	1	NA	none	1
AT1G11915	0	0	0	0	none	1	NA	none	1	NA	0	0	0	0	none	1	NA	none	1	NA	0	0	0	0	none	1	NA	none	1	NA	0	0	0	0	none	1	NA	none	1	NA	0	0	0	0	none	1	NA	none	1
AT1G11920	0	0	0	0	none	1	NA	none	1	NA	0	0	0	0	none	1	NA	none	1	NA	0	0	0	0	none	1	NA	none	1	NA	0	0	0	0	none	1	NA	none	1	NA	0	0	0	0	none	1	NA	none	1
AT1G11925	0	0	0	0	none	1	NA	none	1	NA	0	0	0	0	none	1	NA	none	1	NA	0	0	0	0	none	1	NA	none	1	NA	1	0	0	0	none	1	NA	none	1	NA	0	0	0	0	none	1	NA	none	1
AT1G11930	15	14	10	16	none	0.416	NA	none	0.827	NA	19	0	0	0	none	1	NA	none	1	NA	9	1	21	0	none	0.142	NA	Col	1.34e-06	8.06	3	1	1	4	none	1	NA	none	1	NA	0	0	17	47	none	1	NA	none	1
AT1G11940	0	0	0	0	none	1	NA	none	1	NA	0	0	0	0	none	1	NA	none	1	NA	0	0	0	0	none	1	NA	none	1	NA	0	0	0	0	none	1	NA	none	1	NA	0	0	0	0	none	1	NA	none	1
AT1G11950	44	16	12	28	none	0.476	NA	none	1	NA	7	53	0	52	none	0.16	NA	Ler	9.01e-24	47.497	34	0	0	44	mother	1.13e-21	25.344	none	1	NA	16	2	15	17	none	0.572	NA	Col	0.0366	0	5	0	28	37	none	0.253	NA	none	0.146
AT1G11960	462	147	78	172	mother	0.00264	1.102	none	0.118	NA	340	146	35	86	none	0.113	NA	none	1	NA	172	52	72	439	mother	4.23e-21	2.887	Ler	0.00641	1.056	83	50	80	211	none	0.948	NA	none	0.0968	NA	80	79	80	266	none	0.515	NA	Cvi	3.57e-08
AT1G11970	0	0	0	0	none	1	NA	none	1	NA	0	0	0	0	none	1	NA	none	1	NA	0	0	0	0	none	1	NA	none	1	NA	0	0	0	0	none	1	NA	none	1	NA	0	0	0	0	none	1	NA	none	1
AT1G11980	0	0	0	0	none	1	NA	none	1	NA	0	0	0	0	none	1	NA	none	1	NA	0	0	0	0	none	1	NA	none	1	NA	0	0	0	0	none	1	NA	none	1	NA	0	0	0	0	none	1	NA	none	1
AT1G11990	9	0	0	5	mother	0.00361	0	none	1	NA	0	0	0	0	none	1	NA	none	1	NA	0	0	0	0	none	1	NA	none	1	NA	22	0	0	69	mother	3.9e-20	25.717	none	1	NA	39	0	0	155	mother	2.51e-40	102.41	none	1
AT1G12000	1754	772	587	1277	mother	0.0044	1.03	none	0.773	NA	532	572	285	1473	mother	0.0455	0	Ler	1.18e-88	4.351	423	344	210	849	mother	0.0476	0	Ler	3.28e-29	2.453	5021	2242	4965	7013	father	1.05e-13	1.16	Col	7e-48	1.455	7780	2868	8351	13267	mother	0.00604	1.004	Col	9.45e-96
AT1G12010	291	1	2	933	mother	3.87e-275	1636.97	none	0.798	NA	238	0	1	1467	mother	7.13e-292	4009.12	none	1	NA	420	0	1	925	mother	0	4459.76	none	1	NA	226	0	1	171	mother	5.52e-111	442.16	none	0.623	NA	274	0	0	28	mother	1.32e-38	129.974	none	1
AT1G12013	0	0	4	8	none	1	NA	none	1	NA	0	0	0	0	none	1	NA	none	1	NA	0	0	0	0	none	1	NA	none	1	NA	0	0	0	0	none	1	NA	none	1	NA	0	0	0	0	none	1	NA	none	1
AT1G12015	0	0	0	0	none	1	NA	none	1	NA	0	0	0	0	none	1	NA	none	1	NA	0	0	0	0	none	1	NA	none	1	NA	0	0	0	0	none	1	NA	none	1	NA	0	0	0	0	none	1	NA	none	1
AT1G12020	0	0	0	0	none	1	NA	none	1	NA	0	0	0	0	none	1	NA	none	1	NA	0	0	0	0	none	1	NA	none	1	NA	9	3	0	0	none	1	NA	none	1	NA	0	0	3	2	none	1	NA	none	1
AT1G12030	2	0	0	1	none	0.604	NA	none	1	NA	3	0	0	0	none	1	NA	none	1	NA	0	0	0	0	none	1	NA	none	1	NA	3	0	0	0	none	1	NA	none	1	NA	2	0	0	0	none	1	NA	none	1
AT1G12040	0	0	0	0	none	1	NA	none	1	NA	0	0	0	0	none	1	NA	none	1	NA	0	0	0	0	none	1	NA	none	1	NA	0	0	0	0	none	1	NA	none	1	NA	0	0	0	0	none	1	NA	none	1
AT1G12050	0	0	0	0	none	1	NA	none	1	NA	0	0	0	0	none	1	NA	none	1	NA	0	0	0	0	none	1	NA	none	1	NA	0	0	0	0	none	1	NA	none	1	NA	0	0	0	0	none	1	NA	none	1
AT1G12060	0	0	0	0	none	1	NA	none	1	NA	0	0	0	0	none	1	NA	none	1	NA	0	0	0	0	none	1	NA	none	1	NA	8	7	11	13	none	0.242	NA	none	1	NA	43	4	12	14	none	0.087	NA	Col	0.00216
AT1G12064	0	0	0	0	none	1	NA	none	1	NA	0	0	0	0	none	1	NA	none	1	NA	0	0	0	0	none	1	NA	none	1	NA	39	14	2	0	none	0.735	NA	none	0.171	NA	0	0	0	0	none	1	NA	none	1
AT1G12070	0	0	0	0	none	1	NA	none	1	NA	0	0	0	0	none	1	NA	none	1	NA	0	0	0	0	none	1	NA	none	1	NA	0	0	2	0	none	1	NA	none	1	NA	0	0	1	0	none	1	NA	none	1
AT1G12080	0	0	0	0	none	1	NA	none	1	NA	0	0	0	0	none	1	NA	none	1	NA	0	0	0	0	none	1	NA	none	1	NA	875	361	716	1188	none	1	NA	Col	7.03e-06	1.178	3798	1865	4901	9550	none	0.914	NA	none	0.301
AT1G12090	72	0	0	153	mother	6.2e-59	186.626	none	1	NA	0	0	0	117	none	1	NA	none	1	NA	0	0	0	0	none	1	NA	none	1	NA	1	0	0	5	none	0.341	NA	none	1	NA	149	0	0	23	mother	1.12e-27	58.058	none	1
AT1G12100	0	0	0	0	none	1	NA	none	1	NA	0	0	0	0	none	1	NA	none	1	NA	0	0	0	0	none	1	NA	none	1	NA	0	0	0	0	none	1	NA	none	1	NA	0	0	0	0	none	1	NA	none	1
AT1G12110	16	1	8	25	mother	0.00703	0	none	0.312	NA	0	0	0	0	none	1	NA	none	1	NA	7	0	0	0	none	1	NA	none	1	NA	7	7	10	11	none	0.222	NA	none	1	NA	56	17	15	47	mother	0.0258	0	none	1
AT1G12120	84	28	27	47	none	0.728	NA	none	0.246	NA	137	12	16	51	mother	5.6e-11	2.92	Col	0.00565	1.15	111	35	0	27	mother	1.01e-09	3.82	Ler	0.00287	1.519	26	3	17	35	mother	0.0177	0	none	0.0777	NA	39	14	58	135	none	0.217	NA	none	0.864
AT1G12130	3	11	0	6	none	1	NA	Ler	0.00963	1.72	0	0	0	0	none	1	NA	none	1	NA	0	0	0	0	none	1	NA	none	1	NA	0	0	5	2	none	1	NA	none	1	NA	0	0	1	3	none	1	NA	none	1
AT1G12140	0	0	0	0	none	1	NA	none	1	NA	0	0	0	0	none	1	NA	none	1	NA	0	0	0	0	none	1	NA	none	1	NA	55	28	39	86	none	0.971	NA	none	0.94	NA	86	24	46	79	none	0.199	NA	Col	0.0356
AT1G12150	4	0	0	6	mother	0.0259	0	none	1	NA	16	0	0	0	none	1	NA	none	1	NA	0	0	0	4	none	1	NA	none	1	NA	0	0	0	1	none	1	NA	none	1	NA	9	0	0	0	none	1	NA	none	1
AT1G12160	135	0	13	2	none	0.278	NA	Col	1e-15	57.627	184	0	77	0	none	1	NA	Col	7.05e-67	960.099	81	0	29	0	none	1	NA	Col	2.92e-26	159.181	40	4	93	26	none	0.824	NA	Col	5.44e-15	8.657	147	1	137	41	mother	0.000196	1.366	Col	2.17e-51
AT1G12170	0	0	0	0	none	1	NA	none	1	NA	0	0	0	0	none	1	NA	none	1	NA	0	0	0	0	none	1	NA	none	1	NA	5	8	34	122	none	0.766	NA	Cvi	0.0122	1.355	0	3	113	294	none	0.394	NA	none	0.0501
AT1G12180	0	0	0	0	none	1	NA	none	1	NA	0	0	0	0	none	1	NA	none	1	NA	12	0	0	0	none	1	NA	none	1	NA	0	2	0	1	none	1	NA	none	0.514	NA	0	0	0	2	none	1	NA	none	1
AT1G12190	22	10	1	0	none	1	NA	none	0.567	NA	86	0	1	0	none	1	NA	Col	0.0171	1.21	0	0	0	0	none	1	NA	none	1	NA	4	5	31	47	none	0.505	NA	none	0.672	NA	0	0	73	154	none	1	NA	none	1
AT1G12200	624	204	174	300	none	0.0821	NA	Col	3.46e-05	1.257	270	265	30	202	mother	0.00459	0	Ler	9.79e-23	3.811	66	130	24	226	none	0.568	NA	Ler	1.88e-36	9.093	60	20	94	264	mother	0.017	1.009	none	1	NA	249	79	204	680	mother	2.51e-12	1.745	none	0.835
AT1G12210	19	0	8	1	none	0.6	NA	Col	2.16e-05	6.424	50	0	0	0	none	1	NA	none	1	NA	25	0	17	0	none	1	NA	Col	1.69e-11	28.8	10	4	9	3	none	0.412	NA	none	0.109	NA	2	7	18	19	father	0.0188	1.662	none	0.25
AT1G12211	0	0	0	0	none	1	NA	none	1	NA	0	0	0	0	none	1	NA	none	1	NA	0	0	0	0	none	1	NA	none	1	NA	0	0	0	0	none	1	NA	none	1	NA	0	0	0	0	none	1	NA	none	1
AT1G12220	4	0	4	0	none	1	NA	none	0.0889	NA	0	0	0	0	none	1	NA	none	1	NA	11	0	0	0	none	1	NA	none	1	NA	3	0	0	1	none	0.454	NA	none	1	NA	6	0	1	5	none	0.121	NA	none	1
AT1G12230	12823	7097	3499	7464	none	0.319	NA	Ler	5.38e-10	1.102	5610	2077	2287	3821	mother	0.00089	1.019	Col	7.29e-38	1.46	4732	1799	3201	4270	father	0.00034	1.031	Col	1.59e-78	1.784	274	173	307	535	father	0.00888	1.042	none	0.623	NA	358	156	413	798	none	0.456	NA	none	0.223
AT1G12240	4122	2294	1007	2011	none	0.0638	NA	none	0.0755	NA	1633	719	835	1817	mother	0.000359	1.043	none	0.592	NA	1497	502	496	988	mother	4.65e-08	1.205	Col	2.63e-07	1.215	283	69	516	386	none	0.16	NA	Col	1.62e-33	3.697	292	80	738	792	none	0.96	NA	Col	1.3e-20
AT1G12244	8	3	3	5	none	1	NA	none	1	NA	24	20	1	78	mother	1.93e-06	2.281	Ler	1.64e-09	6.335	0	0	0	0	none	1	NA	none	1	NA	0	0	0	0	none	1	NA	none	1	NA	0	0	0	0	none	1	NA	none	1
AT1G12250	59	34	4	21	none	0.308	NA	none	0.156	NA	9	1	56	0	father	0.0311	0	Col	7.95e-10	21.492	10	16	0	9	none	0.392	NA	Ler	0.00269	1.734	65	52	69	143	none	0.201	NA	none	0.0985	NA	43	29	87	271	none	0.733	NA	Cvi	0.0214
AT1G12260	0	0	0	0	none	1	NA	none	1	NA	0	0	0	0	none	1	NA	none	1	NA	0	0	0	0	none	1	NA	none	1	NA	0	0	0	0	none	1	NA	none	1	NA	0	0	0	0	none	1	NA	none	1
AT1G12270	0	0	0	0	none	1	NA	none	1	NA	0	0	0	0	none	1	NA	none	1	NA	0	0	0	0	none	1	NA	none	1	NA	23	22	6	68	none	0.0723	NA	Cvi	4.46e-06	2.704	44	30	38	112	none	0.987	NA	none	0.0648
AT1G12280	3	5	3	15	none	1	NA	none	0.163	NA	11	9	0	0	none	1	NA	none	1	NA	0	0	13	14	none	1	NA	none	1	NA	2	2	2	8	none	1	NA	none	0.713	NA	0	0	11	12	none	1	NA	none	1
AT1G12290	8	2	0	5	none	0.101	NA	none	0.767	NA	5	0	26	0	none	1	NA	Col	1.22e-05	8.809	0	0	0	18	none	1	NA	none	1	NA	2	0	3	5	none	0.691	NA	none	1	NA	2	0	4	19	none	0.213	NA	none	1
AT1G12294	0	0	0	0	none	1	NA	none	1	NA	0	0	0	0	none	1	NA	none	1	NA	0	0	0	0	none	1	NA	none	1	NA	0	0	0	0	none	1	NA	none	1	NA	0	0	0	0	none	1	NA	none	1
AT1G12300	59	27	8	27	none	0.386	NA	none	0.629	NA	55	30	0	44	mother	2.49e-09	3.377	Ler	1.07e-06	4.019	21	35	21	70	none	0.147	NA	Ler	8.96e-06	2.008	24	5	37	46	none	0.734	NA	Col	0.0367	0	33	11	36	61	none	0.837	NA	none	0.289
AT1G12310	311	141	107	255	none	0.184	NA	none	0.879	NA	227	102	92	155	none	0.817	NA	none	0.169	NA	218	19	88	44	none	0.322	NA	Col	9.46e-32	10.061	77	27	95	104	none	0.538	NA	Col	0.00129	1.278	169	112	252	572	none	0.435	NA	Cvi	0.014
AT1G12320	0	0	0	0	none	1	NA	none	1	NA	0	0	0	0	none	1	NA	none	1	NA	0	0	0	0	none	1	NA	none	1	NA	0	0	0	0	none	1	NA	none	1	NA	0	0	0	0	none	1	NA	none	1
AT1G12330	0	0	0	0	none	1	NA	none	1	NA	0	0	0	0	none	1	NA	none	1	NA	0	0	0	0	none	1	NA	none	1	NA	0	0	0	0	none	1	NA	none	1	NA	0	0	0	0	none	1	NA	none	1
AT1G12340	0	0	0	0	none	1	NA	none	1	NA	0	0	0	0	none	1	NA	none	1	NA	0	0	0	0	none	1	NA	none	1	NA	0	0	0	0	none	1	NA	none	1	NA	0	0	0	0	none	1	NA	none	1
AT1G12350	64	35	25	61	none	1	NA	none	0.676	NA	43	12	39	15	father	0.0428	0	Col	3.29e-07	2.76	12	0	0	19	mother	3.36e-08	3.863	none	1	NA	11	8	16	51	none	0.986	NA	none	0.28	NA	23	5	26	146	mother	3.33e-05	1.679	none	0.904
AT1G12360	139	53	41	103	none	0.108	NA	none	1	NA	214	72	51	232	mother	8.4e-12	1.915	none	0.058	NA	169	56	120	202	none	0.294	NA	Col	0.00503	1.059	109	40	131	254	none	0.314	NA	none	0.237	NA	112	39	178	423	mother	0.0136	0	none	0.565
AT1G12370	39	15	4	12	none	0.515	NA	none	1	NA	0	14	0	0	none	1	NA	none	1	NA	0	14	0	63	none	1	NA	Ler	6.39e-15	59.769	130	47	77	98	none	0.805	NA	Col	0.00293	1.158	164	69	110	132	none	0.173	NA	Col	0.00154
AT1G12380	219	79	51	109	none	0.164	NA	none	0.451	NA	65	23	0	23	mother	1.16e-07	2.641	Ler	0.00518	1.323	0	11	0	16	none	1	NA	Ler	2.26e-07	11.927	40	6	45	73	mother	0.0466	0	Col	0.0051	1.234	53	6	69	117	mother	0.000842	1.225	Col	0.000179
AT1G12390	313	18	86	23	none	0.854	NA	Col	1.88e-49	25.735	170	23	47	0	father	0.000131	4.298	Col	7.52e-32	58.705	45	3	68	14	none	0.871	NA	Col	4.54e-18	13.602	41	0	28	1	none	0.641	NA	Col	1.47e-17	51.468	32	0	55	6	none	0.687	NA	Col	4.31e-18
AT1G12400	341	51	110	119	mother	0.00956	1.042	Col	5.13e-20	3.56	334	14	91	59	mother	2.02e-06	1.645	Col	1.26e-42	15.654	173	23	115	27	father	0.0211	0	Col	7.91e-39	13.724	32	25	37	101	none	0.946	NA	none	0.0686	NA	58	13	79	185	mother	0.00279	1.11	none	0.105
AT1G12410	1514	560	458	731	none	0.578	NA	Col	1.66e-10	1.368	541	131	167	264	mother	0.00025	1.112	Col	1.38e-11	1.779	579	66	290	169	none	0.16	NA	Col	3.93e-78	9.663	760	417	628	1243	none	0.344	NA	none	0.49	NA	419	195	452	1124	mother	0.00834	1.011	none	0.262
AT1G12411	0	0	0	0	none	1	NA	none	1	NA	0	0	0	0	none	1	NA	none	1	NA	0	0	0	0	none	1	NA	none	1	NA	0	0	0	0	none	1	NA	none	1	NA	0	0	0	0	none	1	NA	none	1
AT1G12420	0	0	0	0	none	1	NA	none	1	NA	0	0	0	0	none	1	NA	none	1	NA	0	0	0	0	none	1	NA	none	1	NA	4	1	1	2	none	1	NA	none	1	NA	1	0	8	16	none	1	NA	none	1
AT1G12423	0	0	0	0	none	1	NA	none	1	NA	0	0	0	0	none	1	NA	none	1	NA	0	0	0	0	none	1	NA	none	1	NA	0	0	0	0	none	1	NA	none	1	NA	0	0	0	0	none	1	NA	none	1
AT1G12430	40	32	8	19	none	0.898	NA	none	0.471	NA	54	20	18	0	father	0.000844	4.179	Col	1.51e-08	7.616	28	22	0	59	mother	1.64e-07	2.816	Ler	5.09e-09	6.953	12	7	10	25	none	1	NA	none	0.744	NA	28	12	65	123	none	0.85	NA	none	0.845
AT1G12440	312	113	85	133	none	0.915	NA	Col	0.00718	1.085	305	172	323	443	father	5.27e-05	1.183	none	0.0517	NA	301	138	333	233	father	6.5e-12	1.813	Col	2.92e-17	2.157	517	135	573	515	none	0.321	NA	Col	1.38e-39	3.131	412	99	851	833	none	1	NA	Col	1.98e-36
AT1G12450	3	0	0	1	none	0.51	NA	none	1	NA	0	0	0	0	none	1	NA	none	1	NA	0	0	0	0	none	1	NA	none	1	NA	0	0	0	0	none	1	NA	none	1	NA	0	0	0	0	none	1	NA	none	1
AT1G12451	0	0	0	0	none	1	NA	none	1	NA	0	0	0	0	none	1	NA	none	1	NA	0	0	0	0	none	1	NA	none	1	NA	0	0	0	0	none	1	NA	none	1	NA	0	0	0	0	none	1	NA	none	1
AT1G12460	29	14	3	8	none	1	NA	none	1	NA	0	0	0	40	none	1	NA	none	1	NA	12	0	0	22	mother	9.22e-09	4.473	none	1	NA	1	3	2	4	none	0.788	NA	none	0.715	NA	0	0	14	25	none	1	NA	none	1
AT1G12470	253	101	92	210	none	0.0939	NA	none	0.845	NA	116	87	158	304	father	0.0174	0	none	0.0508	NA	127	117	168	278	father	3.73e-06	1.432	Ler	0.0158	0	31	8	30	47	none	0.539	NA	none	0.132	NA	43	32	32	92	none	0.984	NA	Cvi	0.0428
AT1G12480	9	0	0	0	none	1	NA	none	1	NA	7	0	0	0	none	1	NA	none	1	NA	2	0	0	0	none	1	NA	none	1	NA	0	2	3	1	none	0.625	NA	none	1	NA	14	0	6	16	mother	0.00102	0	none	0.121
AT1G12490	0	0	0	0	none	1	NA	none	1	NA	0	0	0	0	none	1	NA	none	1	NA	0	0	0	0	none	1	NA	none	1	NA	0	0	0	0	none	1	NA	none	1	NA	0	0	0	0	none	1	NA	none	1
AT1G12500	26	4	3	5	none	0.438	NA	none	0.319	NA	0	0	0	0	none	1	NA	none	1	NA	20	0	1	0	none	1	NA	none	0.0697	NA	0	0	0	0	none	1	NA	none	1	NA	0	0	0	0	none	1	NA	none	1
AT1G12510	0	0	0	0	none	1	NA	none	1	NA	0	0	0	0	none	1	NA	none	1	NA	0	0	0	0	none	1	NA	none	1	NA	0	0	0	0	none	1	NA	none	1	NA	0	0	0	0	none	1	NA	none	1
AT1G12520	162	30	64	100	mother	0.0077	1.048	Col	5.15e-06	1.717	81	41	0	73	mother	1.29e-15	6.46	Ler	6.65e-10	6.621	34	3	0	90	mother	1.1e-22	21.64	Ler	0.0359	0	60	18	63	109	none	0.41	NA	none	0.0964	NA	131	30	40	115	mother	1.09e-05	1.48	none	0.232
AT1G12530	12	3	2	6	none	0.474	NA	none	1	NA	69	10	33	19	none	1	NA	Col	6.85e-09	3.578	76	7	35	0	father	0.0176	1.576	Col	1.87e-22	46.446	2	0	2	0	none	1	NA	none	0.514	NA	8	0	8	8	none	0.228	NA	none	0.0501
AT1G12540	0	0	0	0	none	1	NA	none	1	NA	0	0	0	0	none	1	NA	none	1	NA	0	0	0	0	none	1	NA	none	1	NA	0	0	0	0	none	1	NA	none	1	NA	0	0	0	0	none	1	NA	none	1
AT1G12550	2680	1225	651	1321	none	0.192	NA	none	0.407	NA	1441	460	821	965	none	0.276	NA	Col	5.96e-43	2.187	1309	267	516	515	mother	0.0362	0	Col	1.19e-70	3.812	102	29	90	47	father	0.0247	1.018	Col	4.73e-12	3.148	247	19	201	112	mother	0.0234	0	Col	1.35e-48
AT1G12560	0	0	0	0	none	1	NA	none	1	NA	0	0	0	0	none	1	NA	none	1	NA	0	0	0	0	none	1	NA	none	1	NA	0	0	0	0	none	1	NA	none	1	NA	0	0	0	0	none	1	NA	none	1
AT1G12570	5	4	1	3	none	1	NA	none	1	NA	0	0	20	0	none	1	NA	none	1	NA	0	0	0	0	none	1	NA	none	1	NA	3	3	0	8	none	0.34	NA	none	0.124	NA	22	9	4	10	none	0.671	NA	none	1
AT1G12580	0	0	0	0	none	1	NA	none	1	NA	0	0	0	0	none	1	NA	none	1	NA	0	0	0	0	none	1	NA	none	1	NA	4	0	0	5	mother	0.03	0	none	1	NA	6	3	24	29	none	0.845	NA	none	0.851
AT1G12590	0	0	0	0	none	1	NA	none	1	NA	0	0	0	0	none	1	NA	none	1	NA	0	0	0	0	none	1	NA	none	1	NA	0	0	0	0	none	1	NA	none	1	NA	0	0	0	0	none	1	NA	none	1
AT1G12600	19	9	13	9	none	0.363	NA	none	0.214	NA	0	0	11	0	none	1	NA	none	1	NA	0	0	0	0	none	1	NA	none	1	NA	26	17	25	39	none	0.448	NA	none	1	NA	45	11	34	80	mother	0.0233	0	none	0.309
AT1G12610	241	175	31	134	none	0.135	NA	Ler	5.35e-07	1.753	222	153	30	133	mother	0.0308	0	Ler	8.04e-07	1.678	92	130	31	144	none	0.465	NA	Ler	3.14e-16	3.42	49	14	48	44	none	0.82	NA	Col	0.000901	1.416	399	77	43	43	none	0.438	NA	Col	6.61e-10
AT1G12620	80	26	27	35	none	1	NA	none	0.0539	NA	93	18	71	29	none	0.0964	NA	Col	1.28e-15	5	93	23	43	27	none	0.328	NA	Col	4.86e-08	2.543	15	1	31	7	none	1	NA	Col	1.62e-06	5.041	58	7	84	47	none	0.959	NA	Col	3.54e-12
AT1G12630	0	0	0	0	none	1	NA	none	1	NA	0	0	0	0	none	1	NA	none	1	NA	0	0	0	0	none	1	NA	none	1	NA	0	0	0	0	none	1	NA	none	1	NA	0	0	0	0	none	1	NA	none	1
AT1G12640	1575	527	310	784	mother	7.9e-16	1.501	none	0.143	NA	1081	159	195	391	mother	1.9e-29	2.431	Col	8.4e-23	2.418	966	92	220	332	mother	1.13e-29	2.699	Col	2.8e-47	4.741	227	60	307	491	mother	0.0145	0	Col	2.77e-07	1.545	401	82	557	733	mother	0.000158	1.137	Col	4.14e-25
AT1G12650	262	81	77	115	none	0.589	NA	Col	0.000455	1.267	110	40	23	13	none	0.0506	NA	Col	0.000103	1.741	168	0	49	8	mother	0.00734	0	Col	2.19e-40	128.959	119	71	123	192	none	0.0839	NA	none	0.954	NA	103	14	295	361	mother	0.00188	1.112	Col	1.46e-11
AT1G12660	0	0	0	0	none	1	NA	none	1	NA	0	0	0	0	none	1	NA	none	1	NA	0	0	0	11	none	1	NA	none	1	NA	0	0	0	0	none	1	NA	none	1	NA	0	0	0	0	none	1	NA	none	1
AT1G12663	0	0	0	0	none	1	NA	none	1	NA	0	0	0	0	none	1	NA	none	1	NA	0	0	0	0	none	1	NA	none	1	NA	0	0	0	0	none	1	NA	none	1	NA	0	0	0	0	none	1	NA	none	1
AT1G12665	0	0	0	1	none	1	NA	none	1	NA	0	0	0	0	none	1	NA	none	1	NA	0	0	0	0	none	1	NA	none	1	NA	0	0	0	0	none	1	NA	none	1	NA	0	0	0	3	none	1	NA	none	1
AT1G12672	0	0	0	0	none	1	NA	none	1	NA	0	0	0	0	none	1	NA	none	1	NA	0	0	0	0	none	1	NA	none	1	NA	0	0	0	0	none	1	NA	none	1	NA	0	0	0	0	none	1	NA	none	1
AT1G12680	185	93	46	99	none	0.983	NA	none	0.962	NA	135	54	24	55	none	0.282	NA	none	0.877	NA	95	82	88	275	none	0.741	NA	Ler	1.07e-06	1.582	120	52	120	293	none	0.176	NA	none	0.944	NA	92	15	235	445	mother	1.19e-05	1.446	Col	4.81e-05
AT1G12700	11	5	2	3	none	1	NA	none	1	NA	0	4	0	13	none	1	NA	Ler	0.000732	3.524	12	0	0	20	mother	2.15e-08	4.066	none	1	NA	2	2	3	9	none	1	NA	none	0.737	NA	0	0	6	13	none	1	NA	none	1
AT1G12710	0	0	0	0	none	1	NA	none	1	NA	0	0	0	0	none	1	NA	none	1	NA	0	0	0	0	none	1	NA	none	1	NA	13	6	2	16	none	0.217	NA	none	0.395	NA	27	0	3	16	mother	3.68e-07	2.92	none	0.123
AT1G12720	0	0	0	0	none	1	NA	none	1	NA	0	0	0	0	none	1	NA	none	1	NA	0	0	0	0	none	1	NA	none	1	NA	0	0	0	0	none	1	NA	none	1	NA	0	0	0	0	none	1	NA	none	1
AT1G12725	0	0	0	0	none	1	NA	none	1	NA	0	0	0	0	none	1	NA	none	1	NA	0	7	0	1	none	1	NA	none	0.17	NA	0	0	0	0	none	1	NA	none	1	NA	0	0	0	0	none	1	NA	none	1
AT1G12730	102	16	25	21	none	0.704	NA	Col	2.88e-06	2.543	124	65	46	145	none	0.086	NA	Ler	0.0452	0	91	42	27	15	father	0.00453	1.241	Col	0.000493	1.457	27	5	17	29	none	0.327	NA	none	0.104	NA	30	0	49	49	mother	0.000282	1.317	Col	2.87e-07
AT1G12740	0	0	0	0	none	1	NA	none	1	NA	0	0	0	0	none	1	NA	none	1	NA	0	0	0	0	none	1	NA	none	1	NA	5	1	0	0	none	1	NA	none	1	NA	0	0	0	0	none	1	NA	none	1
AT1G12750	18	11	2	11	none	0.577	NA	none	0.507	NA	22	5	0	0	none	1	NA	none	1	NA	9	0	0	0	none	1	NA	none	1	NA	74	53	13	37	none	1	NA	none	0.131	NA	4	3	23	21	none	0.351	NA	none	0.835
AT1G12760	1116	498	269	720	mother	8.06e-06	1.173	none	0.144	NA	409	251	224	802	mother	0.000539	1.075	Ler	3.43e-12	1.62	386	228	165	552	mother	0.0043	1.011	Ler	6.1e-08	1.41	350	217	354	838	none	0.855	NA	Cvi	0.00155	1.095	813	335	429	1090	mother	3.22e-07	1.214	none	0.741
AT1G12770	103	22	21	37	none	0.116	NA	Col	0.0317	0	0	23	47	93	father	2.37e-06	8.538	Ler	9.11e-10	8.357	81	42	0	45	mother	2.7e-10	3.899	Ler	9.3e-07	4.193	67	9	33	60	mother	0.0022	1.122	Col	0.00218	1.357	69	28	37	80	none	0.408	NA	none	0.893
AT1G12775	4	5	0	4	none	0.766	NA	none	0.25	NA	0	0	0	0	none	1	NA	none	1	NA	0	0	0	0	none	1	NA	none	1	NA	0	0	1	7	none	1	NA	none	1	NA	0	0	2	9	none	1	NA	none	1
AT1G12780	119	26	10	56	mother	4.38e-08	2.172	none	0.922	NA	53	0	0	43	mother	3.27e-27	38.609	none	1	NA	119	1	40	47	mother	2.99e-11	4.036	Col	1.84e-16	11.695	49	1	13	21	mother	7.2e-05	1.747	Col	7.43e-05	2.678	43	0	87	90	mother	1.54e-06	2.158	Col	1.6e-10
AT1G12790	26	33	21	33	father	0.0249	1.132	none	0.223	NA	49	0	41	42	mother	8.85e-07	2.131	Col	1.24e-10	8.124	41	0	19	49	mother	3.51e-10	4.076	Col	0.000106	2.451	35	4	24	23	none	0.409	NA	Col	0.000276	1.923	35	3	53	72	mother	0.0169	0	Col	0.000249
AT1G12800	152	77	54	83	none	0.495	NA	none	0.548	NA	137	88	78	122	father	0.0178	0	none	1	NA	33	30	56	55	father	0.000179	1.568	none	0.864	NA	337	119	282	298	none	0.0857	NA	Col	1.21e-12	1.849	560	135	717	980	mother	0.000863	1.067	Col	3.08e-26
AT1G12805	186	77	121	153	none	0.345	NA	Col	0.00241	1.156	19	72	40	62	father	3.41e-10	3.995	Ler	4.87e-08	2.4	186	241	171	388	father	5.83e-09	1.577	Ler	2.34e-15	2.029	0	0	0	0	none	1	NA	none	1	NA	0	0	0	0	none	1	NA	none	1
AT1G12810	455	254	137	349	none	0.559	NA	Ler	0.0231	1.001	383	104	181	206	none	0.857	NA	Col	1.01e-14	2.135	283	79	182	184	none	0.636	NA	Col	1.75e-14	2.252	113	36	109	187	none	0.327	NA	Col	0.022	0	207	48	124	246	mother	4.57e-05	1.261	Col	0.000231
AT1G12820	49	18	31	54	none	0.875	NA	none	0.439	NA	0	0	28	0	none	1	NA	none	1	NA	0	0	0	15	none	1	NA	none	1	NA	0	0	0	0	none	1	NA	none	1	NA	0	0	0	0	none	1	NA	none	1
AT1G12830	82	22	30	27	none	0.959	NA	Col	0.000496	1.553	232	29	56	53	mother	0.0231	0	Col	3.25e-15	3.965	17	4	15	3	none	0.195	NA	Col	0.000185	2.324	26	21	19	28	none	0.229	NA	none	1	NA	35	18	35	74	none	1	NA	none	0.978
AT1G12840	520	171	94	194	mother	0.0112	1.033	none	0.0502	NA	328	84	152	74	father	0.000232	1.256	Col	1.25e-30	4.787	233	51	120	68	none	0.109	NA	Col	2.29e-23	4.432	202	87	200	466	none	0.117	NA	none	1	NA	201	80	411	989	mother	0.00667	1.041	none	0.952
AT1G12845	9	2	3	3	none	1	NA	none	0.509	NA	0	0	0	0	none	1	NA	none	1	NA	0	0	0	0	none	1	NA	none	1	NA	0	0	0	0	none	1	NA	none	1	NA	0	0	0	0	none	1	NA	none	1
AT1G12850	1056	186	197	264	mother	5.23e-07	1.354	Col	4e-30	3.016	1079	198	421	482	mother	5.79e-06	1.176	Col	2.59e-55	3.59	885	198	374	458	mother	0.00278	1.023	Col	1.49e-35	2.73	183	79	167	293	none	1	NA	none	0.207	NA	162	68	206	422	none	0.341	NA	none	0.551
AT1G12855	0	0	0	0	none	1	NA	none	1	NA	0	0	0	0	none	1	NA	none	1	NA	0	0	0	0	none	1	NA	none	1	NA	0	0	3	1	none	1	NA	none	1	NA	0	0	0	0	none	1	NA	none	1
AT1G12860	3218	1452	1016	1835	none	1	NA	Col	0.000315	1.068	2132	1381	790	2752	mother	4.74e-09	1.161	Ler	3.86e-53	1.948	2365	1096	1116	3663	mother	2.86e-35	1.541	Ler	3.28e-16	1.324	546	226	680	779	father	0.000336	1.117	Col	1.5e-14	1.63	402	192	1167	1564	father	0.000492	1.113	Col	1.29e-05
AT1G12870	0	0	0	0	none	1	NA	none	1	NA	0	0	0	0	none	1	NA	none	1	NA	0	0	0	0	none	1	NA	none	1	NA	0	0	0	0	none	1	NA	none	1	NA	0	0	0	0	none	1	NA	none	1
AT1G12880	14	0	0	1	none	0.206	NA	none	1	NA	16	0	0	78	mother	1.51e-17	21.143	none	1	NA	17	0	0	1	none	0.0861	NA	none	1	NA	0	0	0	0	none	1	NA	none	1	NA	0	0	0	3	none	1	NA	none	1
AT1G12890	0	0	0	0	none	1	NA	none	1	NA	0	0	0	0	none	1	NA	none	1	NA	0	0	0	0	none	1	NA	none	1	NA	0	0	0	0	none	1	NA	none	1	NA	0	0	0	0	none	1	NA	none	1
AT1G12900	0	0	0	0	none	1	NA	none	1	NA	0	0	0	0	none	1	NA	none	1	NA	0	0	0	0	none	1	NA	none	1	NA	146	118	153	270	father	0.000968	1.18	none	0.0742	NA	113	77	271	541	none	0.109	NA	none	0.141
AT1G12910	94	43	28	97	none	0.0587	NA	none	0.287	NA	31	26	72	32	father	7.88e-08	2.981	Col	0.00652	1.06	6	0	0	2	none	0.0577	NA	none	1	NA	0	0	0	0	none	1	NA	none	1	NA	0	0	0	0	none	1	NA	none	1
AT1G12920	0	0	0	0	none	1	NA	none	1	NA	0	0	0	0	none	1	NA	none	1	NA	0	0	0	0	none	1	NA	none	1	NA	0	0	0	0	none	1	NA	none	1	NA	0	0	0	0	none	1	NA	none	1
AT1G12930	324	189	88	183	none	0.728	NA	none	0.458	NA	239	89	168	112	father	1.24e-05	1.381	Col	9.83e-16	2.489	187	23	67	89	mother	9.41e-05	1.281	Col	1.54e-11	2.904	32	8	31	62	none	0.159	NA	none	0.278	NA	31	6	78	123	none	0.134	NA	Col	0.0215
AT1G12935	0	0	0	0	none	1	NA	none	1	NA	0	0	0	0	none	1	NA	none	1	NA	0	0	0	0	none	1	NA	none	1	NA	0	0	0	0	none	1	NA	none	1	NA	0	0	0	0	none	1	NA	none	1
AT1G12938	0	0	0	0	none	1	NA	none	1	NA	0	0	0	0	none	1	NA	none	1	NA	0	0	0	0	none	1	NA	none	1	NA	0	0	0	0	none	1	NA	none	1	NA	0	0	0	0	none	1	NA	none	1
AT1G12940	0	0	0	0	none	1	NA	none	1	NA	0	0	0	0	none	1	NA	none	1	NA	0	0	0	0	none	1	NA	none	1	NA	0	0	0	0	none	1	NA	none	1	NA	3	0	0	0	none	1	NA	none	1
AT1G12950	1	0	1	1	none	1	NA	none	1	NA	0	0	0	0	none	1	NA	none	1	NA	11	0	0	0	none	1	NA	none	1	NA	2	0	3	6	none	0.681	NA	none	1	NA	0	4	4	6	none	0.16	NA	none	0.156
AT1G12960	0	0	0	0	none	1	NA	none	1	NA	0	0	0	0	none	1	NA	none	1	NA	0	0	0	0	none	1	NA	none	1	NA	0	0	0	0	none	1	NA	none	1	NA	0	0	0	0	none	1	NA	none	1
AT1G12970	214	57	30	83	mother	0.000231	1.282	none	0.515	NA	247	11	64	125	mother	2.99e-22	4.479	Col	3.04e-16	4.696	181	80	77	127	none	0.879	NA	none	0.157	NA	39	22	112	165	none	0.326	NA	none	0.756	NA	79	30	107	187	none	0.71	NA	none	0.177
AT1G12980	0	0	0	0	none	1	NA	none	1	NA	0	0	0	0	none	1	NA	none	1	NA	0	0	0	0	none	1	NA	none	1	NA	0	0	0	0	none	1	NA	none	1	NA	0	0	0	0	none	1	NA	none	1
AT1G12990	0	0	0	0	none	1	NA	none	1	NA	0	0	0	0	none	1	NA	none	1	NA	0	0	0	0	none	1	NA	none	1	NA	18	9	12	24	none	1	NA	none	1	NA	28	21	40	72	none	0.288	NA	none	0.625
AT1G13000	0	0	0	0	none	1	NA	none	1	NA	0	0	0	0	none	1	NA	none	1	NA	0	0	0	0	none	1	NA	none	1	NA	2	2	9	4	none	0.143	NA	none	0.774	NA	0	0	0	3	none	1	NA	none	1
AT1G13010	0	0	0	0	none	1	NA	none	1	NA	0	0	0	0	none	1	NA	none	1	NA	0	0	0	0	none	1	NA	none	1	NA	0	0	0	0	none	1	NA	none	1	NA	0	0	0	0	none	1	NA	none	1
AT1G13020	0	0	0	0	none	1	NA	none	1	NA	0	0	0	0	none	1	NA	none	1	NA	0	0	0	0	none	1	NA	none	1	NA	0	1	3	4	none	1	NA	none	1	NA	8	0	19	43	mother	0.0159	0	none	0.174
AT1G13030	26	19	9	19	none	0.744	NA	none	0.709	NA	0	0	0	0	none	1	NA	none	1	NA	0	0	0	0	none	1	NA	none	1	NA	6	4	5	13	none	1	NA	none	0.862	NA	8	4	31	55	none	1	NA	none	1
AT1G13040	0	0	0	0	none	1	NA	none	1	NA	0	0	0	0	none	1	NA	none	1	NA	0	0	0	0	none	1	NA	none	1	NA	1	4	4	11	none	0.827	NA	none	0.217	NA	4	8	6	13	none	0.225	NA	none	0.141
AT1G13050	0	0	0	0	none	1	NA	none	1	NA	0	0	0	0	none	1	NA	none	1	NA	0	0	0	0	none	1	NA	none	1	NA	12	7	7	6	none	0.504	NA	none	0.664	NA	23	10	15	26	none	1	NA	none	0.764
AT1G13060	509	211	156	449	mother	8.14e-06	1.233	none	0.338	NA	109	48	17	87	mother	0.000146	1.239	Ler	0.0186	0	20	6	0	8	mother	0.00612	0	none	0.375	NA	214	92	183	456	mother	0.0307	0	none	0.834	NA	391	166	303	862	mother	5.47e-06	1.226	none	0.186
AT1G13080	62	30	7	6	none	0.511	NA	none	0.421	NA	225	85	81	94	none	0.228	NA	Col	7.77e-05	1.323	74	17	62	52	none	0.864	NA	Col	4.31e-07	2.136	0	0	1	2	none	1	NA	none	1	NA	0	0	0	1	none	1	NA	none	1
AT1G13090	0	0	0	0	none	1	NA	none	1	NA	0	0	0	0	none	1	NA	none	1	NA	0	0	0	0	none	1	NA	none	1	NA	7	3	7	22	none	0.915	NA	none	0.88	NA	14	1	2	43	mother	3.14e-07	3.38	none	1
AT1G13100	0	0	0	0	none	1	NA	none	1	NA	0	0	0	0	none	1	NA	none	1	NA	0	0	0	0	none	1	NA	none	1	NA	0	0	0	0	none	1	NA	none	1	NA	0	0	0	0	none	1	NA	none	1
AT1G13110	0	0	0	0	none	1	NA	none	1	NA	0	0	0	0	none	1	NA	none	1	NA	0	0	0	0	none	1	NA	none	1	NA	3	0	0	2	none	0.232	NA	none	1	NA	0	0	0	0	none	1	NA	none	1
AT1G13120	358	112	153	275	mother	0.0415	0	Col	0.000596	1.181	178	47	204	174	none	0.296	NA	Col	2.1e-15	2.635	122	83	103	85	father	8.19e-08	1.876	Col	0.00811	1.013	9	3	9	28	none	0.536	NA	none	1	NA	23	14	48	101	none	0.959	NA	none	0.701
AT1G13130	5	0	3	5	none	0.288	NA	none	0.447	NA	0	0	0	0	none	1	NA	none	1	NA	0	0	0	0	none	1	NA	none	1	NA	4	1	0	1	none	1	NA	none	1	NA	22	0	0	4	mother	0.000305	1.491	none	1
AT1G13140	22	7	7	18	none	0.543	NA	none	0.98	NA	0	0	1	0	none	1	NA	none	1	NA	0	0	0	0	none	1	NA	none	1	NA	23	8	15	37	none	0.468	NA	none	0.981	NA	24	32	16	62	none	0.495	NA	Cvi	8.96e-05
AT1G13150	18	4	3	5	none	0.695	NA	none	0.581	NA	0	0	0	33	none	1	NA	none	1	NA	17	0	0	0	none	1	NA	none	1	NA	0	0	0	0	none	1	NA	none	1	NA	0	0	0	0	none	1	NA	none	1
AT1G13160	38	14	11	15	none	1	NA	none	0.407	NA	18	9	33	121	none	0.254	NA	none	0.272	NA	0	0	0	9	none	1	NA	none	1	NA	27	21	24	54	none	0.688	NA	none	0.324	NA	91	25	58	137	mother	0.00497	1.021	none	0.242
AT1G13170	142	62	40	62	none	0.949	NA	none	0.286	NA	99	6	0	0	none	1	NA	none	1	NA	44	0	4	0	none	1	NA	Col	1.24e-05	11.927	76	36	75	96	none	0.304	NA	none	0.136	NA	147	52	116	246	none	0.0519	NA	none	0.249
AT1G13180	139	28	42	75	mother	0.0112	1.017	Col	0.00149	1.276	62	35	24	97	none	0.0527	NA	Ler	0.0136	0	22	0	16	25	mother	0.000236	1.206	Col	0.000927	1.976	0	0	0	0	none	1	NA	none	1	NA	0	0	0	0	none	1	NA	none	1
AT1G13190	0	0	0	0	none	1	NA	none	1	NA	0	0	0	0	none	1	NA	none	1	NA	0	0	0	0	none	1	NA	none	1	NA	65	34	63	104	none	0.598	NA	none	0.79	NA	66	31	48	138	none	0.185	NA	none	0.464
AT1G13195	60	12	17	19	none	0.782	NA	Col	0.00557	1.277	5	0	0	0	none	1	NA	none	1	NA	8	0	13	50	mother	0.00124	1.098	none	0.418	NA	5	4	4	18	none	1	NA	none	0.33	NA	12	11	28	29	father	0.0322	0	none	1
AT1G13200	0	0	0	0	none	1	NA	none	1	NA	0	0	0	0	none	1	NA	none	1	NA	0	0	0	0	none	1	NA	none	1	NA	0	0	0	0	none	1	NA	none	1	NA	0	0	0	0	none	1	NA	none	1
AT1G13210	7	2	3	1	none	1	NA	none	0.427	NA	0	0	0	0	none	1	NA	none	1	NA	0	0	0	0	none	1	NA	none	1	NA	31	8	1	4	none	0.555	NA	none	1	NA	0	0	5	11	none	1	NA	none	1
AT1G13220	94	70	20	87	none	0.442	NA	Ler	0.000245	1.471	257	142	187	106	father	3.13e-15	2.505	Col	6.98e-13	2.052	75	73	183	239	father	1.02e-07	1.785	none	0.277	NA	49	19	43	119	none	0.159	NA	none	1	NA	97	32	120	239	none	0.105	NA	none	0.143
AT1G13230	0	0	0	0	none	1	NA	none	1	NA	0	0	0	0	none	1	NA	none	1	NA	0	0	0	0	none	1	NA	none	1	NA	0	0	0	0	none	1	NA	none	1	NA	0	0	0	0	none	1	NA	none	1
AT1G13240	0	0	0	0	none	1	NA	none	1	NA	0	0	0	0	none	1	NA	none	1	NA	0	0	0	0	none	1	NA	none	1	NA	0	0	0	0	none	1	NA	none	1	NA	0	0	0	0	none	1	NA	none	1
AT1G13245	0	0	0	0	none	1	NA	none	1	NA	0	0	0	0	none	1	NA	none	1	NA	0	0	0	0	none	1	NA	none	1	NA	18	7	7	30	none	0.186	NA	none	0.728	NA	3	0	9	34	none	0.11	NA	none	1
AT1G13250	155	59	30	79	none	0.0803	NA	none	1	NA	92	76	0	42	mother	1.98e-07	2.445	Ler	2.19e-09	6.673	201	102	56	357	mother	1.34e-11	1.87	Ler	7.51e-10	1.926	59	15	50	90	none	0.198	NA	none	0.0521	NA	96	22	60	108	mother	0.0197	0	Col	0.0064
AT1G13260	156	3	1	17	mother	1.17e-14	12.624	none	0.589	NA	89	0	0	29	mother	3.87e-27	43.726	none	1	NA	82	0	0	0	none	1	NA	none	1	NA	12	3	1	32	mother	0.000167	1.676	none	0.177	NA	46	0	1	35	mother	9.06e-20	18.133	none	0.582
AT1G13270	175	59	73	129	none	0.407	NA	none	0.0555	NA	52	63	39	161	none	0.697	NA	Ler	6.18e-10	2.451	86	48	11	225	mother	1.32e-15	3.552	Ler	5.1e-14	4.426	111	71	57	122	none	0.688	NA	none	0.334	NA	69	52	151	247	father	0.0109	1.053	none	0.475
AT1G13280	165	6	53	21	none	0.128	NA	Col	4.44e-28	19.034	55	0	29	0	none	1	NA	Col	2.2e-22	108.086	86	0	37	0	none	1	NA	Col	2.95e-31	215.629	330	27	235	98	none	0.507	NA	Col	1.7e-69	15.688	422	26	316	115	none	0.117	NA	Col	4.13e-103
AT1G13290	0	0	0	0	none	1	NA	none	1	NA	0	0	0	0	none	1	NA	none	1	NA	0	0	0	0	none	1	NA	none	1	NA	0	0	0	0	none	1	NA	none	1	NA	0	0	0	0	none	1	NA	none	1
AT1G13300	0	0	0	0	none	1	NA	none	1	NA	0	0	0	0	none	1	NA	none	1	NA	0	0	0	0	none	1	NA	none	1	NA	0	0	0	0	none	1	NA	none	1	NA	0	0	0	0	none	1	NA	none	1
AT1G13310	0	0	0	0	none	1	NA	none	1	NA	0	0	0	0	none	1	NA	none	1	NA	0	0	0	0	none	1	NA	none	1	NA	0	0	0	0	none	1	NA	none	1	NA	0	0	0	0	none	1	NA	none	1
AT1G13320	259	126	72	142	none	1	NA	none	1	NA	128	67	87	124	none	0.0812	NA	none	0.233	NA	148	95	61	233	none	0.053	NA	Ler	9.99e-06	1.432	40	13	46	88	none	0.464	NA	none	0.385	NA	82	25	80	144	none	0.222	NA	none	0.0675
AT1G13330	0	0	0	0	none	1	NA	none	1	NA	0	0	0	0	none	1	NA	none	1	NA	0	0	0	0	none	1	NA	none	1	NA	2	0	6	12	none	0.705	NA	none	1	NA	5	0	21	35	none	0.14	NA	none	0.255
AT1G13340	22	2	1	11	mother	0.00153	1.309	none	1	NA	1	0	0	1	none	1	NA	none	1	NA	58	0	0	6	mother	6.1e-08	5.896	none	1	NA	0	0	0	12	none	1	NA	none	1	NA	7	0	2	25	mother	0.000282	1.494	none	1
AT1G13350	2	0	0	2	none	0.604	NA	none	1	NA	0	0	0	0	none	1	NA	none	1	NA	19	13	22	38	none	0.614	NA	none	0.932	NA	19	1	19	13	none	0.495	NA	Col	0.000365	2.368	20	0	13	13	mother	0.00923	0	Col	0.000515
AT1G13360	5	1	3	4	none	1	NA	none	0.798	NA	0	0	0	0	none	1	NA	none	1	NA	4	0	0	0	none	1	NA	none	1	NA	2	0	0	1	none	0.551	NA	none	1	NA	0	0	1	1	none	1	NA	none	1
AT1G13370	4	1	2	0	none	1	NA	none	0.314	NA	0	0	0	0	none	1	NA	none	1	NA	0	0	0	0	none	1	NA	none	1	NA	1	0	3	1	none	1	NA	none	0.589	NA	0	1	0	5	none	1	NA	none	0.271
AT1G13380	0	0	0	0	none	1	NA	none	1	NA	0	0	0	0	none	1	NA	none	1	NA	0	0	0	0	none	1	NA	none	1	NA	0	0	0	0	none	1	NA	none	1	NA	0	0	0	0	none	1	NA	none	1
AT1G13390	151	65	60	47	father	0.0108	1.126	Col	7.23e-05	1.519	131	79	229	92	father	7.85e-19	3.571	Col	8.47e-14	2.455	162	192	219	348	father	6.12e-14	2.045	Ler	1.15e-05	1.291	114	105	419	254	father	8.77e-27	3.993	Col	0.00108	1.177	111	19	469	321	none	1	NA	Col	2.55e-21
AT1G13400	0	0	0	0	none	1	NA	none	1	NA	0	0	0	0	none	1	NA	none	1	NA	0	0	0	0	none	1	NA	none	1	NA	0	1	0	0	none	1	NA	none	1	NA	0	0	0	0	none	1	NA	none	1
AT1G13410	53	28	23	21	none	0.138	NA	none	0.162	NA	67	10	0	15	mother	4.79e-08	3.405	none	0.435	NA	16	0	0	0	none	1	NA	none	1	NA	30	3	21	24	none	0.279	NA	Col	0.00161	1.592	18	19	35	58	none	0.0707	NA	none	0.277
AT1G13420	152	1	60	15	mother	0.0151	0	Col	7.29e-38	61.116	65	0	0	26	mother	2.36e-22	28.631	none	1	NA	89	0	7	5	mother	0.00278	1.388	Col	1.39e-07	10.878	31	1	49	5	none	1	NA	Col	6.19e-16	21.527	32	0	82	14	none	0.319	NA	Col	2.24e-18
AT1G13430	0	0	0	0	none	1	NA	none	1	NA	0	0	0	0	none	1	NA	none	1	NA	0	0	0	0	none	1	NA	none	1	NA	0	0	0	0	none	1	NA	none	1	NA	0	0	0	0	none	1	NA	none	1
AT1G13440	9901	5468	3162	7907	mother	8.94e-06	1.051	Ler	7.41e-32	1.282	10437	5330	2306	5171	mother	0.0017	1.011	Ler	1.4e-05	1.055	4353	2129	1957	4238	mother	0.0081	0	none	0.18	NA	8361	3710	7761	10455	father	9.52e-30	1.231	Col	1.1e-95	1.563	11480	4134	14830	21412	none	0.999	NA	Col	1.71e-219
AT1G13448	0	0	0	0	none	1	NA	none	1	NA	0	0	0	0	none	1	NA	none	1	NA	0	0	0	0	none	1	NA	none	1	NA	0	0	0	0	none	1	NA	none	1	NA	0	0	1	1	none	1	NA	none	1
AT1G13450	236	60	72	74	none	1	NA	Col	8.33e-09	2.089	114	52	1	62	mother	3.71e-13	4.279	Ler	2.66e-07	3.561	176	32	82	83	none	0.234	NA	Col	4.08e-12	2.757	73	44	140	176	father	0.0136	1.059	none	0.392	NA	130	22	152	188	mother	0.0121	0	Col	1.53e-10
AT1G13460	294	70	73	91	none	0.393	NA	Col	3.89e-08	1.912	31	39	47	51	father	1.03e-05	1.96	none	0.427	NA	27	8	0	78	mother	8.89e-14	7.934	Ler	0.0001	2.786	32	6	60	63	none	0.656	NA	Col	0.00113	1.533	46	2	157	203	mother	4.59e-05	1.616	Col	4.75e-08
AT1G13470	0	0	0	0	none	1	NA	none	1	NA	0	0	0	0	none	1	NA	none	1	NA	0	0	0	0	none	1	NA	none	1	NA	0	0	0	1	none	1	NA	none	1	NA	0	0	0	0	none	1	NA	none	1
AT1G13480	0	0	0	0	none	1	NA	none	1	NA	0	0	0	0	none	1	NA	none	1	NA	0	0	0	0	none	1	NA	none	1	NA	0	0	0	0	none	1	NA	none	1	NA	0	0	0	0	none	1	NA	none	1
AT1G13485	0	0	0	0	none	1	NA	none	1	NA	0	0	0	0	none	1	NA	none	1	NA	0	0	0	0	none	1	NA	none	1	NA	0	0	0	0	none	1	NA	none	1	NA	0	0	0	0	none	1	NA	none	1
AT1G13490	0	0	0	0	none	1	NA	none	1	NA	0	0	0	0	none	1	NA	none	1	NA	0	0	0	0	none	1	NA	none	1	NA	0	0	0	0	none	1	NA	none	1	NA	0	0	0	0	none	1	NA	none	1
AT1G13500	0	0	0	0	none	1	NA	none	1	NA	0	0	0	0	none	1	NA	none	1	NA	0	0	0	0	none	1	NA	none	1	NA	0	0	0	0	none	1	NA	none	1	NA	0	0	0	0	none	1	NA	none	1
AT1G13510	0	0	0	0	none	1	NA	none	1	NA	0	0	0	0	none	1	NA	none	1	NA	0	0	0	0	none	1	NA	none	1	NA	1	0	3	0	none	1	NA	none	0.416	NA	0	0	2	0	none	1	NA	none	1
AT1G13520	0	0	0	0	none	1	NA	none	1	NA	0	0	0	0	none	1	NA	none	1	NA	0	0	0	0	none	1	NA	none	1	NA	0	0	0	1	none	1	NA	none	1	NA	0	0	0	0	none	1	NA	none	1
AT1G13530	16	6	3	4	none	1	NA	none	0.876	NA	0	0	0	0	none	1	NA	none	1	NA	7	5	0	15	mother	0.0177	0	Ler	0.016	0	3	2	4	12	none	1	NA	none	0.787	NA	0	0	7	9	none	1	NA	none	1
AT1G13540	0	0	0	0	none	1	NA	none	1	NA	0	0	0	0	none	1	NA	none	1	NA	0	0	0	0	none	1	NA	none	1	NA	3	1	15	20	none	1	NA	none	0.818	NA	5	0	7	12	none	0.21	NA	none	0.401
AT1G13550	1	0	0	0	none	1	NA	none	1	NA	0	0	0	0	none	1	NA	none	1	NA	0	0	0	0	none	1	NA	none	1	NA	0	2	0	1	none	1	NA	none	0.514	NA	0	0	4	0	none	1	NA	none	1
AT1G13560	0	0	0	0	none	1	NA	none	1	NA	0	0	0	0	none	1	NA	none	1	NA	0	0	0	0	none	1	NA	none	1	NA	28	19	30	48	none	0.388	NA	none	1	NA	50	13	35	58	none	0.376	NA	none	0.0709
AT1G13570	386	179	84	185	none	0.533	NA	none	1	NA	131	99	76	148	father	0.0435	0	none	0.0733	NA	96	26	26	98	mother	1.21e-05	1.474	none	1	NA	57	21	103	168	none	0.904	NA	none	0.172	NA	36	29	93	253	none	0.721	NA	Cvi	0.0189
AT1G13580	3	4	1	0	none	0.65	NA	none	1	NA	0	0	0	0	none	1	NA	none	1	NA	0	0	0	0	none	1	NA	none	1	NA	0	0	0	0	none	1	NA	none	1	NA	0	0	0	8	none	1	NA	none	1
AT1G13590	750	514	240	646	none	1	NA	Ler	7.81e-10	1.422	83	69	53	48	father	2.21e-06	1.812	none	0.375	NA	179	119	64	50	father	6.53e-07	1.87	Col	0.00669	1.058	32	14	30	22	none	0.16	NA	Col	0.0246	0	192	98	425	599	father	0.0198	1.004	Col	0.0473
AT1G13600	0	0	0	0	none	1	NA	none	1	NA	0	0	0	0	none	1	NA	none	1	NA	0	0	0	0	none	1	NA	none	1	NA	0	0	0	0	none	1	NA	none	1	NA	0	0	0	1	none	1	NA	none	1
AT1G13605	0	0	0	0	none	1	NA	none	1	NA	0	0	0	0	none	1	NA	none	1	NA	0	0	0	0	none	1	NA	none	1	NA	0	0	0	0	none	1	NA	none	1	NA	0	0	0	0	none	1	NA	none	1
AT1G13607	0	0	0	0	none	1	NA	none	1	NA	0	0	0	0	none	1	NA	none	1	NA	0	0	0	0	none	1	NA	none	1	NA	0	0	0	0	none	1	NA	none	1	NA	0	0	0	0	none	1	NA	none	1
AT1G13608	0	0	0	0	none	1	NA	none	1	NA	0	0	0	0	none	1	NA	none	1	NA	0	0	0	0	none	1	NA	none	1	NA	7	2	22	29	none	1	NA	none	0.472	NA	0	6	23	51	none	0.0721	NA	Cvi	0.00488
AT1G13609	0	0	0	0	none	1	NA	none	1	NA	0	0	0	0	none	1	NA	none	1	NA	0	0	0	0	none	1	NA	none	1	NA	0	0	0	0	none	1	NA	none	1	NA	0	0	0	0	none	1	NA	none	1
AT1G13610	0	0	0	0	none	1	NA	none	1	NA	0	0	0	0	none	1	NA	none	1	NA	0	0	0	0	none	1	NA	none	1	NA	0	0	0	0	none	1	NA	none	1	NA	0	0	0	0	none	1	NA	none	1
AT1G13620	0	0	0	0	none	1	NA	none	1	NA	0	0	0	0	none	1	NA	none	1	NA	0	0	0	0	none	1	NA	none	1	NA	0	0	0	0	none	1	NA	none	1	NA	0	0	0	0	none	1	NA	none	1
AT1G13630	0	0	0	0	none	1	NA	none	1	NA	0	0	0	0	none	1	NA	none	1	NA	0	0	0	0	none	1	NA	none	1	NA	0	0	0	2	none	1	NA	none	1	NA	0	0	1	0	none	1	NA	none	1
AT1G13635	0	0	0	0	none	1	NA	none	1	NA	0	0	0	0	none	1	NA	none	1	NA	0	0	0	0	none	1	NA	none	1	NA	0	0	0	1	none	1	NA	none	1	NA	0	0	0	0	none	1	NA	none	1
AT1G13640	0	0	0	0	none	1	NA	none	1	NA	0	0	0	0	none	1	NA	none	1	NA	0	0	0	0	none	1	NA	none	1	NA	81	29	86	152	none	0.645	NA	none	0.18	NA	114	51	172	336	none	0.784	NA	none	0.65
AT1G13650	0	0	0	0	none	1	NA	none	1	NA	0	0	0	0	none	1	NA	none	1	NA	0	0	0	0	none	1	NA	none	1	NA	0	0	0	0	none	1	NA	none	1	NA	0	0	3	5	none	1	NA	none	1
AT1G13660	0	0	0	0	none	1	NA	none	1	NA	0	0	0	0	none	1	NA	none	1	NA	0	0	0	0	none	1	NA	none	1	NA	0	0	0	0	none	1	NA	none	1	NA	0	0	0	0	none	1	NA	none	1
AT1G13670	0	0	0	0	none	1	NA	none	1	NA	0	0	0	0	none	1	NA	none	1	NA	0	0	0	0	none	1	NA	none	1	NA	0	0	0	0	none	1	NA	none	1	NA	0	0	0	0	none	1	NA	none	1
AT1G13680	0	0	0	0	none	1	NA	none	1	NA	0	0	0	0	none	1	NA	none	1	NA	0	0	0	0	none	1	NA	none	1	NA	0	0	1	0	none	1	NA	none	1	NA	0	0	0	0	none	1	NA	none	1
AT1G13690	0	0	0	0	none	1	NA	none	1	NA	0	0	0	0	none	1	NA	none	1	NA	0	0	0	0	none	1	NA	none	1	NA	72	43	89	148	none	0.254	NA	none	1	NA	97	38	43	115	none	0.0605	NA	none	1
AT1G13700	8	2	0	2	none	0.37	NA	none	1	NA	0	0	0	0	none	1	NA	none	1	NA	0	0	0	0	none	1	NA	none	1	NA	4	0	1	2	none	0.653	NA	none	0.619	NA	0	0	4	1	none	1	NA	none	1
AT1G13710	0	0	0	0	none	1	NA	none	1	NA	0	0	0	0	none	1	NA	none	1	NA	0	0	0	0	none	1	NA	none	1	NA	8	16	1	0	none	0.445	NA	none	1	NA	0	0	0	0	none	1	NA	none	1
AT1G13720	0	0	0	0	none	1	NA	none	1	NA	0	0	0	0	none	1	NA	none	1	NA	0	0	0	0	none	1	NA	none	1	NA	0	0	0	0	none	1	NA	none	1	NA	0	0	0	0	none	1	NA	none	1
AT1G13730	0	0	0	0	none	1	NA	none	1	NA	0	0	0	0	none	1	NA	none	1	NA	0	0	0	0	none	1	NA	none	1	NA	0	0	0	0	none	1	NA	none	1	NA	0	0	0	0	none	1	NA	none	1
AT1G13740	0	0	0	0	none	1	NA	none	1	NA	0	0	0	0	none	1	NA	none	1	NA	0	0	0	0	none	1	NA	none	1	NA	58	34	57	100	none	0.446	NA	none	1	NA	18	23	83	213	none	0.17	NA	Cvi	0.00182
AT1G13750	0	0	0	0	none	1	NA	none	1	NA	0	0	0	0	none	1	NA	none	1	NA	0	0	0	0	none	1	NA	none	1	NA	9	3	12	18	none	1	NA	none	0.678	NA	18	20	30	68	none	0.219	NA	none	0.0619
AT1G13755	0	0	0	0	none	1	NA	none	1	NA	0	0	0	0	none	1	NA	none	1	NA	0	0	0	0	none	1	NA	none	1	NA	17	3	63	72	none	0.678	NA	Col	0.0224	1.109	53	6	348	541	mother	0.00048	1.32	Col	1.2e-05
AT1G13760	0	0	0	0	none	1	NA	none	1	NA	0	0	0	0	none	1	NA	none	1	NA	0	0	0	0	none	1	NA	none	1	NA	2	0	1	0	none	1	NA	none	0.514	NA	0	0	0	3	none	1	NA	none	1
AT1G13770	0	0	0	0	none	1	NA	none	1	NA	0	0	0	0	none	1	NA	none	1	NA	0	0	0	0	none	1	NA	none	1	NA	0	0	0	0	none	1	NA	none	1	NA	0	0	0	0	none	1	NA	none	1
AT1G13780	0	0	0	0	none	1	NA	none	1	NA	0	0	0	0	none	1	NA	none	1	NA	0	0	0	0	none	1	NA	none	1	NA	12	4	33	17	none	0.372	NA	Col	0.0232	1.112	15	1	74	78	none	0.175	NA	Col	0.0031
AT1G13790	0	0	0	0	none	1	NA	none	1	NA	0	0	0	0	none	1	NA	none	1	NA	0	0	0	0	none	1	NA	none	1	NA	5	2	6	12	none	1	NA	none	1	NA	6	7	17	37	none	0.498	NA	none	0.31
AT1G13800	0	0	0	0	none	1	NA	none	1	NA	0	0	0	0	none	1	NA	none	1	NA	0	0	0	0	none	1	NA	none	1	NA	1	1	0	2	none	1	NA	none	1	NA	0	5	2	9	none	0.651	NA	Cvi	0.0132
AT1G13810	0	0	0	0	none	1	NA	none	1	NA	0	0	0	0	none	1	NA	none	1	NA	0	0	0	0	none	1	NA	none	1	NA	0	1	4	8	none	1	NA	none	0.574	NA	2	0	10	13	none	0.661	NA	none	0.644
AT1G13820	0	0	0	0	none	1	NA	none	1	NA	0	0	0	0	none	1	NA	none	1	NA	0	0	0	0	none	1	NA	none	1	NA	62	24	35	91	none	0.222	NA	none	1	NA	68	53	73	136	none	0.0667	NA	none	0.216
AT1G13830	84	41	15	36	none	0.872	NA	none	0.945	NA	46	19	20	22	none	0.499	NA	none	0.0887	NA	30	1	39	40	mother	0.00634	0	Col	3.82e-06	3.258	0	0	0	0	none	1	NA	none	1	NA	0	0	0	0	none	1	NA	none	1
AT1G13840	0	0	0	0	none	1	NA	none	1	NA	0	0	0	0	none	1	NA	none	1	NA	0	0	0	0	none	1	NA	none	1	NA	0	0	0	0	none	1	NA	none	1	NA	0	0	0	0	none	1	NA	none	1
AT1G13850	0	0	0	0	none	1	NA	none	1	NA	0	0	0	0	none	1	NA	none	1	NA	0	0	0	0	none	1	NA	none	1	NA	0	0	0	0	none	1	NA	none	1	NA	0	0	0	0	none	1	NA	none	1
AT1G13860	52	29	15	51	none	0.501	NA	none	0.248	NA	90	39	0	0	none	1	NA	none	1	NA	17	6	35	4	father	0.00096	1.86	Col	1.27e-06	3.733	1	0	0	4	none	0.388	NA	none	1	NA	0	0	12	16	none	1	NA	none	1
AT1G13870	52	43	14	32	none	0.739	NA	none	0.246	NA	0	7	19	54	none	0.0588	NA	Ler	0.000372	3.088	0	10	0	0	none	1	NA	none	1	NA	68	42	80	192	none	1	NA	none	0.227	NA	62	40	109	237	none	0.644	NA	none	0.253
AT1G13880	321	140	75	143	none	0.921	NA	none	0.523	NA	149	46	25	73	mother	0.00134	1.085	none	0.88	NA	64	1	54	94	mother	8.26e-11	3.485	Col	6.44e-09	4.601	120	51	219	328	none	0.705	NA	Col	0.049	0	184	75	216	446	none	0.194	NA	none	0.438
AT1G13890	0	0	0	0	none	1	NA	none	1	NA	0	0	0	0	none	1	NA	none	1	NA	0	0	0	0	none	1	NA	none	1	NA	0	0	0	0	none	1	NA	none	1	NA	0	0	0	0	none	1	NA	none	1
AT1G13900	226	48	34	90	mother	5.31e-06	1.544	none	0.0972	NA	186	45	63	101	mother	0.0236	0	Col	0.000102	1.363	165	99	24	210	mother	1.14e-09	1.87	Ler	2.66e-12	2.692	17	4	15	56	mother	0.0451	0	none	1	NA	80	19	48	114	mother	0.00211	1.089	none	0.147
AT1G13910	38	14	8	14	none	1	NA	none	0.665	NA	0	0	0	1	none	1	NA	none	1	NA	10	0	0	14	mother	1.86e-06	2.372	none	1	NA	6	4	7	9	none	0.648	NA	none	1	NA	6	0	15	28	none	0.069	NA	none	0.261
AT1G13920	1	0	0	0	none	1	NA	none	1	NA	0	0	0	0	none	1	NA	none	1	NA	4	0	0	9	mother	0.00293	0	none	1	NA	0	0	0	0	none	1	NA	none	1	NA	0	0	0	0	none	1	NA	none	1
AT1G13930	0	0	0	0	none	1	NA	none	1	NA	0	0	0	0	none	1	NA	none	1	NA	0	0	0	0	none	1	NA	none	1	NA	34	3	8	0	none	0.789	NA	Col	4.47e-06	7.694	64	0	33	34	mother	2.14e-07	2.67	Col	1.41e-11
AT1G13940	116	42	24	53	none	0.389	NA	none	0.779	NA	116	21	61	88	mother	0.0135	0	Col	4.07e-06	1.745	31	0	28	17	mother	0.0083	0	Col	1.02e-08	7.339	27	11	34	61	none	1	NA	none	0.735	NA	71	15	72	130	mother	0.024	0	Col	0.00599
AT1G13950	11	2	1	2	none	1	NA	none	0.734	NA	19	0	0	0	none	1	NA	none	1	NA	23	0	0	13	mother	2.35e-09	5.065	none	1	NA	0	0	0	0	none	1	NA	none	1	NA	0	0	5	3	none	1	NA	none	1
AT1G13960	2	0	2	0	none	1	NA	none	0.567	NA	0	0	0	0	none	1	NA	none	1	NA	0	0	0	0	none	1	NA	none	1	NA	0	0	0	0	none	1	NA	none	1	NA	0	0	2	0	none	1	NA	none	1
AT1G13970	128	9	8	54	mother	7.47e-18	5.977	none	0.36	NA	0	0	0	20	none	1	NA	none	1	NA	4	0	0	0	none	1	NA	none	1	NA	4	0	0	18	mother	0.000845	1.22	none	1	NA	3	0	0	22	mother	0.00166	1.118	none	1
AT1G13980	245	85	80	174	mother	0.0451	0	none	0.308	NA	149	57	16	100	mother	4.53e-08	1.788	Ler	0.00822	1.047	119	21	21	67	mother	8.2e-07	1.756	none	0.157	NA	36	29	56	62	father	0.00526	1.252	none	0.935	NA	90	23	139	308	mother	0.0013	1.127	none	0.0596
AT1G13990	63	29	19	51	none	0.535	NA	none	0.843	NA	45	1	1	51	mother	6.06e-22	17.367	none	1	NA	95	3	39	70	mother	3.18e-11	3.225	Col	2.54e-09	4.004	33	12	32	48	none	1	NA	none	0.313	NA	3	7	24	68	none	0.446	NA	Cvi	0.0207
AT1G14000	172	90	59	153	none	0.533	NA	none	0.305	NA	133	110	9	81	mother	0.00101	1.076	Ler	8.48e-10	2.944	79	90	57	217	none	0.569	NA	Ler	1.46e-11	2.4	35	11	49	100	none	0.442	NA	none	0.453	NA	93	43	122	250	none	0.75	NA	none	0.953
AT1G14010	657	232	162	386	mother	2.38e-05	1.209	none	0.346	NA	165	132	75	260	none	0.763	NA	Ler	1.05e-08	1.708	115	70	37	114	none	0.408	NA	Ler	0.0159	0	81	17	90	227	mother	4.5e-05	1.404	none	0.0824	NA	133	43	139	352	mother	0.00087	1.143	none	0.514
AT1G14020	169	72	44	94	none	0.609	NA	none	0.949	NA	96	7	0	29	mother	1.49e-18	12.231	none	0.423	NA	11	32	0	29	none	0.112	NA	Ler	8.8e-11	11.212	53	24	52	86	none	0.878	NA	none	0.562	NA	63	22	83	138	none	0.741	NA	none	0.117
AT1G14030	68	16	5	21	mother	0.00786	1.018	none	1	NA	15	12	69	31	father	2.77e-05	2.227	Col	0.0348	0	0	0	0	4	none	1	NA	none	1	NA	216	54	150	112	none	0.285	NA	Col	9.86e-18	3.118	161	50	223	234	none	0.479	NA	Col	3.71e-09
AT1G14040	26	4	8	14	none	0.343	NA	none	0.23	NA	12	0	32	28	mother	0.0433	0	Col	0.00121	2.161	35	11	0	12	mother	0.00033	1.278	none	0.135	NA	6	7	4	14	none	0.92	NA	none	0.247	NA	25	0	7	24	mother	8.33e-07	2.46	Col	0.0323
AT1G14048	0	0	0	0	none	1	NA	none	1	NA	0	0	0	0	none	1	NA	none	1	NA	0	0	0	0	none	1	NA	none	1	NA	0	0	0	0	none	1	NA	none	1	NA	0	0	0	0	none	1	NA	none	1
AT1G14060	39	16	26	63	none	0.578	NA	none	1	NA	9	0	0	0	none	1	NA	none	1	NA	33	12	12	6	none	0.222	NA	Col	0.00774	1.117	33	9	32	10	none	0.12	NA	Col	5.04e-06	2.844	102	1	43	43	mother	1.51e-08	2.939	Col	3.48e-16
AT1G14070	21	12	15	14	none	0.229	NA	none	0.542	NA	0	0	0	0	none	1	NA	none	1	NA	0	0	0	0	none	1	NA	none	1	NA	0	3	3	6	none	0.716	NA	none	0.326	NA	3	0	10	18	none	0.375	NA	none	0.675
AT1G14071	0	0	0	0	none	1	NA	none	1	NA	0	0	0	0	none	1	NA	none	1	NA	0	0	0	0	none	1	NA	none	1	NA	0	0	0	0	none	1	NA	none	1	NA	0	0	0	0	none	1	NA	none	1
AT1G14080	0	0	0	0	none	1	NA	none	1	NA	0	0	0	0	none	1	NA	none	1	NA	0	0	0	0	none	1	NA	none	1	NA	21	2	130	17	none	0.196	NA	Col	1.76e-13	12.668	21	0	161	24	none	0.513	NA	Col	1.64e-15
AT1G14100	0	0	0	0	none	1	NA	none	1	NA	0	0	0	0	none	1	NA	none	1	NA	0	0	0	0	none	1	NA	none	1	NA	2	0	4	0	none	1	NA	none	0.145	NA	0	0	2	0	none	1	NA	none	1
AT1G14110	0	0	0	0	none	1	NA	none	1	NA	0	0	0	0	none	1	NA	none	1	NA	0	0	0	0	none	1	NA	none	1	NA	0	1	0	9	none	1	NA	none	0.203	NA	0	0	0	7	none	1	NA	none	1
AT1G14120	0	0	0	0	none	1	NA	none	1	NA	0	0	0	0	none	1	NA	none	1	NA	0	0	0	0	none	1	NA	none	1	NA	2	0	3	0	none	1	NA	none	0.203	NA	0	0	4	0	none	1	NA	none	1
AT1G14130	12	0	2	7	mother	0.00983	0	none	0.36	NA	0	0	0	0	none	1	NA	none	1	NA	0	10	0	0	none	1	NA	none	1	NA	104	20	54	309	mother	1.38e-18	3.471	none	0.949	NA	159	29	66	271	mother	3.67e-18	2.905	none	0.418
AT1G14140	0	0	0	0	none	1	NA	none	1	NA	0	0	0	0	none	1	NA	none	1	NA	0	0	0	0	none	1	NA	none	1	NA	44	12	28	44	none	0.59	NA	none	0.0883	NA	19	12	22	46	none	0.938	NA	none	0.784
AT1G14150	0	0	0	0	none	1	NA	none	1	NA	0	0	0	0	none	1	NA	none	1	NA	0	0	0	0	none	1	NA	none	1	NA	0	0	0	0	none	1	NA	none	1	NA	0	0	0	0	none	1	NA	none	1
AT1G14160	0	0	0	0	none	1	NA	none	1	NA	0	0	0	0	none	1	NA	none	1	NA	0	0	0	0	none	1	NA	none	1	NA	0	0	0	0	none	1	NA	none	1	NA	0	0	0	0	none	1	NA	none	1
AT1G14170	0	0	0	0	none	1	NA	none	1	NA	0	0	0	0	none	1	NA	none	1	NA	0	0	0	0	none	1	NA	none	1	NA	28	4	9	21	none	0.0574	NA	none	0.239	NA	38	6	3	48	mother	2.54e-09	3.622	none	0.426
AT1G14180	32	7	8	10	none	0.823	NA	none	0.146	NA	46	0	0	0	none	1	NA	none	1	NA	47	0	0	9	mother	7.64e-10	7.166	none	1	NA	0	0	0	0	none	1	NA	none	1	NA	0	0	0	0	none	1	NA	none	1
AT1G14185	0	0	0	0	none	1	NA	none	1	NA	0	0	0	0	none	1	NA	none	1	NA	0	0	0	0	none	1	NA	none	1	NA	0	0	0	0	none	1	NA	none	1	NA	0	0	0	0	none	1	NA	none	1
AT1G14190	0	0	0	0	none	1	NA	none	1	NA	0	0	0	0	none	1	NA	none	1	NA	0	0	0	0	none	1	NA	none	1	NA	0	0	0	0	none	1	NA	none	1	NA	0	0	0	0	none	1	NA	none	1
AT1G14200	9	0	0	3	mother	0.0249	0	none	1	NA	10	12	13	0	father	4.08e-05	7.18	Col	0.00811	1.247	11	8	0	189	mother	5.19e-09	7.002	Ler	3.53e-09	14.814	0	0	0	0	none	1	NA	none	1	NA	0	0	0	0	none	1	NA	none	1
AT1G14205	1	0	0	1	none	1	NA	none	1	NA	0	0	0	0	none	1	NA	none	1	NA	0	0	0	0	none	1	NA	none	1	NA	0	0	0	0	none	1	NA	none	1	NA	0	0	0	0	none	1	NA	none	1
AT1G14210	0	0	0	0	none	1	NA	none	1	NA	0	0	0	0	none	1	NA	none	1	NA	0	0	0	0	none	1	NA	none	1	NA	0	0	0	0	none	1	NA	none	1	NA	0	0	0	0	none	1	NA	none	1
AT1G14220	0	0	0	0	none	1	NA	none	1	NA	0	0	0	0	none	1	NA	none	1	NA	0	0	0	0	none	1	NA	none	1	NA	0	0	0	0	none	1	NA	none	1	NA	0	0	0	0	none	1	NA	none	1
AT1G14225	0	0	0	0	none	1	NA	none	1	NA	0	0	0	0	none	1	NA	none	1	NA	0	0	0	0	none	1	NA	none	1	NA	0	0	0	0	none	1	NA	none	1	NA	0	0	0	0	none	1	NA	none	1
AT1G14230	0	0	0	0	none	1	NA	none	1	NA	0	0	0	0	none	1	NA	none	1	NA	0	0	0	0	none	1	NA	none	1	NA	11	6	8	28	none	0.77	NA	none	0.518	NA	4	4	14	53	none	1	NA	none	0.161
AT1G14240	0	0	0	0	none	1	NA	none	1	NA	0	0	0	0	none	1	NA	none	1	NA	0	0	0	0	none	1	NA	none	1	NA	0	0	0	0	none	1	NA	none	1	NA	0	0	0	0	none	1	NA	none	1
AT1G14250	0	0	0	0	none	1	NA	none	1	NA	0	0	0	0	none	1	NA	none	1	NA	0	0	0	0	none	1	NA	none	1	NA	0	0	0	0	none	1	NA	none	1	NA	0	0	0	0	none	1	NA	none	1
AT1G14260	71	33	29	56	none	1	NA	none	0.972	NA	70	75	56	104	father	0.000885	1.207	Ler	0.00597	1.041	18	53	20	17	father	5.11e-08	4.325	none	0.0732	NA	2	3	5	14	none	0.829	NA	none	0.466	NA	0	2	15	47	none	0.665	NA	none	0.129
AT1G14270	26	11	17	19	none	0.75	NA	none	0.331	NA	37	17	0	23	mother	8.19e-06	1.849	Ler	0.00289	1.561	1	0	4	12	none	0.51	NA	none	1	NA	14	14	9	20	none	0.496	NA	none	0.326	NA	10	9	14	36	none	0.9	NA	none	0.26
AT1G14280	4	3	1	1	none	1	NA	none	1	NA	0	0	0	0	none	1	NA	none	1	NA	0	0	0	0	none	1	NA	none	1	NA	0	0	5	8	none	1	NA	none	1	NA	0	0	0	14	none	1	NA	none	1
AT1G14290	3	7	14	63	none	0.949	NA	Ler	0.00669	1.672	88	288	11	271	mother	0.0322	0	Ler	8.95e-88	35.08	74	231	53	543	none	0.477	NA	Ler	5.91e-93	18.597	9	7	17	55	none	1	NA	none	0.242	NA	6	4	73	185	none	1	NA	none	0.624
AT1G14300	28	18	12	16	none	0.486	NA	none	1	NA	20	10	3	80	mother	4.36e-06	2.12	Ler	0.000144	2.12	28	6	0	0	none	1	NA	none	1	NA	0	0	0	0	none	1	NA	none	1	NA	0	0	0	0	none	1	NA	none	1
AT1G14310	182	55	61	63	none	0.827	NA	Col	7.12e-06	1.671	83	40	57	27	father	3.67e-05	1.776	Col	1.38e-06	1.912	116	19	37	22	none	1	NA	Col	1.59e-10	3.769	55	18	63	89	none	1	NA	Col	0.0463	0	57	11	113	144	none	0.212	NA	Col	8.54e-05
AT1G14315	0	0	0	0	none	1	NA	none	1	NA	0	0	0	0	none	1	NA	none	1	NA	0	0	0	0	none	1	NA	none	1	NA	0	0	0	0	none	1	NA	none	1	NA	0	0	0	0	none	1	NA	none	1
AT1G14320	1793	1034	463	1214	none	0.144	NA	Ler	6.58e-09	1.259	591	347	291	280	father	1.11e-15	1.815	Col	3.17e-07	1.316	432	196	177	473	mother	0.00141	1.047	none	0.169	NA	322	240	146	322	none	0.0633	NA	Cvi	0.000729	1.144	417	146	483	1012	mother	0.000279	1.112	Col	0.0142
AT1G14330	10	3	0	9	mother	0.0293	0	none	0.46	NA	0	0	0	0	none	1	NA	none	1	NA	0	0	0	0	none	1	NA	none	1	NA	10	4	12	30	none	0.762	NA	none	1	NA	19	3	40	124	mother	0.00349	1.087	none	0.561
AT1G14340	3	2	0	1	none	1	NA	none	1	NA	0	0	0	0	none	1	NA	none	1	NA	0	0	0	0	none	1	NA	none	1	NA	9	1	14	10	none	1	NA	none	0.0532	NA	0	0	11	30	none	1	NA	none	1
AT1G14345	6	6	2	0	none	0.392	NA	none	0.717	NA	8	0	0	2	mother	0.0328	0	none	1	NA	13	0	3	5	mother	0.0208	0	none	0.0623	NA	4	1	1	5	none	0.785	NA	none	1	NA	0	0	7	4	none	1	NA	none	1
AT1G14350	31	11	9	27	none	0.299	NA	none	1	NA	90	28	27	0	father	3.37e-05	5.741	Col	9.72e-14	14.829	7	0	0	9	mother	0.000227	1.067	none	1	NA	1	0	0	2	none	0.551	NA	none	1	NA	0	0	8	21	none	1	NA	none	1
AT1G14360	97	4	20	38	mother	2.15e-07	2.577	Col	3.76e-06	2.855	286	8	190	23	none	1	NA	Col	2.46e-99	96.525	124	22	107	36	father	0.0333	0	Col	6.88e-25	7.341	40	17	75	56	none	0.0604	NA	Col	0.00292	1.275	99	28	117	368	mother	4.57e-06	1.489	none	0.857
AT1G14370	0	0	0	0	none	1	NA	none	1	NA	0	0	0	0	none	1	NA	none	1	NA	0	0	0	0	none	1	NA	none	1	NA	1	0	0	1	none	1	NA	none	1	NA	0	0	0	0	none	1	NA	none	1
AT1G14380	179	58	66	142	mother	0.0386	0	none	0.225	NA	158	70	0	145	mother	4.86e-33	16.09	Ler	6.18e-17	12.633	238	89	172	229	none	0.55	NA	Col	2.99e-05	1.293	172	73	170	367	none	0.272	NA	none	0.807	NA	353	118	224	604	mother	2.2e-08	1.405	none	0.616
AT1G14390	20	3	6	14	none	0.119	NA	none	0.487	NA	10	0	25	64	mother	0.000962	1.054	none	0.0833	NA	18	8	32	10	father	0.01	1.261	Col	0.000663	1.596	11	1	4	14	none	0.0795	NA	none	0.81	NA	2	15	16	37	father	0.00923	1.855	Cvi	0.000153
AT1G14400	0	0	0	0	none	1	NA	none	1	NA	0	0	0	0	none	1	NA	none	1	NA	0	0	0	0	none	1	NA	none	1	NA	254	91	255	456	none	0.232	NA	Col	0.00707	1.055	466	119	302	452	mother	0.00306	1.036	Col	8.79e-14
AT1G14410	113	64	18	55	none	0.604	NA	none	0.246	NA	8	9	0	43	mother	0.00198	0	Ler	3.59e-06	5.02	7	0	0	0	none	1	NA	none	1	NA	36	28	19	36	none	0.392	NA	none	0.534	NA	17	0	31	124	mother	3.62e-07	2.993	none	0.0912
AT1G14420	5	4	0	1	none	1	NA	none	1	NA	0	0	0	0	none	1	NA	none	1	NA	0	0	0	0	none	1	NA	none	1	NA	7	0	0	0	none	1	NA	none	1	NA	8	0	0	0	none	1	NA	none	1
AT1G14430	0	0	0	0	none	1	NA	none	1	NA	0	0	0	0	none	1	NA	none	1	NA	0	0	0	0	none	1	NA	none	1	NA	7	2	5	14	none	0.646	NA	none	1	NA	21	9	2	6	none	0.818	NA	none	1
AT1G14440	0	0	0	0	none	1	NA	none	1	NA	0	0	0	0	none	1	NA	none	1	NA	0	0	0	0	none	1	NA	none	1	NA	0	0	0	0	none	1	NA	none	1	NA	0	0	0	0	none	1	NA	none	1
AT1G14450	0	0	0	0	none	1	NA	none	1	NA	0	0	0	0	none	1	NA	none	1	NA	0	0	0	0	none	1	NA	none	1	NA	288	141	238	501	none	0.765	NA	none	1	NA	95	81	111	308	none	0.406	NA	Cvi	2.7e-05
AT1G14455	0	0	0	0	none	1	NA	none	1	NA	0	0	0	0	none	1	NA	none	1	NA	0	0	0	0	none	1	NA	none	1	NA	0	0	0	0	none	1	NA	none	1	NA	0	0	0	2	none	1	NA	none	1
AT1G14460	5	2	0	1	none	1	NA	none	1	NA	31	0	0	0	none	1	NA	none	1	NA	16	8	0	0	none	1	NA	none	1	NA	0	0	0	0	none	1	NA	none	1	NA	0	0	0	0	none	1	NA	none	1
AT1G14470	0	0	0	0	none	1	NA	none	1	NA	0	0	0	0	none	1	NA	none	1	NA	0	0	0	0	none	1	NA	none	1	NA	0	0	0	0	none	1	NA	none	1	NA	0	0	0	0	none	1	NA	none	1
AT1G14480	0	0	0	0	none	1	NA	none	1	NA	0	0	0	0	none	1	NA	none	1	NA	0	0	0	0	none	1	NA	none	1	NA	0	0	0	0	none	1	NA	none	1	NA	0	0	0	0	none	1	NA	none	1
AT1G14490	0	0	0	0	none	1	NA	none	1	NA	0	0	0	0	none	1	NA	none	1	NA	0	0	0	0	none	1	NA	none	1	NA	0	0	0	0	none	1	NA	none	1	NA	0	0	0	0	none	1	NA	none	1
AT1G14500	0	0	0	0	none	1	NA	none	1	NA	0	0	0	0	none	1	NA	none	1	NA	0	0	0	0	none	1	NA	none	1	NA	0	0	0	0	none	1	NA	none	1	NA	0	0	0	0	none	1	NA	none	1
AT1G14510	0	0	0	0	none	1	NA	none	1	NA	0	0	0	0	none	1	NA	none	1	NA	0	0	0	0	none	1	NA	none	1	NA	5	0	6	19	none	0.12	NA	none	0.743	NA	0	0	67	143	none	1	NA	none	1
AT1G14518	0	0	0	1	none	1	NA	none	1	NA	1	4	0	0	none	1	NA	none	1	NA	0	0	0	0	none	1	NA	none	1	NA	0	0	0	2	none	1	NA	none	1	NA	3	0	0	1	none	0.379	NA	none	1
AT1G14520	0	0	0	0	none	1	NA	none	1	NA	0	0	0	0	none	1	NA	none	1	NA	0	0	0	0	none	1	NA	none	1	NA	188	0	0	643	mother	8.14e-190	2047.94	none	1	NA	585	0	3	1989	mother	0	8577.98	none	1
AT1G14530	0	0	0	0	none	1	NA	none	1	NA	0	0	0	0	none	1	NA	none	1	NA	0	0	0	0	none	1	NA	none	1	NA	45	17	58	127	none	0.449	NA	none	0.82	NA	21	0	107	139	mother	0.000298	1.381	Col	9.93e-05
AT1G14540	0	0	0	0	none	1	NA	none	1	NA	0	0	0	0	none	1	NA	none	1	NA	0	0	0	0	none	1	NA	none	1	NA	0	0	0	0	none	1	NA	none	1	NA	0	0	0	0	none	1	NA	none	1
AT1G14549	0	0	0	0	none	1	NA	none	1	NA	0	0	0	0	none	1	NA	none	1	NA	0	0	0	0	none	1	NA	none	1	NA	0	0	0	0	none	1	NA	none	1	NA	0	0	0	0	none	1	NA	none	1
AT1G14550	0	0	0	0	none	1	NA	none	1	NA	0	0	0	0	none	1	NA	none	1	NA	0	0	0	0	none	1	NA	none	1	NA	0	0	0	0	none	1	NA	none	1	NA	0	0	0	0	none	1	NA	none	1
AT1G14560	88	37	32	61	none	1	NA	none	0.711	NA	31	0	1	101	mother	3.51e-27	35.722	none	1	NA	42	9	16	28	none	0.133	NA	none	0.0871	NA	15	5	11	40	none	0.173	NA	none	0.937	NA	23	0	38	63	mother	3.66e-05	1.664	Col	0.000383
AT1G14570	313	148	95	258	none	0.0597	NA	none	0.281	NA	252	85	31	81	mother	0.00688	1.005	none	0.719	NA	51	20	23	4	father	0.00138	1.955	Col	1.34e-06	3.179	315	215	337	728	none	0.0878	NA	Cvi	0.00202	1.09	497	259	457	932	none	0.931	NA	none	0.676
AT1G14580	235	34	26	168	mother	4.75e-30	5.181	none	1	NA	202	12	30	40	mother	8.22e-07	1.976	Col	9.07e-12	4.447	27	17	15	77	none	0.17	NA	Ler	0.0142	1.029	377	52	273	1099	mother	2.61e-60	4.788	Col	0.00075	1.182	633	134	352	2341	mother	8.4e-124	5.83	Cvi	0.00769
AT1G14590	106	51	22	87	mother	0.0409	0	none	0.107	NA	13	10	0	0	none	1	NA	none	1	NA	7	0	0	18	mother	6.88e-06	2.135	none	1	NA	34	5	17	35	mother	0.0364	0	none	0.107	NA	22	25	45	92	none	0.0608	NA	Cvi	0.0363
AT1G14600	0	0	0	0	none	1	NA	none	1	NA	0	0	0	0	none	1	NA	none	1	NA	0	0	0	0	none	1	NA	none	1	NA	0	0	0	0	none	1	NA	none	1	NA	0	0	0	0	none	1	NA	none	1
AT1G14610	392	155	82	164	none	0.356	NA	none	0.335	NA	609	232	261	757	mother	3.66e-11	1.422	none	0.448	NA	457	244	245	738	mother	0.0013	1.045	Ler	2.98e-05	1.192	207	100	231	317	none	0.0588	NA	Col	0.0201	1.004	394	147	421	864	mother	0.00672	1.013	Col	0.0458
AT1G14620	0	0	0	0	none	1	NA	none	1	NA	0	0	0	0	none	1	NA	none	1	NA	0	0	0	0	none	1	NA	none	1	NA	24	26	16	24	none	0.0626	NA	none	0.471	NA	31	17	15	46	none	0.583	NA	none	0.42
AT1G14630	0	0	0	0	none	1	NA	none	1	NA	0	0	0	0	none	1	NA	none	1	NA	0	0	0	0	none	1	NA	none	1	NA	1	3	0	0	none	1	NA	none	1	NA	0	0	0	0	none	1	NA	none	1
AT1G14640	0	0	0	0	none	1	NA	none	1	NA	0	0	0	0	none	1	NA	none	1	NA	0	0	0	0	none	1	NA	none	1	NA	20	9	32	29	none	0.332	NA	none	0.154	NA	82	34	47	39	father	0.0469	0	Col	0.00157
AT1G14642	0	0	0	0	none	1	NA	none	1	NA	0	0	0	0	none	1	NA	none	1	NA	0	0	0	0	none	1	NA	none	1	NA	3	0	4	0	none	1	NA	none	0.0708	NA	0	0	8	0	none	1	NA	none	1
AT1G14650	0	0	0	0	none	1	NA	none	1	NA	0	0	0	0	none	1	NA	none	1	NA	0	0	0	0	none	1	NA	none	1	NA	433	215	444	650	father	0.0106	1.021	Col	0.00728	1.036	1166	423	1140	1883	none	0.0849	NA	Col	2.85e-13
AT1G14660	6	2	2	5	none	0.873	NA	none	1	NA	11	0	37	26	none	0.141	NA	Col	0.000714	2.48	21	7	15	17	none	1	NA	none	0.15	NA	37	8	40	75	none	0.141	NA	none	0.0875	NA	54	45	107	170	father	0.00723	1.113	none	0.358
AT1G14670	0	0	0	0	none	1	NA	none	1	NA	0	0	0	0	none	1	NA	none	1	NA	0	0	0	0	none	1	NA	none	1	NA	98	76	98	427	none	0.192	NA	Cvi	1.59e-09	2.014	158	71	297	1360	mother	6.67e-10	1.7	Cvi	4.96e-05
AT1G14680	0	0	0	0	none	1	NA	none	1	NA	0	0	0	0	none	1	NA	none	1	NA	0	0	0	0	none	1	NA	none	1	NA	6	7	17	41	none	0.757	NA	none	0.222	NA	15	6	33	58	none	0.921	NA	none	0.752
AT1G14685	0	0	0	0	none	1	NA	none	1	NA	0	0	0	0	none	1	NA	none	1	NA	0	0	0	0	none	1	NA	none	1	NA	89	24	106	99	none	0.756	NA	Col	7.42e-07	1.932	91	10	170	275	mother	1.97e-06	1.6	Col	5.65e-08
AT1G14686	0	0	0	0	none	1	NA	none	1	NA	0	0	0	0	none	1	NA	none	1	NA	0	0	0	0	none	1	NA	none	1	NA	0	0	0	0	none	1	NA	none	1	NA	0	0	0	0	none	1	NA	none	1
AT1G14687	0	0	0	0	none	1	NA	none	1	NA	0	0	0	0	none	1	NA	none	1	NA	0	0	0	0	none	1	NA	none	1	NA	353	180	403	814	none	1	NA	none	0.998	NA	412	232	304	729	none	0.685	NA	Cvi	0.0139
AT1G14688	0	0	0	0	none	1	NA	none	1	NA	0	0	0	0	none	1	NA	none	1	NA	0	0	0	0	none	1	NA	none	1	NA	0	0	0	0	none	1	NA	none	1	NA	0	0	0	0	none	1	NA	none	1
AT1G14690	0	0	0	0	none	1	NA	none	1	NA	0	0	0	0	none	1	NA	none	1	NA	0	0	0	0	none	1	NA	none	1	NA	349	128	578	964	none	0.453	NA	Col	8.64e-05	1.205	676	186	1389	2041	mother	0.00108	1.061	Col	5.68e-25
AT1G14700	0	0	0	0	none	1	NA	none	1	NA	0	0	0	0	none	1	NA	none	1	NA	0	0	0	0	none	1	NA	none	1	NA	4	18	10	93	none	0.746	NA	Cvi	2.44e-10	7.818	38	22	36	290	mother	0.000138	1.466	Cvi	1.92e-05
AT1G14710	0	0	0	0	none	1	NA	none	1	NA	0	0	0	0	none	1	NA	none	1	NA	0	0	0	0	none	1	NA	none	1	NA	112	41	137	225	none	0.842	NA	none	0.0511	NA	427	260	141	266	none	0.107	NA	none	0.432
AT1G14720	0	0	0	0	none	1	NA	none	1	NA	0	0	0	0	none	1	NA	none	1	NA	0	0	0	0	none	1	NA	none	1	NA	0	1	0	0	none	1	NA	none	1	NA	0	0	9	16	none	1	NA	none	1
AT1G14730	0	0	0	0	none	1	NA	none	1	NA	0	0	0	0	none	1	NA	none	1	NA	0	0	0	0	none	1	NA	none	1	NA	0	0	0	0	none	1	NA	none	1	NA	0	0	0	0	none	1	NA	none	1
AT1G14740	0	0	0	0	none	1	NA	none	1	NA	0	0	0	0	none	1	NA	none	1	NA	0	0	0	0	none	1	NA	none	1	NA	66	30	73	177	none	0.492	NA	none	0.88	NA	142	90	275	622	none	0.607	NA	none	0.0501
AT1G14750	0	0	0	0	none	1	NA	none	1	NA	0	0	0	0	none	1	NA	none	1	NA	0	0	0	0	none	1	NA	none	1	NA	0	0	2	1	none	1	NA	none	1	NA	5	0	5	7	none	0.374	NA	none	0.369
AT1G14755	0	0	0	0	none	1	NA	none	1	NA	0	0	0	0	none	1	NA	none	1	NA	0	0	0	0	none	1	NA	none	1	NA	97	67	122	354	none	0.975	NA	Cvi	0.00133	1.197	38	28	133	378	none	1	NA	Cvi	0.0209
AT1G14760	0	0	0	0	none	1	NA	none	1	NA	0	0	0	0	none	1	NA	none	1	NA	0	0	0	0	none	1	NA	none	1	NA	189	91	193	321	none	0.553	NA	none	0.301	NA	248	193	132	309	none	0.1	NA	Cvi	0.000116
AT1G14770	0	0	0	0	none	1	NA	none	1	NA	0	0	0	0	none	1	NA	none	1	NA	0	0	0	0	none	1	NA	none	1	NA	5	0	7	10	none	0.292	NA	none	0.258	NA	9	12	17	51	none	0.589	NA	Cvi	0.0216
AT1G14780	0	0	0	0	none	1	NA	none	1	NA	0	0	0	0	none	1	NA	none	1	NA	0	0	0	0	none	1	NA	none	1	NA	0	0	0	2	none	1	NA	none	1	NA	0	0	0	1	none	1	NA	none	1
AT1G14790	0	0	0	0	none	1	NA	none	1	NA	0	0	0	0	none	1	NA	none	1	NA	0	0	0	0	none	1	NA	none	1	NA	20	7	7	28	none	0.182	NA	none	0.938	NA	9	8	45	68	none	0.215	NA	none	0.741
AT1G14800	0	0	0	0	none	1	NA	none	1	NA	0	0	0	0	none	1	NA	none	1	NA	0	0	0	0	none	1	NA	none	1	NA	0	0	0	0	none	1	NA	none	1	NA	0	0	0	0	none	1	NA	none	1
AT1G14810	0	0	0	0	none	1	NA	none	1	NA	0	0	0	0	none	1	NA	none	1	NA	0	0	0	0	none	1	NA	none	1	NA	0	0	0	0	none	1	NA	none	1	NA	0	0	0	0	none	1	NA	none	1
AT1G14820	0	0	0	0	none	1	NA	none	1	NA	0	0	0	0	none	1	NA	none	1	NA	0	0	0	0	none	1	NA	none	1	NA	4	0	0	0	none	1	NA	none	1	NA	0	0	1	1	none	1	NA	none	1
AT1G14830	0	0	0	0	none	1	NA	none	1	NA	0	0	0	0	none	1	NA	none	1	NA	0	0	0	0	none	1	NA	none	1	NA	2	0	1	1	none	1	NA	none	1	NA	4	0	15	17	none	0.413	NA	none	0.214
AT1G14840	0	0	0	0	none	1	NA	none	1	NA	0	0	0	0	none	1	NA	none	1	NA	0	0	0	0	none	1	NA	none	1	NA	2	0	3	7	none	0.694	NA	none	1	NA	2	0	9	30	none	0.275	NA	none	1
AT1G14850	41	35	8	29	none	1	NA	Ler	0.0484	0	47	9	0	0	none	1	NA	none	1	NA	25	0	0	0	none	1	NA	none	1	NA	48	41	40	81	none	0.217	NA	none	0.139	NA	81	38	48	159	mother	0.0481	0	none	0.165
AT1G14860	2	2	0	1	none	1	NA	none	1	NA	22	28	0	0	none	1	NA	none	1	NA	3	0	0	73	mother	4.19e-05	3.71	none	1	NA	15	3	39	42	none	0.975	NA	Col	0.0466	0	0	1	42	43	none	0.49	NA	none	1
AT1G14870	0	0	0	0	none	1	NA	none	1	NA	0	0	0	0	none	1	NA	none	1	NA	0	0	0	0	none	1	NA	none	1	NA	0	0	0	0	none	1	NA	none	1	NA	0	0	0	0	none	1	NA	none	1
AT1G14880	0	0	0	0	none	1	NA	none	1	NA	0	0	0	0	none	1	NA	none	1	NA	0	0	0	0	none	1	NA	none	1	NA	0	0	0	0	none	1	NA	none	1	NA	0	0	0	0	none	1	NA	none	1
AT1G14890	7	2	0	1	none	0.677	NA	none	1	NA	0	0	0	0	none	1	NA	none	1	NA	0	0	0	0	none	1	NA	none	1	NA	0	0	0	0	none	1	NA	none	1	NA	0	0	0	0	none	1	NA	none	1
AT1G14900	536	351	133	291	none	0.374	NA	Ler	0.0169	1.021	185	85	103	145	none	0.173	NA	Col	0.0318	0	1223	484	1108	875	father	2e-22	1.651	Col	3.84e-63	2.636	0	0	0	0	none	1	NA	none	1	NA	0	0	0	0	none	1	NA	none	1
AT1G14910	0	0	0	0	none	1	NA	none	1	NA	0	0	0	0	none	1	NA	none	1	NA	0	0	0	0	none	1	NA	none	1	NA	44	18	62	84	none	0.762	NA	none	0.18	NA	135	64	58	110	none	1	NA	none	0.792
AT1G14920	37	9	5	24	mother	0.0222	0	none	1	NA	0	0	0	0	none	1	NA	none	1	NA	13	0	0	0	none	1	NA	none	1	NA	24	27	23	91	none	1	NA	Cvi	0.000199	1.643	42	16	33	153	mother	0.00122	1.186	none	0.224
AT1G14930	0	0	0	0	none	1	NA	none	1	NA	0	0	0	0	none	1	NA	none	1	NA	0	0	0	0	none	1	NA	none	1	NA	0	0	0	0	none	1	NA	none	1	NA	0	0	0	0	none	1	NA	none	1
AT1G14940	0	0	0	0	none	1	NA	none	1	NA	0	0	0	0	none	1	NA	none	1	NA	0	0	0	0	none	1	NA	none	1	NA	0	0	0	0	none	1	NA	none	1	NA	0	0	0	0	none	1	NA	none	1
AT1G14950	0	0	0	0	none	1	NA	none	1	NA	0	0	0	0	none	1	NA	none	1	NA	0	0	0	0	none	1	NA	none	1	NA	0	0	0	0	none	1	NA	none	1	NA	0	0	0	0	none	1	NA	none	1
AT1G14960	0	0	0	0	none	1	NA	none	1	NA	0	0	0	0	none	1	NA	none	1	NA	0	0	0	0	none	1	NA	none	1	NA	0	0	0	0	none	1	NA	none	1	NA	0	0	0	0	none	1	NA	none	1
AT1G14970	443	19	24	136	mother	4.45e-56	13.621	Col	9.57e-05	1.697	158	1	0	82	mother	1.7e-61	148.184	none	1	NA	12	0	10	0	none	1	NA	Col	3.97e-06	8.132	107	4	31	153	mother	6.79e-28	8.604	Col	0.00234	1.413	428	28	30	201	mother	2.81e-65	11.958	Col	0.00969
AT1G14980	604	191	150	257	none	0.0606	NA	Col	2.98e-05	1.283	606	145	155	341	mother	8.42e-12	1.587	Col	4.3e-06	1.311	451	200	100	435	mother	1.16e-12	1.672	Ler	6.06e-06	1.315	261	230	153	424	none	0.158	NA	Cvi	5.68e-11	1.701	391	124	194	497	mother	2.36e-08	1.399	none	0.219
AT1G14990	56	21	20	73	mother	0.0293	0	none	0.716	NA	16	30	0	21	mother	0.0359	0	Ler	2.6e-07	5.638	16	22	0	0	none	1	NA	none	1	NA	0	0	0	0	none	1	NA	none	1	NA	0	0	0	0	none	1	NA	none	1
AT1G15000	0	0	0	0	none	1	NA	none	1	NA	0	0	0	0	none	1	NA	none	1	NA	0	0	0	0	none	1	NA	none	1	NA	22	13	46	84	none	0.786	NA	none	1	NA	49	39	86	183	none	0.24	NA	none	0.0824
AT1G15002	0	0	0	0	none	1	NA	none	1	NA	0	0	0	0	none	1	NA	none	1	NA	0	0	0	0	none	1	NA	none	1	NA	0	0	0	0	none	1	NA	none	1	NA	0	0	0	0	none	1	NA	none	1
AT1G15010	972	375	246	389	none	1	NA	Col	1.05e-05	1.241	1727	513	121	296	mother	9.71e-11	1.511	Col	0.0129	1.01	1537	555	754	1010	none	0.347	NA	Col	3.15e-25	1.707	514	219	536	907	none	1	NA	Col	0.00312	1.064	414	190	329	676	none	0.415	NA	none	0.757
AT1G15015	0	0	0	0	none	1	NA	none	1	NA	0	0	0	0	none	1	NA	none	1	NA	0	0	0	0	none	1	NA	none	1	NA	0	0	0	0	none	1	NA	none	1	NA	0	0	0	0	none	1	NA	none	1
AT1G15020	111	45	28	78	none	0.123	NA	none	0.992	NA	104	58	68	185	none	0.377	NA	none	0.0852	NA	30	18	33	99	none	0.602	NA	none	0.181	NA	36	16	39	93	none	0.551	NA	none	1	NA	27	17	92	202	none	0.761	NA	none	0.528
AT1G15030	264	111	40	143	mother	0.00044	1.202	none	0.151	NA	259	170	59	219	mother	0.0486	0	Ler	6.85e-07	1.508	357	220	291	734	none	0.969	NA	Ler	0.000154	1.148	80	32	71	151	none	0.512	NA	none	0.805	NA	65	32	175	355	none	1	NA	none	1
AT1G15040	19	6	0	4	none	0.147	NA	none	0.794	NA	25	22	0	29	mother	0.000213	1.218	Ler	6.26e-06	3.774	36	0	0	46	mother	7.65e-23	28.055	none	1	NA	10	4	13	38	none	0.591	NA	none	1	NA	0	0	25	58	none	1	NA	none	1
AT1G15045	0	0	0	0	none	1	NA	none	1	NA	0	0	0	0	none	1	NA	none	1	NA	0	0	0	0	none	1	NA	none	1	NA	0	0	0	0	none	1	NA	none	1	NA	0	0	0	0	none	1	NA	none	1
AT1G15050	1	0	0	0	none	1	NA	none	1	NA	0	0	0	0	none	1	NA	none	1	NA	0	0	0	0	none	1	NA	none	1	NA	2	0	1	2	none	1	NA	none	1	NA	0	0	1	2	none	1	NA	none	1
AT1G15060	0	0	0	0	none	1	NA	none	1	NA	0	0	0	0	none	1	NA	none	1	NA	0	0	0	0	none	1	NA	none	1	NA	40	22	50	60	none	0.193	NA	none	0.43	NA	113	25	119	147	none	0.221	NA	Col	3.97e-07
AT1G15080	141	165	23	109	none	1	NA	Ler	4.87e-12	2.837	110	29	42	151	mother	3.7e-07	1.616	none	1	NA	19	21	1	70	mother	0.000186	1.502	Ler	3.85e-10	7.34	0	0	0	0	none	1	NA	none	1	NA	0	0	0	0	none	1	NA	none	1
AT1G15090	0	0	0	0	none	1	NA	none	1	NA	0	0	0	0	none	1	NA	none	1	NA	0	0	0	0	none	1	NA	none	1	NA	0	0	0	0	none	1	NA	none	1	NA	0	0	0	0	none	1	NA	none	1
AT1G15100	231	98	37	134	mother	0.000893	1.174	none	0.154	NA	494	140	333	243	father	0.000955	1.092	Col	1.05e-36	3.399	104	51	32	148	mother	0.000497	1.155	Ler	0.00279	1.111	7	7	18	37	none	0.769	NA	none	0.535	NA	6	4	29	27	none	0.255	NA	none	0.864
AT1G15110	1	0	0	0	none	1	NA	none	1	NA	0	0	0	0	none	1	NA	none	1	NA	0	0	0	0	none	1	NA	none	1	NA	0	0	0	0	none	1	NA	none	1	NA	0	0	0	0	none	1	NA	none	1
AT1G15120	692	262	143	260	none	0.341	NA	Col	0.0148	1.028	121	35	17	47	mother	0.0072	0	none	0.698	NA	88	5	34	3	none	0.83	NA	Col	1.33e-21	27.159	0	0	0	0	none	1	NA	none	1	NA	0	0	0	0	none	1	NA	none	1
AT1G15125	0	0	0	0	none	1	NA	none	1	NA	0	0	0	0	none	1	NA	none	1	NA	0	0	0	0	none	1	NA	none	1	NA	0	0	0	0	none	1	NA	none	1	NA	0	0	0	0	none	1	NA	none	1
AT1G15130	549	223	127	277	none	0.072	NA	none	0.626	NA	526	204	55	250	mother	1.27e-13	1.864	Ler	0.0012	1.121	365	86	165	230	mother	0.012	0	Col	2.42e-12	1.973	4	2	6	5	none	0.815	NA	none	0.808	NA	7	0	33	54	none	0.0837	NA	none	0.167
AT1G15140	33	24	22	40	none	0.538	NA	none	0.811	NA	10	5	2	23	none	0.0897	NA	none	0.108	NA	23	10	22	46	none	0.775	NA	none	1	NA	1	2	3	6	none	1	NA	none	0.715	NA	9	3	18	23	none	1	NA	none	0.458
AT1G15150	0	0	0	0	none	1	NA	none	1	NA	0	0	0	0	none	1	NA	none	1	NA	0	0	0	0	none	1	NA	none	1	NA	124	52	143	233	none	1	NA	none	0.126	NA	260	128	467	780	none	0.295	NA	none	0.202
AT1G15160	0	0	0	0	none	1	NA	none	1	NA	0	0	0	0	none	1	NA	none	1	NA	0	0	0	0	none	1	NA	none	1	NA	0	0	0	0	none	1	NA	none	1	NA	0	0	0	0	none	1	NA	none	1
AT1G15165	12	0	1	1	none	0.355	NA	none	0.314	NA	0	0	0	0	none	1	NA	none	1	NA	0	0	0	0	none	1	NA	none	1	NA	6	5	0	2	none	1	NA	none	0.679	NA	16	1	1	6	mother	0.0232	0	none	0.651
AT1G15170	2	6	2	4	none	0.506	NA	none	0.505	NA	10	14	0	0	none	1	NA	none	1	NA	0	0	0	0	none	1	NA	none	1	NA	0	0	0	0	none	1	NA	none	1	NA	0	0	0	0	none	1	NA	none	1
AT1G15175	1	1	0	2	none	1	NA	none	1	NA	0	13	0	0	none	1	NA	none	1	NA	0	0	0	20	none	1	NA	none	1	NA	1	0	0	1	none	1	NA	none	1	NA	0	0	0	0	none	1	NA	none	1
AT1G15180	61	5	21	7	none	1	NA	Col	1.17e-09	6.593	109	12	25	0	father	0.0222	1.592	Col	1.07e-18	32.846	31	0	21	24	mother	0.000222	1.294	Col	5.92e-06	3.963	27	17	50	37	father	0.0051	1.228	none	0.104	NA	29	12	40	37	none	0.202	NA	Col	0.0468
AT1G15190	9	3	3	3	none	1	NA	none	0.58	NA	0	0	0	0	none	1	NA	none	1	NA	0	0	0	0	none	1	NA	none	1	NA	1	3	4	12	none	1	NA	none	0.205	NA	1	0	5	6	none	1	NA	none	1
AT1G15200	362	178	130	303	none	0.442	NA	none	0.567	NA	221	175	86	571	mother	3.49e-07	1.371	Ler	6.29e-28	3.44	87	73	114	117	father	9.61e-08	1.855	none	0.57	NA	59	35	72	122	none	0.401	NA	none	1	NA	70	62	115	282	none	0.189	NA	Cvi	0.000707
AT1G15210	2	1	2	1	none	1	NA	none	1	NA	0	10	0	0	none	1	NA	none	1	NA	0	0	0	0	none	1	NA	none	1	NA	8	1	1	4	none	0.474	NA	none	1	NA	0	3	3	8	none	0.389	NA	none	0.108
AT1G15215	29	17	9	18	none	0.885	NA	none	1	NA	56	7	19	49	mother	7.81e-05	1.419	Col	0.0251	0	41	0	0	0	none	1	NA	none	1	NA	2	1	4	5	none	0.745	NA	none	1	NA	0	0	10	22	none	1	NA	none	1
AT1G15220	0	0	0	0	none	1	NA	none	1	NA	0	0	0	0	none	1	NA	none	1	NA	0	0	0	0	none	1	NA	none	1	NA	7	5	10	25	none	1	NA	none	0.673	NA	10	4	13	22	none	1	NA	none	0.873
AT1G15230	15	2	5	3	none	1	NA	none	0.0576	NA	7	1	0	0	none	1	NA	none	1	NA	0	0	0	21	none	1	NA	none	1	NA	14	5	8	14	none	1	NA	none	0.715	NA	0	0	4	15	none	1	NA	none	1
AT1G15240	324	157	80	203	none	0.248	NA	none	0.438	NA	333	42	290	338	mother	8.53e-08	1.435	Col	9.32e-32	4.225	126	26	101	162	mother	0.00359	0	Col	1.19e-05	1.551	69	36	69	169	none	0.777	NA	none	0.561	NA	74	65	146	330	none	0.0593	NA	Cvi	0.00186
AT1G15250	122	35	55	63	none	1	NA	Col	0.000185	1.462	40	20	0	0	none	1	NA	none	1	NA	49	5	39	0	father	0.0167	1.701	Col	3.19e-20	40.839	195	126	78	120	father	0.0203	1.011	none	1	NA	269	85	93	138	none	0.533	NA	Col	0.000148
AT1G15260	33	1	3	3	none	0.278	NA	Col	0.0292	1.317	11	0	0	0	none	1	NA	none	1	NA	13	0	0	0	none	1	NA	none	1	NA	14	0	1	0	none	1	NA	none	0.145	NA	13	0	1	2	none	0.304	NA	none	0.298
AT1G15270	62	26	31	48	none	0.982	NA	none	0.397	NA	16	0	16	0	none	1	NA	Col	9e-09	17.348	0	6	0	0	none	1	NA	none	1	NA	6	1	3	3	none	1	NA	none	0.437	NA	8	12	64	154	none	0.183	NA	Cvi	0.0253
AT1G15280	629	234	188	313	none	0.583	NA	Col	0.000456	1.16	140	57	78	238	mother	0.000977	1.068	none	0.374	NA	75	18	80	62	none	0.662	NA	Col	5.73e-08	2.323	194	49	126	180	none	0.165	NA	Col	8.27e-07	1.616	356	91	217	336	mother	0.00581	1.015	Col	9.25e-10
AT1G15290	1913	854	691	1112	none	0.257	NA	Col	1.83e-06	1.168	5406	2079	2596	4101	none	0.522	NA	Col	9.74e-43	1.49	3826	1518	2947	3763	father	2.69e-08	1.116	Col	3.49e-68	1.772	347	233	290	562	father	0.0132	1.019	Cvi	0.0497	0	859	414	931	1695	none	0.538	NA	none	0.137
AT1G15300	0	0	0	0	none	1	NA	none	1	NA	0	0	0	0	none	1	NA	none	1	NA	0	0	0	0	none	1	NA	none	1	NA	0	0	0	0	none	1	NA	none	1	NA	0	0	0	0	none	1	NA	none	1
AT1G15310	0	0	0	0	none	1	NA	none	1	NA	0	0	0	0	none	1	NA	none	1	NA	0	0	0	0	none	1	NA	none	1	NA	21	12	35	71	none	0.898	NA	none	1	NA	12	13	48	87	none	0.153	NA	none	0.285
AT1G15320	0	4	0	0	none	1	NA	none	1	NA	11	0	0	0	none	1	NA	none	1	NA	0	0	0	0	none	1	NA	none	1	NA	0	1	2	1	none	1	NA	none	1	NA	0	0	2	3	none	1	NA	none	1
AT1G15330	0	1	0	0	none	1	NA	none	1	NA	0	0	0	0	none	1	NA	none	1	NA	0	0	0	13	none	1	NA	none	1	NA	0	0	0	0	none	1	NA	none	1	NA	0	0	0	1	none	1	NA	none	1
AT1G15340	0	0	0	0	none	1	NA	none	1	NA	46	2	1	91	mother	4.72e-28	24.531	none	0.336	NA	70	13	102	112	none	0.233	NA	Col	4.72e-07	2.094	0	0	0	0	none	1	NA	none	1	NA	0	0	0	0	none	1	NA	none	1
AT1G15350	0	0	0	0	none	1	NA	none	1	NA	0	0	0	0	none	1	NA	none	1	NA	0	0	0	0	none	1	NA	none	1	NA	23	9	28	55	none	0.885	NA	none	0.845	NA	35	9	32	90	mother	0.0219	0	none	0.685
AT1G15360	0	0	0	0	none	1	NA	none	1	NA	0	0	0	0	none	1	NA	none	1	NA	0	0	0	0	none	1	NA	none	1	NA	0	1	0	0	none	1	NA	none	1	NA	0	0	0	0	none	1	NA	none	1
AT1G15370	0	0	0	0	none	1	NA	none	1	NA	0	0	0	0	none	1	NA	none	1	NA	0	0	0	0	none	1	NA	none	1	NA	0	0	0	0	none	1	NA	none	1	NA	0	0	0	0	none	1	NA	none	1
AT1G15380	0	0	0	0	none	1	NA	none	1	NA	0	0	0	0	none	1	NA	none	1	NA	0	0	0	0	none	1	NA	none	1	NA	97	18	313	723	mother	6.98e-07	1.657	Col	0.00273	1.242	18	11	68	101	none	0.356	NA	none	1
AT1G15385	0	0	0	0	none	1	NA	none	1	NA	0	0	0	0	none	1	NA	none	1	NA	0	0	0	0	none	1	NA	none	1	NA	0	0	0	0	none	1	NA	none	1	NA	0	0	0	0	none	1	NA	none	1
AT1G15390	79	43	9	36	none	0.307	NA	none	0.168	NA	3	14	32	0	father	3.26e-10	47.891	none	0.0516	NA	43	0	0	91	mother	1.25e-34	66.291	none	1	NA	84	78	70	127	father	0.00659	1.126	Cvi	0.0474	0	75	33	65	177	none	0.154	NA	none	0.663
AT1G15400	89	37	28	60	none	0.604	NA	none	0.978	NA	82	32	73	73	none	0.128	NA	Col	0.000645	1.236	73	0	32	1	none	0.401	NA	Col	2.21e-25	105.049	12	1	8	13	none	0.3	NA	none	0.214	NA	35	6	13	26	none	0.0781	NA	none	0.127
AT1G15405	95	41	80	125	none	0.966	NA	none	0.251	NA	0	9	0	0	none	1	NA	none	1	NA	27	0	31	12	none	0.0614	NA	Col	9.2e-10	9.435	498	76	336	326	mother	0.00175	1.073	Col	3.97e-45	4.559	172	29	160	180	mother	0.0332	0	Col	2.04e-14
AT1G15410	201	120	71	112	none	0.123	NA	none	0.988	NA	46	21	24	20	none	0.102	NA	Col	0.0266	0	40	5	11	7	none	1	NA	Col	0.000238	2.048	81	39	161	243	none	0.456	NA	none	0.302	NA	291	94	101	271	mother	4.77e-06	1.311	none	0.548
AT1G15415	0	0	0	0	none	1	NA	none	1	NA	0	0	0	0	none	1	NA	none	1	NA	0	0	0	0	none	1	NA	none	1	NA	0	0	0	0	none	1	NA	none	1	NA	0	0	0	0	none	1	NA	none	1
AT1G15420	0	0	0	0	none	1	NA	none	1	NA	0	0	0	0	none	1	NA	none	1	NA	0	0	0	0	none	1	NA	none	1	NA	2	4	7	13	none	0.386	NA	none	0.532	NA	7	4	37	58	none	0.68	NA	none	1
AT1G15430	327	138	76	129	none	1	NA	none	0.162	NA	747	120	277	30	father	7.58e-15	3.365	Col	4.23e-132	32.603	358	47	271	138	none	1	NA	Col	3.89e-60	9.004	126	72	90	182	none	0.738	NA	none	0.683	NA	213	103	132	255	none	1	NA	none	0.821
AT1G15440	203	79	79	144	none	0.696	NA	none	0.207	NA	183	94	135	276	none	1	NA	none	0.913	NA	207	77	43	79	none	0.481	NA	none	0.167	NA	77	60	43	89	none	0.253	NA	none	0.135	NA	187	104	83	181	none	1	NA	none	0.458
AT1G15450	0	0	0	0	none	1	NA	none	1	NA	0	0	0	0	none	1	NA	none	1	NA	0	0	0	0	none	1	NA	none	1	NA	0	0	0	0	none	1	NA	none	1	NA	0	0	0	0	none	1	NA	none	1
AT1G15460	0	0	0	0	none	1	NA	none	1	NA	0	0	0	0	none	1	NA	none	1	NA	0	0	0	0	none	1	NA	none	1	NA	0	1	0	2	none	1	NA	none	0.514	NA	2	0	6	6	none	1	NA	none	0.617
AT1G15470	184	49	49	88	none	0.0853	NA	Col	0.0101	1.079	3	9	1	0	none	0.286	NA	none	1	NA	250	56	32	137	mother	8.81e-14	2.442	none	1	NA	102	28	79	99	none	0.773	NA	Col	0.000161	1.429	104	27	82	139	none	0.0926	NA	Col	0.00396
AT1G15480	110	35	34	64	none	0.307	NA	none	0.208	NA	52	11	52	112	mother	0.00733	0	Col	0.046	0	49	9	12	28	mother	0.0194	0	none	0.178	NA	17	14	2	9	none	0.919	NA	none	0.292	NA	43	9	13	32	mother	0.0323	0	none	0.346
AT1G15490	77	48	32	79	none	1	NA	none	0.296	NA	64	31	0	22	mother	4.47e-06	1.931	Ler	0.00139	1.812	24	36	29	31	father	5.52e-05	2.04	none	0.345	NA	20	9	20	37	none	1	NA	none	0.985	NA	9	26	40	72	father	0.000295	2.084	Cvi	0.000313
AT1G15500	0	0	0	0	none	1	NA	none	1	NA	0	0	0	0	none	1	NA	none	1	NA	0	0	0	0	none	1	NA	none	1	NA	309	237	232	492	father	0.00673	1.045	Cvi	0.000179	1.175	273	152	349	815	none	0.816	NA	none	0.0697
AT1G15510	21	11	12	20	none	1	NA	none	1	NA	27	0	0	0	none	1	NA	none	1	NA	0	0	0	0	none	1	NA	none	1	NA	3	3	5	5	none	0.519	NA	none	1	NA	13	16	17	31	none	0.115	NA	none	0.181
AT1G15520	4	1	1	3	none	1	NA	none	1	NA	0	0	0	0	none	1	NA	none	1	NA	0	0	0	0	none	1	NA	none	1	NA	0	1	1	2	none	1	NA	none	1	NA	2	0	4	4	none	1	NA	none	0.611
AT1G15530	0	0	0	0	none	1	NA	none	1	NA	0	0	0	0	none	1	NA	none	1	NA	0	0	0	0	none	1	NA	none	1	NA	11	3	7	31	none	0.148	NA	none	1	NA	41	9	19	48	mother	0.0229	0	none	0.402
AT1G15540	0	0	0	0	none	1	NA	none	1	NA	0	0	0	0	none	1	NA	none	1	NA	0	0	0	0	none	1	NA	none	1	NA	0	0	0	0	none	1	NA	none	1	NA	0	1	1	4	none	1	NA	none	0.468
AT1G15550	0	0	0	0	none	1	NA	none	1	NA	0	0	0	0	none	1	NA	none	1	NA	0	0	0	0	none	1	NA	none	1	NA	0	0	0	0	none	1	NA	none	1	NA	0	0	0	0	none	1	NA	none	1
AT1G15560	0	0	0	0	none	1	NA	none	1	NA	0	0	0	0	none	1	NA	none	1	NA	0	0	0	0	none	1	NA	none	1	NA	0	0	0	0	none	1	NA	none	1	NA	0	0	0	0	none	1	NA	none	1
AT1G15570	3	2	0	0	none	1	NA	none	1	NA	13	0	0	0	none	1	NA	none	1	NA	0	0	0	0	none	1	NA	none	1	NA	1	1	4	1	none	1	NA	none	1	NA	3	0	0	6	mother	0.0307	0	none	1
AT1G15580	0	0	0	0	none	1	NA	none	1	NA	0	0	0	0	none	1	NA	none	1	NA	0	0	0	0	none	1	NA	none	1	NA	0	0	0	0	none	1	NA	none	1	NA	0	0	0	0	none	1	NA	none	1
AT1G15590	0	0	0	0	none	1	NA	none	1	NA	0	0	0	0	none	1	NA	none	1	NA	0	0	0	0	none	1	NA	none	1	NA	0	0	0	0	none	1	NA	none	1	NA	0	0	0	0	none	1	NA	none	1
AT1G15600	0	0	0	0	none	1	NA	none	1	NA	0	0	0	0	none	1	NA	none	1	NA	0	0	0	0	none	1	NA	none	1	NA	0	0	0	0	none	1	NA	none	1	NA	0	0	0	0	none	1	NA	none	1
AT1G15610	0	2	0	0	none	1	NA	none	1	NA	0	0	0	0	none	1	NA	none	1	NA	0	0	0	0	none	1	NA	none	1	NA	0	0	0	0	none	1	NA	none	1	NA	0	0	0	0	none	1	NA	none	1
AT1G15620	0	0	0	0	none	1	NA	none	1	NA	0	0	0	0	none	1	NA	none	1	NA	0	0	0	0	none	1	NA	none	1	NA	0	0	0	0	none	1	NA	none	1	NA	0	0	0	0	none	1	NA	none	1
AT1G15630	1	1	1	0	none	1	NA	none	1	NA	0	0	0	0	none	1	NA	none	1	NA	0	0	0	0	none	1	NA	none	1	NA	0	1	0	0	none	1	NA	none	1	NA	0	0	1	0	none	1	NA	none	1
AT1G15640	0	0	0	0	none	1	NA	none	1	NA	0	0	0	0	none	1	NA	none	1	NA	0	0	0	0	none	1	NA	none	1	NA	0	0	0	0	none	1	NA	none	1	NA	0	0	0	0	none	1	NA	none	1
AT1G15650	0	0	0	0	none	1	NA	none	1	NA	0	0	0	0	none	1	NA	none	1	NA	0	0	0	0	none	1	NA	none	1	NA	0	0	0	0	none	1	NA	none	1	NA	0	0	0	0	none	1	NA	none	1
AT1G15660	1411	673	381	587	father	0.0333	0	Col	0.000932	1.091	1635	412	890	750	father	0.0194	0	Col	9.59e-103	3.836	532	134	337	381	none	0.429	NA	Col	2.4e-25	2.511	460	223	413	641	none	0.0822	NA	Col	0.0179	1.001	580	342	596	1050	father	0.00156	1.059	none	0.804
AT1G15670	83	14	34	55	mother	0.0282	0	Col	0.00191	1.371	49	9	123	19	father	0.000524	1.469	Col	4.29e-21	10.883	92	11	63	90	mother	0.000541	1.171	Col	1.7e-07	2.296	21	17	12	50	none	0.743	NA	Cvi	0.0328	0	52	23	12	47	none	0.0773	NA	none	0.357
AT1G15680	0	0	0	0	none	1	NA	none	1	NA	0	0	0	0	none	1	NA	none	1	NA	0	0	0	0	none	1	NA	none	1	NA	0	0	0	0	none	1	NA	none	1	NA	0	0	0	0	none	1	NA	none	1
AT1G15690	8208	3393	1840	3766	mother	1.14e-09	1.125	Col	1.5e-05	1.074	5638	2074	2758	4482	mother	0.00447	1.002	Col	2.44e-47	1.517	4218	1094	1857	2266	mother	0.000442	1.035	Col	1.03e-140	2.781	1101	516	1196	2300	none	0.88	NA	none	0.221	NA	4146	1536	4046	8277	mother	2.97e-22	1.254	Col	4.18e-14
AT1G15700	40	15	14	17	none	1	NA	none	0.246	NA	15	15	0	34	mother	0.000383	1.097	Ler	2.16e-06	4.39	6	11	0	8	none	0.352	NA	Ler	0.00514	1.465	10	0	3	7	none	0.0968	NA	none	0.367	NA	16	3	26	47	none	0.214	NA	none	0.268
AT1G15710	351	184	95	164	none	0.443	NA	none	0.77	NA	272	41	59	38	none	0.865	NA	Col	8.4e-19	4.955	201	76	85	113	none	0.613	NA	Col	0.00109	1.155	75	42	98	165	none	0.419	NA	none	0.992	NA	168	75	205	382	none	0.93	NA	none	0.425
AT1G15720	483	178	104	183	none	0.48	NA	Col	0.0214	1.022	352	50	212	146	none	0.328	NA	Col	2.26e-42	6.166	266	45	112	152	mother	0.000305	1.148	Col	2.58e-13	2.493	111	48	134	157	none	0.126	NA	Col	0.0045	1.12	114	63	218	281	father	0.00821	1.058	none	0.121
AT1G15730	128	54	37	67	none	1	NA	none	0.595	NA	193	122	104	236	none	0.61	NA	Ler	0.0458	0	96	66	111	218	none	0.125	NA	none	0.182	NA	87	40	67	44	father	0.000998	1.322	Col	4.5e-05	1.564	173	61	127	82	father	0.000753	1.238	Col	1.43e-12
AT1G15740	85	7	16	31	mother	0.000235	1.529	Col	0.000932	1.629	128	105	57	345	mother	0.00146	1.079	Ler	1.56e-16	2.903	137	73	71	366	mother	1.54e-06	1.414	Ler	9.01e-07	1.606	212	51	292	508	mother	0.000372	1.155	Col	8.62e-07	1.526	88	23	391	660	none	0.0501	NA	Col	0.0018
AT1G15750	407	117	69	118	none	0.0941	NA	Col	0.000847	1.232	466	170	312	800	mother	5.43e-08	1.294	none	0.675	NA	353	144	150	329	mother	0.0357	0	none	0.537	NA	327	155	337	580	none	0.625	NA	none	0.183	NA	443	126	349	728	mother	8.13e-08	1.325	Col	4.82e-05
AT1G15757	0	0	0	0	none	1	NA	none	1	NA	0	0	0	0	none	1	NA	none	1	NA	0	0	0	0	none	1	NA	none	1	NA	0	0	0	0	none	1	NA	none	1	NA	0	0	0	0	none	1	NA	none	1
AT1G15760	1	0	1	0	none	1	NA	none	1	NA	13	0	0	0	none	1	NA	none	1	NA	5	0	0	0	none	1	NA	none	1	NA	42	38	1	2	none	0.51	NA	none	1	NA	0	0	0	1	none	1	NA	none	1
AT1G15770	0	0	0	0	none	1	NA	none	1	NA	0	0	0	0	none	1	NA	none	1	NA	0	0	0	0	none	1	NA	none	1	NA	0	0	0	0	none	1	NA	none	1	NA	0	0	0	0	none	1	NA	none	1
AT1G15772	12	7	0	1	none	1	NA	none	1	NA	0	11	0	0	none	1	NA	none	1	NA	10	0	24	10	none	0.399	NA	Col	0.000159	3.035	6	0	6	3	none	0.711	NA	none	0.0691	NA	8	5	9	0	father	0.0411	2.017	Col	0.0148
AT1G15780	155	103	34	153	mother	0.049	0	Ler	6.7e-06	1.612	79	74	16	181	mother	5.75e-05	1.328	Ler	2.78e-17	4.66	98	41	48	56	none	0.257	NA	Col	0.0169	0	84	47	99	229	none	1	NA	none	0.439	NA	252	78	190	487	mother	7.54e-07	1.359	none	0.248
AT1G15790	0	0	0	0	none	1	NA	none	1	NA	0	0	0	0	none	1	NA	none	1	NA	0	0	0	0	none	1	NA	none	1	NA	5	3	14	14	none	0.649	NA	none	0.879	NA	7	0	23	15	none	0.453	NA	Col	0.0106
AT1G15800	9	6	3	7	none	0.935	NA	none	0.918	NA	0	0	0	0	none	1	NA	none	1	NA	0	17	10	0	father	4.77e-07	46.08	none	1	NA	16	6	3	16	none	0.154	NA	none	0.658	NA	6	6	3	29	none	0.353	NA	Cvi	0.0184
AT1G15810	189	84	29	80	none	0.213	NA	none	0.704	NA	169	94	135	288	none	0.893	NA	none	0.39	NA	129	80	41	134	none	0.285	NA	Ler	0.0036	1.084	52	30	63	87	none	0.183	NA	none	0.677	NA	117	50	110	192	none	1	NA	none	0.296
AT1G15820	5081	1695	1020	1354	none	1	NA	Col	1.07e-56	1.971	1077	258	461	629	mother	6.55e-05	1.102	Col	7.4e-34	2.369	747	1139	244	3148	mother	4.54e-23	1.694	Ler	0	15.749	6258	3236	6304	9136	father	2.83e-40	1.325	Col	2.7e-25	1.239	5487	2245	4972	8245	none	0.785	NA	Col	1.91e-35
AT1G15825	9	5	9	15	none	1	NA	none	1	NA	0	0	0	0	none	1	NA	none	1	NA	0	0	9	12	none	1	NA	none	1	NA	56	47	28	24	father	0.00102	1.555	none	0.587	NA	61	4	37	26	none	0.139	NA	Col	4.67e-10
AT1G15830	17	1	11	13	none	0.236	NA	Col	0.022	1.115	0	0	0	19	none	1	NA	none	1	NA	7	0	0	0	none	1	NA	none	1	NA	93	39	101	55	father	0.000111	1.532	Col	1.88e-08	2.177	132	18	89	41	none	0.783	NA	Col	7.71e-22
AT1G15840	0	0	0	0	none	1	NA	none	1	NA	0	0	0	0	none	1	NA	none	1	NA	0	0	0	0	none	1	NA	none	1	NA	3	0	0	30	mother	0.00109	1.525	none	1	NA	5	0	0	1	none	0.276	NA	none	1
AT1G15850	0	0	0	0	none	1	NA	none	1	NA	0	0	0	0	none	1	NA	none	1	NA	0	0	0	0	none	1	NA	none	1	NA	0	0	0	0	none	1	NA	none	1	NA	0	0	0	0	none	1	NA	none	1
AT1G15860	304	136	60	112	none	1	NA	none	0.629	NA	114	87	0	223	mother	5.18e-30	14.4	Ler	2.18e-33	33.546	147	57	39	289	mother	2.8e-15	2.526	Ler	1.17e-05	1.519	101	49	135	293	none	0.787	NA	none	1	NA	95	59	121	279	none	0.891	NA	none	0.156
AT1G15870	45	58	22	113	none	1	NA	Ler	1.11e-09	2.859	0	4	0	45	none	1	NA	Ler	9.92e-06	12.198	0	18	0	50	none	1	NA	Ler	4.52e-16	60.989	1	0	2	1	none	1	NA	none	1	NA	3	0	2	4	none	0.611	NA	none	0.644
AT1G15880	1505	245	478	321	none	0.988	NA	Col	2.04e-118	6.939	710	145	238	168	none	0.38	NA	Col	3e-48	4.765	643	86	384	362	mother	7.67e-06	1.22	Col	4.16e-62	5.489	183	55	319	350	none	0.799	NA	Col	1.55e-10	1.93	378	46	514	547	mother	4.56e-08	1.429	Col	5.78e-45
AT1G15885	1	0	0	0	none	1	NA	none	1	NA	0	0	0	0	none	1	NA	none	1	NA	15	0	10	0	none	1	NA	Col	8.47e-07	10.165	0	0	0	0	none	1	NA	none	1	NA	0	0	0	0	none	1	NA	none	1
AT1G15890	12	9	4	4	none	0.683	NA	none	1	NA	0	0	0	0	none	1	NA	none	1	NA	25	0	0	0	none	1	NA	none	1	NA	0	0	0	0	none	1	NA	none	1	NA	0	0	0	0	none	1	NA	none	1
AT1G15900	9	21	7	33	none	0.53	NA	Ler	0.00011	2.319	0	0	0	14	none	1	NA	none	1	NA	0	13	4	33	none	0.232	NA	Ler	2.2e-08	10.312	2	1	1	4	none	1	NA	none	1	NA	3	2	7	15	none	1	NA	none	1
AT1G15910	705	251	193	282	none	1	NA	Col	4.06e-07	1.386	185	22	295	253	mother	0.00541	0	Col	6.09e-29	5.348	79	16	44	52	none	0.293	NA	Col	4.68e-05	1.649	99	56	151	172	father	0.0038	1.152	none	0.0744	NA	25	10	377	388	none	0.322	NA	none	0.0521
AT1G15920	343	115	77	150	none	0.105	NA	none	0.0628	NA	182	92	70	54	father	7.01e-05	1.434	Col	4.98e-05	1.403	100	52	90	266	none	0.117	NA	none	0.0751	NA	61	18	61	99	none	0.474	NA	none	0.0512	NA	33	15	69	161	none	0.666	NA	none	0.982
AT1G15930	1173	529	277	586	none	0.178	NA	none	0.857	NA	2214	1341	890	2097	none	0.682	NA	Ler	5.35e-11	1.233	1979	1014	785	1924	mother	0.00179	1.02	Ler	0.000155	1.072	941	688	566	1135	father	8.46e-07	1.195	Cvi	6.31e-07	1.201	493	268	505	1177	none	0.576	NA	Cvi	0.0277
AT1G15940	16	15	7	6	none	0.174	NA	none	1	NA	0	0	20	23	none	1	NA	none	1	NA	0	0	0	0	none	1	NA	none	1	NA	71	37	70	129	none	0.847	NA	none	1	NA	167	64	180	361	none	0.159	NA	none	0.25
AT1G15950	163	14	9	62	mother	1.67e-19	5.891	none	0.455	NA	118	0	0	78	mother	3.24e-55	155.928	none	1	NA	84	22	22	51	mother	0.0236	0	none	0.215	NA	49	30	19	37	none	0.927	NA	none	0.899	NA	156	0	2	28	mother	1.6e-26	37.459	none	0.056
AT1G15960	4	0	0	13	mother	0.0031	0	none	1	NA	17	0	0	0	none	1	NA	none	1	NA	0	0	0	5	none	1	NA	none	1	NA	1	0	0	7	none	0.274	NA	none	1	NA	1	0	0	4	none	0.319	NA	none	1
AT1G15970	59	30	24	59	none	0.809	NA	none	0.759	NA	101	45	40	62	none	0.779	NA	none	0.226	NA	60	18	42	27	none	0.161	NA	Col	1.08e-05	1.908	18	16	16	46	none	0.875	NA	none	0.101	NA	4	10	13	52	none	0.328	NA	Cvi	0.0013
AT1G15980	20	8	0	2	none	0.456	NA	none	1	NA	31	0	0	0	none	1	NA	none	1	NA	7	0	0	10	mother	0.000139	1.186	none	1	NA	0	0	0	0	none	1	NA	none	1	NA	0	0	0	0	none	1	NA	none	1
AT1G15990	0	0	0	0	none	1	NA	none	1	NA	0	0	0	0	none	1	NA	none	1	NA	0	0	0	0	none	1	NA	none	1	NA	0	0	0	0	none	1	NA	none	1	NA	0	0	0	0	none	1	NA	none	1
AT1G16000	32	6	16	14	none	1	NA	Col	0.00718	1.295	90	0	0	0	none	1	NA	none	1	NA	53	6	32	46	mother	0.00993	0	Col	0.000105	1.728	12	11	4	10	none	0.932	NA	none	0.497	NA	17	3	15	19	none	0.526	NA	none	0.0792
AT1G16010	265	120	68	138	none	0.809	NA	none	0.878	NA	851	166	302	432	mother	1.14e-08	1.341	Col	7.65e-30	2.621	261	44	351	233	none	1	NA	Col	1.87e-40	5.51	0	0	0	0	none	1	NA	none	1	NA	0	0	0	0	none	1	NA	none	1
AT1G16020	17	7	7	5	none	0.565	NA	none	0.323	NA	0	0	0	0	none	1	NA	none	1	NA	0	0	12	0	none	1	NA	none	1	NA	12	4	23	32	none	1	NA	none	0.427	NA	16	1	41	71	mother	0.0207	0	Col	0.0282
AT1G16022	0	0	0	0	none	1	NA	none	1	NA	0	0	0	0	none	1	NA	none	1	NA	0	0	0	0	none	1	NA	none	1	NA	0	0	0	0	none	1	NA	none	1	NA	0	0	0	0	none	1	NA	none	1
AT1G16025	0	0	0	0	none	1	NA	none	1	NA	0	0	0	0	none	1	NA	none	1	NA	0	0	0	0	none	1	NA	none	1	NA	0	0	0	0	none	1	NA	none	1	NA	0	0	0	0	none	1	NA	none	1
AT1G16030	24	6	4	12	none	0.215	NA	none	0.943	NA	25	0	1	47	mother	9.95e-17	13.301	none	1	NA	25	17	92	293	none	0.723	NA	Ler	0.0383	0	12	1	6	6	none	0.602	NA	none	0.0742	NA	3	0	5	18	none	0.126	NA	none	1
AT1G16040	135	60	34	83	none	0.503	NA	none	1	NA	116	82	59	288	mother	0.00745	0	Ler	3.14e-09	1.969	133	38	53	122	mother	0.00256	1.021	none	0.154	NA	11	2	27	24	none	0.937	NA	none	0.0666	NA	5	0	58	80	none	0.263	NA	none	0.149
AT1G16060	0	0	1	1	none	1	NA	none	1	NA	0	0	0	0	none	1	NA	none	1	NA	0	0	0	0	none	1	NA	none	1	NA	0	2	3	16	none	1	NA	none	0.109	NA	8	0	9	18	mother	0.038	0	none	0.151
AT1G16070	6	11	5	3	none	0.108	NA	none	1	NA	62	0	0	0	none	1	NA	none	1	NA	10	0	0	0	none	1	NA	none	1	NA	32	17	15	26	none	0.884	NA	none	1	NA	4	2	27	37	none	0.812	NA	none	1
AT1G16080	43	22	9	23	none	0.912	NA	none	0.881	NA	201	40	46	0	father	4.56e-06	6.8	Col	1.01e-28	42.926	104	24	40	44	none	0.654	NA	Col	3.24e-05	1.658	1	4	1	8	none	1	NA	none	0.0589	NA	3	0	13	41	none	0.135	NA	none	1
AT1G16090	0	0	0	0	none	1	NA	none	1	NA	0	0	0	0	none	1	NA	none	1	NA	0	0	0	0	none	1	NA	none	1	NA	0	0	3	4	none	1	NA	none	1	NA	0	0	4	4	none	1	NA	none	1
AT1G16100	0	0	0	0	none	1	NA	none	1	NA	0	0	0	0	none	1	NA	none	1	NA	0	0	0	0	none	1	NA	none	1	NA	0	0	0	0	none	1	NA	none	1	NA	0	0	0	0	none	1	NA	none	1
AT1G16110	0	1	0	0	none	1	NA	none	1	NA	0	0	0	0	none	1	NA	none	1	NA	0	0	0	0	none	1	NA	none	1	NA	0	0	0	0	none	1	NA	none	1	NA	0	0	0	0	none	1	NA	none	1
AT1G16120	0	0	0	0	none	1	NA	none	1	NA	0	0	0	0	none	1	NA	none	1	NA	0	0	0	0	none	1	NA	none	1	NA	1	0	2	0	none	1	NA	none	0.514	NA	0	0	0	0	none	1	NA	none	1
AT1G16130	5	1	0	0	none	1	NA	none	1	NA	0	0	0	0	none	1	NA	none	1	NA	13	0	0	23	mother	2.35e-09	5.065	none	1	NA	1	0	2	7	none	0.625	NA	none	1	NA	0	0	0	1	none	1	NA	none	1
AT1G16150	0	0	0	0	none	1	NA	none	1	NA	0	0	0	0	none	1	NA	none	1	NA	0	0	0	0	none	1	NA	none	1	NA	0	1	0	0	none	1	NA	none	1	NA	0	0	0	3	none	1	NA	none	1
AT1G16160	0	0	0	0	none	1	NA	none	1	NA	0	0	0	0	none	1	NA	none	1	NA	0	0	0	0	none	1	NA	none	1	NA	0	0	0	0	none	1	NA	none	1	NA	0	0	0	0	none	1	NA	none	1
AT1G16170	1	1	0	1	none	1	NA	none	1	NA	0	0	0	0	none	1	NA	none	1	NA	0	0	0	0	none	1	NA	none	1	NA	1	0	0	0	none	1	NA	none	1	NA	0	0	0	1	none	1	NA	none	1
AT1G16180	38	49	22	100	none	0.982	NA	Ler	1.06e-07	2.436	26	3	12	22	mother	0.0246	0	none	0.0502	NA	248	21	68	140	mother	8.22e-17	2.928	Col	1.72e-11	2.763	0	0	0	0	none	1	NA	none	1	NA	0	0	0	0	none	1	NA	none	1
AT1G16190	165	86	50	82	none	0.553	NA	none	0.745	NA	156	53	10	76	mother	6.03e-09	2.145	Ler	0.0123	0	69	34	26	96	mother	0.0374	0	none	0.0743	NA	66	36	47	52	none	0.0719	NA	none	0.182	NA	131	35	106	75	none	0.151	NA	Col	6.63e-12
AT1G16210	910	256	189	331	mother	0.000368	1.134	Col	1.36e-08	1.478	283	135	88	153	none	0.653	NA	none	0.375	NA	146	69	15	146	mother	1.5e-11	2.289	Ler	2.6e-07	2.045	109	63	128	292	none	1	NA	none	0.277	NA	263	91	210	389	none	0.0801	NA	Col	0.00884
AT1G16220	4	3	0	4	none	0.495	NA	none	0.454	NA	0	0	0	0	none	1	NA	none	1	NA	0	0	0	0	none	1	NA	none	1	NA	0	0	0	0	none	1	NA	none	1	NA	0	0	0	0	none	1	NA	none	1
AT1G16225	0	0	0	0	none	1	NA	none	1	NA	0	0	0	0	none	1	NA	none	1	NA	0	0	0	0	none	1	NA	none	1	NA	0	0	0	0	none	1	NA	none	1	NA	0	0	0	0	none	1	NA	none	1
AT1G16230	0	0	0	0	none	1	NA	none	1	NA	0	0	0	0	none	1	NA	none	1	NA	0	0	0	0	none	1	NA	none	1	NA	0	0	0	0	none	1	NA	none	1	NA	0	0	0	0	none	1	NA	none	1
AT1G16240	121	56	22	55	none	0.545	NA	none	0.892	NA	88	8	0	7	mother	1.93e-05	2.467	none	1	NA	21	17	25	81	none	0.944	NA	Ler	0.033	0	62	26	59	154	none	0.191	NA	none	0.956	NA	39	15	62	135	none	0.347	NA	none	0.87
AT1G16250	0	0	0	0	none	1	NA	none	1	NA	0	0	0	0	none	1	NA	none	1	NA	0	0	0	0	none	1	NA	none	1	NA	29	9	22	79	mother	0.0419	0	none	0.995	NA	18	9	50	111	none	1	NA	none	0.947
AT1G16260	0	0	0	0	none	1	NA	none	1	NA	0	0	0	0	none	1	NA	none	1	NA	0	0	0	0	none	1	NA	none	1	NA	0	0	2	0	none	1	NA	none	1	NA	1	0	1	4	none	1	NA	none	1
AT1G16270	284	101	94	137	none	1	NA	Col	0.00129	1.184	162	61	75	83	none	0.18	NA	Col	0.000161	1.311	124	53	118	96	father	0.00113	1.166	Col	2.04e-06	1.596	19	10	15	14	none	0.364	NA	none	0.467	NA	46	19	23	32	none	0.959	NA	none	0.289
AT1G16280	127	57	37	64	none	1	NA	none	0.597	NA	71	38	59	53	father	0.0045	1.114	Col	0.0149	0	2	0	8	40	none	0.143	NA	none	1	NA	47	17	32	81	none	0.211	NA	none	1	NA	92	19	57	95	mother	0.0196	0	Col	0.00115
AT1G16290	0	0	0	0	none	1	NA	none	1	NA	0	0	0	0	none	1	NA	none	1	NA	0	0	0	0	none	1	NA	none	1	NA	4	0	2	6	none	0.198	NA	none	0.707	NA	9	9	5	10	none	0.441	NA	none	0.627
AT1G16300	97	41	19	46	none	0.485	NA	none	1	NA	17	13	11	4	father	0.00661	1.395	none	0.0919	NA	21	34	0	27	mother	0.00733	0	Ler	2.34e-08	6.648	22	15	14	58	none	0.508	NA	none	0.0592	NA	60	28	28	87	none	0.13	NA	none	0.397
AT1G16310	0	0	0	0	none	1	NA	none	1	NA	0	0	0	0	none	1	NA	none	1	NA	0	0	0	0	none	1	NA	none	1	NA	0	0	0	0	none	1	NA	none	1	NA	0	0	0	0	none	1	NA	none	1
AT1G16320	0	0	0	0	none	1	NA	none	1	NA	0	0	0	0	none	1	NA	none	1	NA	0	0	0	0	none	1	NA	none	1	NA	0	0	0	0	none	1	NA	none	1	NA	0	0	0	0	none	1	NA	none	1
AT1G16330	0	0	0	0	none	1	NA	none	1	NA	0	0	0	0	none	1	NA	none	1	NA	0	0	0	0	none	1	NA	none	1	NA	0	1	4	4	none	0.67	NA	none	1	NA	8	7	5	22	none	1	NA	none	0.145
AT1G16340	0	0	0	0	none	1	NA	none	1	NA	0	0	0	0	none	1	NA	none	1	NA	0	0	0	0	none	1	NA	none	1	NA	0	0	0	0	none	1	NA	none	1	NA	0	0	0	0	none	1	NA	none	1
AT1G16350	66	52	18	78	none	0.515	NA	Ler	0.000705	1.432	6	19	0	0	none	1	NA	none	1	NA	110	83	7	49	mother	0.0203	0	Ler	3.45e-05	1.836	104	68	46	107	none	0.865	NA	none	0.172	NA	91	82	64	211	none	0.814	NA	Cvi	1.06e-06
AT1G16360	0	0	0	0	none	1	NA	none	1	NA	0	0	0	0	none	1	NA	none	1	NA	0	0	0	0	none	1	NA	none	1	NA	0	0	0	0	none	1	NA	none	1	NA	0	4	0	1	none	1	NA	none	0.313
AT1G16370	6	1	0	1	none	0.65	NA	none	1	NA	0	0	0	0	none	1	NA	none	1	NA	0	0	0	0	none	1	NA	none	1	NA	1	0	1	2	none	1	NA	none	1	NA	0	0	0	4	none	1	NA	none	1
AT1G16380	0	0	0	0	none	1	NA	none	1	NA	0	0	0	0	none	1	NA	none	1	NA	7	0	0	0	none	1	NA	none	1	NA	0	0	0	0	none	1	NA	none	1	NA	0	0	0	0	none	1	NA	none	1
AT1G16390	133	1	0	59	mother	4.01e-46	89.675	none	1	NA	51	0	0	150	mother	1.47e-47	129.601	none	1	NA	16	0	0	34	mother	1.6e-12	9.216	none	1	NA	2	0	0	9	none	0.0597	NA	none	1	NA	50	0	0	7	mother	3.25e-08	5.929	none	1
AT1G16400	5	0	0	0	none	1	NA	none	1	NA	0	0	0	0	none	1	NA	none	1	NA	7	0	0	0	none	1	NA	none	1	NA	9	0	0	2	none	0.0597	NA	none	1	NA	7	0	0	2	none	0.0633	NA	none	1
AT1G16410	41	0	0	0	none	1	NA	none	1	NA	0	0	0	0	none	1	NA	none	1	NA	0	0	0	0	none	1	NA	none	1	NA	5	0	0	0	none	1	NA	none	1	NA	0	0	0	0	none	1	NA	none	1
AT1G16420	0	0	0	0	none	1	NA	none	1	NA	0	0	0	0	none	1	NA	none	1	NA	0	0	0	0	none	1	NA	none	1	NA	0	0	0	0	none	1	NA	none	1	NA	0	0	0	0	none	1	NA	none	1
AT1G16430	0	0	0	0	none	1	NA	none	1	NA	0	0	0	0	none	1	NA	none	1	NA	0	0	0	0	none	1	NA	none	1	NA	0	0	0	0	none	1	NA	none	1	NA	0	0	0	0	none	1	NA	none	1
AT1G16440	1	0	0	0	none	1	NA	none	1	NA	0	0	0	0	none	1	NA	none	1	NA	0	0	0	0	none	1	NA	none	1	NA	4	2	3	3	none	1	NA	none	1	NA	5	0	3	4	none	0.325	NA	none	0.319
AT1G16445	0	0	0	0	none	1	NA	none	1	NA	0	0	0	0	none	1	NA	none	1	NA	0	0	0	0	none	1	NA	none	1	NA	42	47	15	77	none	1	NA	Cvi	2.06e-06	2.2	29	4	37	121	mother	0.000149	1.508	none	0.276
AT1G16450	0	0	0	0	none	1	NA	none	1	NA	0	0	0	0	none	1	NA	none	1	NA	0	0	0	0	none	1	NA	none	1	NA	0	0	0	0	none	1	NA	none	1	NA	0	0	0	0	none	1	NA	none	1
AT1G16460	0	0	0	0	none	1	NA	none	1	NA	0	0	0	0	none	1	NA	none	1	NA	0	0	0	0	none	1	NA	none	1	NA	896	213	1203	1002	none	0.233	NA	Col	6.5e-87	4	896	212	1605	1290	none	0.0737	NA	Col	1.07e-98
AT1G16470	0	0	0	0	none	1	NA	none	1	NA	0	0	0	0	none	1	NA	none	1	NA	0	0	0	0	none	1	NA	none	1	NA	0	0	0	0	none	1	NA	none	1	NA	0	0	0	0	none	1	NA	none	1
AT1G16480	19	18	5	12	none	0.812	NA	none	0.461	NA	0	16	0	0	none	1	NA	none	1	NA	7	0	0	0	none	1	NA	none	1	NA	1	2	0	3	none	1	NA	none	0.589	NA	0	5	4	8	none	0.187	NA	none	0.0638
AT1G16489	0	0	0	0	none	1	NA	none	1	NA	0	0	0	0	none	1	NA	none	1	NA	0	0	0	0	none	1	NA	none	1	NA	0	0	0	0	none	1	NA	none	1	NA	0	0	0	0	none	1	NA	none	1
AT1G16490	0	0	0	0	none	1	NA	none	1	NA	0	0	0	0	none	1	NA	none	1	NA	0	0	0	0	none	1	NA	none	1	NA	0	0	0	0	none	1	NA	none	1	NA	0	0	0	0	none	1	NA	none	1
AT1G16500	388	71	66	224	mother	5.72e-21	2.74	none	0.0524	NA	246	34	33	270	mother	4.16e-46	7.231	none	0.802	NA	155	68	59	271	mother	2.53e-07	1.488	Ler	0.00126	1.146	57	34	72	164	none	0.994	NA	none	0.404	NA	113	43	120	400	mother	9.78e-05	1.26	none	0.416
AT1G16510	0	0	0	0	none	1	NA	none	1	NA	0	0	0	0	none	1	NA	none	1	NA	0	0	0	0	none	1	NA	none	1	NA	0	0	1	9	none	1	NA	none	1	NA	0	7	3	8	none	0.185	NA	Cvi	0.0113
AT1G16515	9	2	0	6	mother	0.0439	0	none	0.758	NA	0	0	0	0	none	1	NA	none	1	NA	0	0	14	0	none	1	NA	none	1	NA	8	11	1	4	none	0.823	NA	none	0.501	NA	0	0	1	15	none	1	NA	none	1
AT1G16520	0	0	0	0	none	1	NA	none	1	NA	0	0	0	0	none	1	NA	none	1	NA	0	0	0	0	none	1	NA	none	1	NA	14	18	21	68	none	0.616	NA	Cvi	0.00571	1.293	10	6	73	132	none	0.74	NA	none	1
AT1G16530	2	1	0	0	none	1	NA	none	1	NA	0	0	0	0	none	1	NA	none	1	NA	0	0	0	0	none	1	NA	none	1	NA	1	0	0	0	none	1	NA	none	1	NA	0	0	0	1	none	1	NA	none	1
AT1G16540	235	47	44	82	mother	0.00152	1.185	Col	0.000554	1.364	230	120	22	138	mother	3.81e-07	1.543	Ler	1.76e-06	1.681	172	31	59	81	mother	0.0129	0	Col	1.45e-07	1.979	84	11	54	119	mother	3.51e-06	1.645	Col	0.00123	1.355	56	26	102	199	none	0.916	NA	none	0.917
AT1G16560	914	258	281	336	none	0.861	NA	Col	8.82e-23	2.203	819	210	349	553	mother	8.35e-06	1.161	Col	4.69e-18	1.85	693	205	274	515	mother	1.11e-05	1.174	Col	2.31e-07	1.33	275	115	336	539	none	0.917	NA	Col	0.00762	1.047	328	91	651	1043	mother	0.00465	1.038	Col	4.49e-10
AT1G16570	525	147	136	233	mother	0.00934	1.032	Col	2.59e-06	1.406	604	194	303	326	none	0.16	NA	Col	4.67e-20	2.106	415	141	242	193	father	0.000256	1.166	Col	2.39e-21	2.525	58	27	104	146	none	0.53	NA	none	0.24	NA	107	32	158	351	mother	0.00523	1.04	none	0.139
AT1G16590	495	205	144	182	none	0.166	NA	Col	2.89e-05	1.305	303	38	55	48	none	0.0596	NA	Col	3.19e-17	4.445	230	50	171	134	none	0.688	NA	Col	4.08e-21	3.454	191	83	243	320	none	0.185	NA	Col	0.00149	1.144	293	75	294	402	none	0.075	NA	Col	4.5e-12
AT1G16610	2414	919	709	1218	none	0.136	NA	Col	6.27e-11	1.292	854	436	382	563	father	0.000313	1.084	Col	0.00228	1.04	840	370	726	1042	father	0.0126	0	Col	1.68e-08	1.273	898	353	768	1277	none	0.695	NA	Col	2.58e-07	1.237	2749	918	1102	2024	mother	1.06e-09	1.186	Col	7.95e-19
AT1G16620	0	0	0	0	none	1	NA	none	1	NA	0	0	0	0	none	1	NA	none	1	NA	0	0	0	0	none	1	NA	none	1	NA	0	0	0	0	none	1	NA	none	1	NA	0	0	0	0	none	1	NA	none	1
AT1G16630	304	156	72	124	none	0.621	NA	none	0.773	NA	305	77	10	150	mother	3.76e-32	6.167	Ler	5.99e-05	1.572	104	25	25	23	none	1	NA	Col	0.000113	1.677	55	37	51	74	none	0.0875	NA	none	1	NA	112	34	163	256	none	0.327	NA	Col	0.00201
AT1G16635	0	0	1	0	none	1	NA	none	1	NA	0	0	0	0	none	1	NA	none	1	NA	0	0	0	0	none	1	NA	none	1	NA	0	0	0	0	none	1	NA	none	1	NA	0	0	0	0	none	1	NA	none	1
AT1G16640	0	0	0	0	none	1	NA	none	1	NA	0	0	0	0	none	1	NA	none	1	NA	0	0	0	0	none	1	NA	none	1	NA	0	0	0	0	none	1	NA	none	1	NA	0	3	3	6	none	0.635	NA	none	0.29
AT1G16650	29	11	8	9	none	0.991	NA	none	0.431	NA	33	0	24	0	none	1	NA	Col	6.11e-16	53.67	0	0	0	0	none	1	NA	none	1	NA	8	10	9	21	none	0.439	NA	none	0.246	NA	23	10	19	47	none	0.549	NA	none	1
AT1G16660	0	0	0	0	none	1	NA	none	1	NA	0	0	0	0	none	1	NA	none	1	NA	0	0	0	0	none	1	NA	none	1	NA	0	0	0	0	none	1	NA	none	1	NA	0	0	0	0	none	1	NA	none	1
AT1G16670	26	14	2	17	none	0.249	NA	none	0.169	NA	10	0	0	0	none	1	NA	none	1	NA	7	0	0	0	none	1	NA	none	1	NA	7	0	3	8	none	0.109	NA	none	0.412	NA	2	0	12	11	none	1	NA	none	0.624
AT1G16680	22	8	2	12	none	0.299	NA	none	0.708	NA	6	9	0	6	none	0.342	NA	Ler	0.027	0	24	0	16	6	none	0.148	NA	Col	2.22e-07	6.727	0	0	0	0	none	1	NA	none	1	NA	0	0	0	0	none	1	NA	none	1
AT1G16690	20	10	7	16	none	1	NA	none	1	NA	0	22	0	42	none	1	NA	Ler	6.03e-17	62.615	0	0	10	14	none	1	NA	none	1	NA	23	7	23	43	none	0.6	NA	none	0.527	NA	22	26	28	60	none	0.0947	NA	Cvi	0.0391
AT1G16700	188	89	30	98	none	0.0783	NA	none	0.201	NA	8	0	0	65	mother	2.82e-10	8.809	none	1	NA	0	0	4	18	none	1	NA	none	1	NA	0	0	0	0	none	1	NA	none	1	NA	0	0	0	0	none	1	NA	none	1
AT1G16705	0	0	1	9	none	1	NA	none	1	NA	0	0	0	0	none	1	NA	none	1	NA	0	0	0	0	none	1	NA	none	1	NA	1	0	0	1	none	1	NA	none	1	NA	0	0	0	6	none	1	NA	none	1
AT1G16710	66	34	21	31	none	0.671	NA	none	0.724	NA	84	40	22	57	none	0.31	NA	none	0.629	NA	54	18	10	15	none	0.912	NA	none	0.262	NA	2	0	0	0	none	1	NA	none	1	NA	1	0	11	27	none	0.608	NA	none	1
AT1G16720	202	111	50	124	none	0.833	NA	none	0.299	NA	426	262	161	582	mother	0.00069	1.058	Ler	3.31e-11	1.601	224	122	373	899	none	0.492	NA	none	0.0529	NA	43	32	42	109	none	0.876	NA	none	0.0835	NA	85	60	107	239	none	0.409	NA	none	0.0622
AT1G16730	0	0	0	0	none	1	NA	none	1	NA	0	0	0	0	none	1	NA	none	1	NA	0	0	0	0	none	1	NA	none	1	NA	5	0	12	11	none	0.504	NA	none	0.119	NA	0	5	3	7	none	0.184	NA	none	0.0567
AT1G16740	0	0	0	0	none	1	NA	none	1	NA	0	0	0	0	none	1	NA	none	1	NA	0	0	0	0	none	1	NA	none	1	NA	2	3	5	1	none	0.197	NA	none	0.736	NA	39	0	21	29	mother	7.98e-06	2.013	Col	3.01e-06
AT1G16750	81	1	2	15	mother	6.85e-10	6.777	none	0.193	NA	27	0	0	0	none	1	NA	none	1	NA	21	0	0	0	none	1	NA	none	1	NA	12	3	2	14	none	0.0954	NA	none	0.84	NA	57	6	1	25	mother	3.1e-10	4.499	none	0.803
AT1G16760	0	0	0	0	none	1	NA	none	1	NA	0	0	0	0	none	1	NA	none	1	NA	0	0	0	0	none	1	NA	none	1	NA	0	0	0	0	none	1	NA	none	1	NA	6	4	0	0	none	1	NA	none	1
AT1G16770	1	0	0	0	none	1	NA	none	1	NA	0	0	0	0	none	1	NA	none	1	NA	0	0	20	0	none	1	NA	none	1	NA	0	4	1	40	none	1	NA	Cvi	0.000157	7.226	0	3	1	25	none	1	NA	Cvi	0.00349
AT1G16780	66	27	10	56	mother	0.00245	1.134	none	0.154	NA	31	18	0	35	mother	6.46e-07	2.212	Ler	3.46e-05	2.983	48	10	0	50	mother	2.5e-15	8.002	Ler	0.00294	1.389	4	1	1	14	none	0.183	NA	none	0.639	NA	5	1	17	64	none	0.304	NA	none	1
AT1G16790	280	134	68	208	mother	0.0177	0	none	0.0995	NA	120	51	1	134	mother	3.24e-26	9.99	Ler	3.94e-13	7.217	56	78	17	60	none	0.174	NA	Ler	9.82e-07	2.052	113	59	80	166	none	1	NA	none	0.93	NA	173	107	109	308	none	0.58	NA	Cvi	0.00272
AT1G16800	142	66	46	102	none	0.727	NA	none	1	NA	57	14	30	87	mother	0.000941	1.098	none	0.459	NA	29	38	51	51	father	5.8e-06	2.208	none	0.526	NA	22	13	20	43	none	1	NA	none	0.844	NA	42	16	78	144	none	0.693	NA	none	0.485
AT1G16810	477	129	118	202	mother	0.00734	1.039	Col	4.21e-06	1.418	106	11	20	27	mother	0.00388	0	Col	7.66e-06	2.19	37	44	47	25	father	4.61e-09	3.584	none	0.248	NA	415	163	458	762	none	0.793	NA	Col	0.00045	1.137	253	129	790	1287	none	0.0933	NA	none	0.207
AT1G16820	0	0	0	0	none	1	NA	none	1	NA	0	0	0	0	none	1	NA	none	1	NA	0	0	0	0	none	1	NA	none	1	NA	0	0	3	3	none	1	NA	none	1	NA	0	0	16	5	none	1	NA	none	1
AT1G16825	157	54	42	92	none	0.155	NA	none	0.493	NA	163	68	56	55	none	0.0509	NA	Col	0.000349	1.272	128	70	4	107	mother	7.79e-14	3.5	Ler	4.61e-11	4.187	19	10	29	71	none	1	NA	none	0.834	NA	29	27	69	120	none	0.0535	NA	none	0.21
AT1G16830	0	0	0	0	none	1	NA	none	1	NA	0	0	0	0	none	1	NA	none	1	NA	0	0	0	0	none	1	NA	none	1	NA	2	0	1	3	none	0.691	NA	none	1	NA	3	0	1	12	mother	0.0435	0	none	1
AT1G16840	351	100	88	196	mother	0.000128	1.218	Col	0.0341	0	324	265	119	393	none	1	NA	Ler	1.3e-13	1.872	779	439	410	1183	mother	0.00267	1.018	Ler	1.59e-08	1.293	569	155	669	930	mother	0.0331	0	Col	3.06e-21	2.002	770	157	1561	1965	mother	3.85e-07	1.217	Col	2.26e-55
AT1G16850	0	3	0	0	none	1	NA	none	1	NA	0	0	0	0	none	1	NA	none	1	NA	0	0	0	0	none	1	NA	none	1	NA	5	1	4	5	none	1	NA	none	0.77	NA	0	0	28	20	none	1	NA	none	1
AT1G16858	0	0	0	0	none	1	NA	none	1	NA	0	0	0	0	none	1	NA	none	1	NA	0	0	0	0	none	1	NA	none	1	NA	0	0	0	0	none	1	NA	none	1	NA	0	0	0	0	none	1	NA	none	1
AT1G16860	0	0	0	0	none	1	NA	none	1	NA	0	0	0	0	none	1	NA	none	1	NA	0	0	0	0	none	1	NA	none	1	NA	0	0	0	0	none	1	NA	none	1	NA	0	0	0	0	none	1	NA	none	1
AT1G16870	86	34	17	63	mother	0.0226	0	none	0.561	NA	75	27	27	42	none	0.952	NA	none	0.125	NA	68	17	34	61	none	0.103	NA	Col	0.0326	0	35	21	31	54	none	0.616	NA	none	1	NA	68	12	65	117	mother	0.00545	1.03	Col	0.00218
AT1G16880	224	141	49	88	none	0.296	NA	none	0.844	NA	201	104	96	267	none	0.0847	NA	Ler	0.048	0	316	93	85	322	mother	5.99e-15	2.013	none	0.656	NA	205	168	227	529	father	0.0328	0	Cvi	5.03e-06	1.334	176	97	359	1092	mother	0.0391	0	Cvi	0.00113
AT1G16890	0	1	0	9	none	1	NA	none	0.241	NA	46	0	0	0	none	1	NA	none	1	NA	9	20	0	7	none	0.661	NA	Ler	0.00252	1.879	0	0	0	0	none	1	NA	none	1	NA	0	0	0	0	none	1	NA	none	1
AT1G16900	115	57	29	86	none	0.308	NA	none	0.386	NA	95	111	0	65	mother	1.23e-08	2.755	Ler	9.49e-18	15.046	38	24	9	33	none	0.644	NA	none	0.12	NA	480	54	491	295	none	0.113	NA	Col	1.39e-86	9.676	466	63	965	679	none	0.072	NA	Col	9.69e-85
AT1G16905	0	0	0	0	none	1	NA	none	1	NA	0	0	0	0	none	1	NA	none	1	NA	0	0	0	0	none	1	NA	none	1	NA	0	0	0	0	none	1	NA	none	1	NA	0	0	0	0	none	1	NA	none	1
AT1G16910	0	0	0	0	none	1	NA	none	1	NA	0	0	0	0	none	1	NA	none	1	NA	0	0	0	0	none	1	NA	none	1	NA	0	0	0	0	none	1	NA	none	1	NA	0	0	0	0	none	1	NA	none	1
AT1G16916	0	0	0	0	none	1	NA	none	1	NA	0	0	0	0	none	1	NA	none	1	NA	0	0	0	0	none	1	NA	none	1	NA	0	0	0	0	none	1	NA	none	1	NA	0	0	0	0	none	1	NA	none	1
AT1G16920	0	0	0	0	none	1	NA	none	1	NA	0	0	0	0	none	1	NA	none	1	NA	0	0	0	0	none	1	NA	none	1	NA	525	246	500	807	none	0.251	NA	Col	0.0123	1.017	422	208	432	816	none	0.788	NA	none	0.647
AT1G16930	1	1	1	1	none	1	NA	none	1	NA	0	0	0	0	none	1	NA	none	1	NA	0	0	0	0	none	1	NA	none	1	NA	8	0	1	5	none	0.0507	NA	none	0.619	NA	0	0	8	24	none	1	NA	none	1
AT1G16940	3	1	3	1	none	1	NA	none	0.73	NA	0	0	0	0	none	1	NA	none	1	NA	0	0	0	0	none	1	NA	none	1	NA	0	1	1	0	none	1	NA	none	1	NA	0	0	6	6	none	1	NA	none	1
AT1G16950	0	0	0	0	none	1	NA	none	1	NA	0	0	0	0	none	1	NA	none	1	NA	0	0	0	0	none	1	NA	none	1	NA	0	0	0	0	none	1	NA	none	1	NA	0	0	0	0	none	1	NA	none	1
AT1G16960	0	0	0	0	none	1	NA	none	1	NA	0	0	0	0	none	1	NA	none	1	NA	0	0	0	0	none	1	NA	none	1	NA	184	99	147	253	none	0.335	NA	none	0.869	NA	224	103	169	278	none	0.612	NA	none	0.148
AT1G16970	0	0	0	0	none	1	NA	none	1	NA	0	0	0	0	none	1	NA	none	1	NA	0	0	0	0	none	1	NA	none	1	NA	36	28	25	65	none	0.837	NA	none	0.129	NA	17	8	34	66	none	1	NA	none	1
AT1G16980	190	40	61	68	none	0.5	NA	Col	4.66e-08	2.152	47	16	41	36	none	0.266	NA	Col	0.0017	1.226	22	10	2	18	mother	0.0378	0	none	0.138	NA	145	100	283	457	father	0.00217	1.143	none	0.688	NA	138	31	364	752	mother	6.11e-06	1.378	Col	0.000441
AT1G17000	0	0	0	0	none	1	NA	none	1	NA	0	0	0	0	none	1	NA	none	1	NA	0	0	0	0	none	1	NA	none	1	NA	0	0	2	5	none	1	NA	none	1	NA	0	0	2	5	none	1	NA	none	1
AT1G17010	0	0	0	0	none	1	NA	none	1	NA	0	0	0	0	none	1	NA	none	1	NA	0	0	0	0	none	1	NA	none	1	NA	0	0	3	6	none	1	NA	none	1	NA	0	0	5	4	none	1	NA	none	1
AT1G17020	126	57	38	80	none	0.819	NA	none	1	NA	35	30	11	25	none	0.472	NA	none	0.185	NA	1	0	0	13	none	0.108	NA	none	1	NA	94	43	210	499	none	0.333	NA	none	0.868	NA	81	30	264	552	none	0.162	NA	none	0.408
AT1G17030	0	0	0	0	none	1	NA	none	1	NA	0	0	0	0	none	1	NA	none	1	NA	0	0	0	0	none	1	NA	none	1	NA	2	0	1	2	none	1	NA	none	1	NA	0	0	0	1	none	1	NA	none	1
AT1G17040	22	10	6	17	none	0.847	NA	none	0.982	NA	18	0	0	0	none	1	NA	none	1	NA	1	0	0	0	none	1	NA	none	1	NA	7	2	13	15	none	1	NA	none	0.432	NA	6	0	28	42	none	0.145	NA	none	0.147
AT1G17050	129	54	20	53	none	0.272	NA	none	0.977	NA	201	92	150	206	none	0.108	NA	Col	0.00855	1.008	88	36	36	144	mother	0.000577	1.156	none	0.106	NA	89	19	93	132	none	0.116	NA	Col	6.44e-05	1.551	128	75	99	134	father	0.012	1.006	none	0.365
AT1G17060	143	31	26	86	mother	1.54e-06	1.678	none	0.522	NA	41	67	0	0	none	1	NA	none	1	NA	130	13	0	20	mother	6.78e-13	7.415	none	0.458	NA	14	0	20	17	none	0.0731	NA	Col	0.00102	2.27	62	0	51	132	mother	2.31e-17	7.57	Col	5.05e-07
AT1G17070	99	55	21	57	none	0.759	NA	none	0.383	NA	22	20	0	0	none	1	NA	none	1	NA	25	40	0	0	none	1	NA	none	1	NA	161	72	132	281	none	0.548	NA	none	0.967	NA	289	155	238	656	none	0.0772	NA	Cvi	0.00652
AT1G17080	0	0	0	0	none	1	NA	none	1	NA	0	0	0	0	none	1	NA	none	1	NA	0	0	0	0	none	1	NA	none	1	NA	7	3	4	11	none	0.901	NA	none	1	NA	0	0	11	35	none	1	NA	none	1
AT1G17090	0	0	0	0	none	1	NA	none	1	NA	0	0	0	0	none	1	NA	none	1	NA	0	0	0	0	none	1	NA	none	1	NA	0	0	0	0	none	1	NA	none	1	NA	0	0	0	0	none	1	NA	none	1
AT1G17100	0	0	0	0	none	1	NA	none	1	NA	0	0	0	0	none	1	NA	none	1	NA	0	0	0	0	none	1	NA	none	1	NA	0	0	0	0	none	1	NA	none	1	NA	0	0	0	0	none	1	NA	none	1
AT1G17110	259	111	74	146	none	0.72	NA	none	0.6	NA	80	57	18	24	none	0.0705	NA	none	1	NA	37	30	25	63	none	0.618	NA	none	0.0628	NA	59	30	55	131	none	0.822	NA	none	0.681	NA	142	44	293	461	none	0.267	NA	Col	0.000329
AT1G17120	627	235	128	226	none	0.448	NA	Col	0.0105	1.048	102	85	68	55	father	1.44e-08	2.172	none	0.137	NA	212	192	97	94	father	2.29e-12	2.319	none	0.581	NA	129	59	192	347	none	1	NA	none	0.513	NA	141	75	307	716	none	0.687	NA	none	0.307
AT1G17130	574	352	181	374	none	0.314	NA	none	0.114	NA	235	44	243	210	none	0.477	NA	Col	7.48e-25	3.73	276	61	65	154	mother	1.43e-07	1.523	Col	0.0033	1.085	505	198	463	697	none	0.904	NA	Col	1.59e-06	1.278	594	206	658	1181	mother	0.009	1.004	Col	2.32e-06
AT1G17140	0	0	0	0	none	1	NA	none	1	NA	0	0	0	0	none	1	NA	none	1	NA	0	0	0	0	none	1	NA	none	1	NA	633	182	546	675	none	0.709	NA	Col	2.69e-24	2.132	867	320	690	1066	none	0.706	NA	Col	3.51e-11
AT1G17145	80	66	43	40	father	9.43e-05	1.673	none	0.651	NA	124	103	103	0	father	5.01e-32	68.653	Col	1.66e-26	24.875	126	11	131	66	none	0.264	NA	Col	3.43e-28	9.228	55	44	158	159	father	9.56e-06	1.722	none	0.545	NA	28	27	241	284	father	0.000318	1.635	none	0.806
AT1G17147	0	1	0	1	none	1	NA	none	1	NA	0	0	0	0	none	1	NA	none	1	NA	0	0	0	0	none	1	NA	none	1	NA	0	0	0	0	none	1	NA	none	1	NA	0	0	0	0	none	1	NA	none	1
AT1G17150	0	0	1	0	none	1	NA	none	1	NA	0	0	0	0	none	1	NA	none	1	NA	0	0	0	0	none	1	NA	none	1	NA	0	0	0	2	none	1	NA	none	1	NA	0	0	0	1	none	1	NA	none	1
AT1G17160	1139	367	299	395	none	1	NA	Col	4.21e-17	1.798	623	117	172	220	mother	0.000141	1.146	Col	3.79e-23	2.801	395	44	244	205	mother	0.000212	1.149	Col	5.18e-47	6.509	405	168	485	836	none	0.958	NA	Col	0.00648	1.045	456	271	465	982	none	0.323	NA	Cvi	0.0428
AT1G17170	11	2	3	4	none	0.867	NA	none	0.521	NA	3	0	0	0	none	1	NA	none	1	NA	3	0	0	0	none	1	NA	none	1	NA	1	0	1	1	none	1	NA	none	1	NA	1	0	7	0	none	1	NA	none	0.214
AT1G17180	0	0	0	0	none	1	NA	none	1	NA	0	0	0	0	none	1	NA	none	1	NA	0	0	0	0	none	1	NA	none	1	NA	3	0	0	1	none	0.454	NA	none	1	NA	0	0	0	0	none	1	NA	none	1
AT1G17190	773	362	170	578	mother	9.37e-09	1.351	Ler	9.38e-05	1.185	193	48	51	436	mother	1.64e-35	4.698	Ler	0.00133	1.162	82	121	40	94	father	0.000236	1.315	Ler	2.35e-07	1.815	64	19	69	66	none	0.776	NA	Col	0.000166	1.516	145	20	128	109	none	0.16	NA	Col	1.32e-17
AT1G17200	550	1	3	313	mother	1.19e-225	856.109	none	0.311	NA	559	1	0	505	mother	9.90e-312	3238.98	none	1	NA	156	0	0	188	mother	2.4e-100	496.855	none	1	NA	434	161	4	256	mother	5.84e-59	13.906	Cvi	2.8e-22	7.655	981	0	2	427	mother	0	3728.02	none	0.167
AT1G17210	1856	733	565	846	none	0.701	NA	Col	8.96e-13	1.396	879	207	501	183	father	1.22e-14	1.872	Col	2.5e-115	8.439	740	100	292	235	mother	0.00456	1.018	Col	1.2e-65	6.288	434	163	565	812	none	0.896	NA	Col	3.5e-08	1.39	1244	410	1238	1876	none	0.0608	NA	Col	2.26e-24
AT1G17220	2567	1194	616	1155	none	1	NA	none	0.0802	NA	1937	600	897	1464	mother	5.33e-06	1.106	Col	9.41e-27	1.661	1258	448	533	819	none	0.41	NA	Col	6.73e-14	1.471	500	326	469	814	father	5.18e-05	1.167	none	0.327	NA	1101	524	1152	2263	none	0.742	NA	none	0.439
AT1G17230	13	13	2	9	none	1	NA	none	0.313	NA	0	13	0	33	none	1	NA	Ler	3.22e-11	29.071	21	0	10	1	none	0.437	NA	Col	4.85e-07	9.02	8	6	31	51	none	0.782	NA	none	0.948	NA	16	10	78	85	none	0.154	NA	none	0.547
AT1G17232	0	0	0	0	none	1	NA	none	1	NA	0	0	0	0	none	1	NA	none	1	NA	0	0	0	0	none	1	NA	none	1	NA	0	0	0	0	none	1	NA	none	1	NA	0	0	0	0	none	1	NA	none	1
AT1G17235	0	0	0	0	none	1	NA	none	1	NA	0	0	0	0	none	1	NA	none	1	NA	0	0	0	0	none	1	NA	none	1	NA	1	0	1	2	none	1	NA	none	1	NA	0	0	7	3	none	1	NA	none	1
AT1G17240	397	3	61	6	none	0.324	NA	Col	1.29e-63	201.625	174	0	57	0	none	1	NA	Col	2.53e-54	672.097	24	0	66	50	mother	0.00446	0	Col	8.76e-08	5.722	8	5	3	6	none	1	NA	none	1	NA	4	4	5	19	none	1	NA	none	0.283
AT1G17250	0	0	0	0	none	1	NA	none	1	NA	0	0	0	0	none	1	NA	none	1	NA	0	0	0	0	none	1	NA	none	1	NA	0	0	0	0	none	1	NA	none	1	NA	0	0	0	0	none	1	NA	none	1
AT1G17255	95	2	26	6	none	0.639	NA	Col	4.71e-18	23.583	77	0	31	0	none	1	NA	Col	7.21e-27	161.756	15	0	10	0	none	1	NA	Col	8.47e-07	10.165	0	0	0	0	none	1	NA	none	1	NA	0	0	0	0	none	1	NA	none	1
AT1G17260	0	0	0	0	none	1	NA	none	1	NA	0	0	0	0	none	1	NA	none	1	NA	0	0	0	0	none	1	NA	none	1	NA	29	0	3	40	mother	2.65e-13	8.255	none	0.44	NA	161	4	8	185	mother	2.8e-70	44.729	none	0.539
AT1G17270	6	2	3	5	none	1	NA	none	1	NA	32	13	22	0	father	0.000207	4.937	Col	1.5e-08	7.478	0	13	13	17	father	0.000385	5.103	Ler	0.000784	2.182	16	7	18	50	none	0.691	NA	none	0.965	NA	19	9	37	79	none	1	NA	none	1
AT1G17275	0	0	0	0	none	1	NA	none	1	NA	0	0	0	0	none	1	NA	none	1	NA	0	0	0	0	none	1	NA	none	1	NA	0	0	0	0	none	1	NA	none	1	NA	0	0	0	0	none	1	NA	none	1
AT1G17277	0	0	0	0	none	1	NA	none	1	NA	0	0	0	0	none	1	NA	none	1	NA	0	0	0	0	none	1	NA	none	1	NA	0	0	0	0	none	1	NA	none	1	NA	0	0	0	0	none	1	NA	none	1
AT1G17280	0	0	0	0	none	1	NA	none	1	NA	0	0	0	0	none	1	NA	none	1	NA	0	0	0	0	none	1	NA	none	1	NA	0	0	0	0	none	1	NA	none	1	NA	0	0	0	0	none	1	NA	none	1
AT1G17285	0	0	0	0	none	1	NA	none	1	NA	0	0	0	0	none	1	NA	none	1	NA	0	0	0	0	none	1	NA	none	1	NA	0	0	0	0	none	1	NA	none	1	NA	0	0	0	0	none	1	NA	none	1
AT1G17290	1502	497	336	606	mother	0.000882	1.078	Col	2.36e-08	1.325	526	261	197	167	father	4.85e-10	1.643	Col	6.65e-11	1.669	281	111	54	229	mother	4.86e-09	1.604	Ler	0.0107	1.001	1377	498	1314	2388	mother	0.000444	1.06	Col	1.07e-10	1.284	3208	1122	2899	5185	mother	1.08e-09	1.141	Col	1.04e-28
AT1G17300	0	0	0	0	none	1	NA	none	1	NA	0	0	0	0	none	1	NA	none	1	NA	0	0	0	0	none	1	NA	none	1	NA	0	0	0	0	none	1	NA	none	1	NA	0	0	0	0	none	1	NA	none	1
AT1G17310	0	0	0	1	none	1	NA	none	1	NA	0	0	0	0	none	1	NA	none	1	NA	0	0	0	0	none	1	NA	none	1	NA	0	0	0	0	none	1	NA	none	1	NA	0	0	0	0	none	1	NA	none	1
AT1G17330	109	17	23	15	none	1	NA	Col	2.77e-07	3.128	72	10	58	26	none	0.643	NA	Col	9.28e-14	5.301	21	0	55	0	none	1	NA	Col	2.25e-18	78.269	26	7	32	16	none	0.294	NA	Col	0.0004	1.825	54	7	51	30	none	1	NA	Col	1.72e-09
AT1G17340	16	4	1	3	none	0.869	NA	none	1	NA	23	0	0	0	none	1	NA	none	1	NA	1	0	0	0	none	1	NA	none	1	NA	7	10	4	15	none	0.707	NA	none	0.0918	NA	1	1	4	35	none	0.498	NA	none	0.353
AT1G17345	0	0	0	0	none	1	NA	none	1	NA	0	0	0	0	none	1	NA	none	1	NA	0	0	0	0	none	1	NA	none	1	NA	0	0	0	5	none	1	NA	none	1	NA	0	0	1	1	none	1	NA	none	1
AT1G17350	12	3	0	1	none	0.65	NA	none	1	NA	0	0	0	0	none	1	NA	none	1	NA	0	0	0	5	none	1	NA	none	1	NA	123	67	136	162	father	0.00685	1.083	none	0.0615	NA	102	31	168	205	none	1	NA	Col	3.79e-05
AT1G17360	30	11	11	15	none	1	NA	none	0.516	NA	30	38	14	80	none	0.934	NA	Ler	1.42e-07	2.572	24	4	31	129	mother	9.82e-05	1.533	none	0.714	NA	9	4	16	33	none	1	NA	none	1	NA	31	1	54	105	mother	1.46e-05	1.876	Col	0.000636
AT1G17370	42	29	13	29	none	0.934	NA	none	0.561	NA	0	14	0	0	none	1	NA	none	1	NA	0	0	0	16	none	1	NA	none	1	NA	61	32	55	91	none	0.576	NA	none	0.864	NA	96	31	75	195	mother	0.00577	1.032	none	0.686
AT1G17380	6	1	0	0	none	1	NA	none	1	NA	18	17	0	0	none	1	NA	none	1	NA	0	0	0	0	none	1	NA	none	1	NA	0	3	0	3	none	1	NA	none	0.203	NA	0	0	1	1	none	1	NA	none	1
AT1G17390	0	0	0	0	none	1	NA	none	1	NA	0	0	0	0	none	1	NA	none	1	NA	0	0	0	0	none	1	NA	none	1	NA	0	0	0	0	none	1	NA	none	1	NA	0	0	0	0	none	1	NA	none	1
AT1G17400	0	0	0	0	none	1	NA	none	1	NA	0	0	0	0	none	1	NA	none	1	NA	0	0	0	0	none	1	NA	none	1	NA	0	0	0	0	none	1	NA	none	1	NA	0	0	0	0	none	1	NA	none	1
AT1G17410	18	3	4	5	none	0.91	NA	none	0.332	NA	0	0	0	0	none	1	NA	none	1	NA	12	10	26	0	father	2.37e-06	9.973	Col	2.17e-05	3.59	5	1	10	10	none	1	NA	none	0.349	NA	1	0	8	11	none	1	NA	none	1
AT1G17420	51	0	3	12	mother	2.11e-07	4.026	Col	0.0368	1.007	0	0	0	22	none	1	NA	none	1	NA	0	0	0	25	none	1	NA	none	1	NA	100	26	19	122	mother	3.46e-11	2.493	none	0.268	NA	330	43	21	280	mother	6.7e-70	12.007	none	0.0967
AT1G17430	595	108	133	212	mother	2.4e-07	1.441	Col	4.97e-15	2.269	535	198	151	413	mother	1.53e-07	1.303	none	1	NA	502	130	208	389	mother	2.13e-06	1.259	Col	7.46e-08	1.439	150	20	104	198	mother	3.19e-08	1.774	Col	2.32e-07	1.958	409	41	206	404	mother	2.7e-28	3.004	Col	2.85e-21
AT1G17440	192	63	35	95	mother	0.00559	1.06	none	0.935	NA	30	4	0	0	none	1	NA	none	1	NA	46	3	0	52	mother	3.37e-21	17.1	none	0.152	NA	205	85	215	271	none	0.202	NA	Col	0.000175	1.244	449	130	393	689	mother	0.000352	1.101	Col	3.59e-08
AT1G17450	54	20	14	26	none	0.932	NA	none	0.641	NA	1	0	0	0	none	1	NA	none	1	NA	0	0	7	0	none	1	NA	none	1	NA	38	30	33	55	none	0.143	NA	none	0.607	NA	75	50	90	184	none	0.415	NA	none	0.283
AT1G17455	21	2	15	21	none	0.249	NA	Col	0.0299	1.018	0	0	0	0	none	1	NA	none	1	NA	29	0	0	0	none	1	NA	none	1	NA	1	0	0	2	none	0.551	NA	none	1	NA	0	0	3	7	none	1	NA	none	1
AT1G17460	114	77	75	258	none	0.437	NA	Ler	0.000156	1.348	112	31	59	133	mother	0.00319	1.011	none	0.108	NA	131	108	83	386	none	0.0676	NA	Ler	1.11e-13	2.347	39	15	48	87	none	0.843	NA	none	0.584	NA	44	37	95	228	none	0.332	NA	Cvi	0.02
AT1G17470	0	0	0	0	none	1	NA	none	1	NA	0	0	0	0	none	1	NA	none	1	NA	0	0	0	0	none	1	NA	none	1	NA	57	46	72	122	father	0.0372	0	none	0.373	NA	120	63	98	241	none	0.555	NA	none	0.311
AT1G17480	2	0	3	1	none	1	NA	none	0.641	NA	1	0	0	0	none	1	NA	none	1	NA	0	0	0	0	none	1	NA	none	1	NA	3	0	4	2	none	1	NA	none	0.304	NA	11	0	8	13	mother	0.0333	0	none	0.0634
AT1G17490	0	0	0	0	none	1	NA	none	1	NA	0	0	0	0	none	1	NA	none	1	NA	0	0	0	0	none	1	NA	none	1	NA	0	0	0	0	none	1	NA	none	1	NA	0	0	0	0	none	1	NA	none	1
AT1G17495	0	0	0	0	none	1	NA	none	1	NA	0	0	0	0	none	1	NA	none	1	NA	0	0	0	0	none	1	NA	none	1	NA	0	0	0	0	none	1	NA	none	1	NA	0	0	0	0	none	1	NA	none	1
AT1G17500	30	4	7	19	mother	0.0325	0	none	0.377	NA	97	0	16	0	none	1	NA	Col	4.97e-19	105.172	173	11	0	0	none	1	NA	none	1	NA	29	22	24	37	none	0.216	NA	none	0.887	NA	27	30	57	157	none	0.284	NA	Cvi	0.0013
AT1G17510	0	0	0	0	none	1	NA	none	1	NA	0	0	0	0	none	1	NA	none	1	NA	0	0	0	0	none	1	NA	none	1	NA	0	0	0	0	none	1	NA	none	1	NA	0	0	9	7	none	1	NA	none	1
AT1G17520	0	0	0	0	none	1	NA	none	1	NA	0	0	0	0	none	1	NA	none	1	NA	0	0	0	0	none	1	NA	none	1	NA	25	23	34	79	none	0.429	NA	none	0.108	NA	41	44	53	170	none	0.428	NA	Cvi	2.22e-05
AT1G17530	0	0	0	0	none	1	NA	none	1	NA	0	0	0	0	none	1	NA	none	1	NA	0	0	0	0	none	1	NA	none	1	NA	0	0	0	0	none	1	NA	none	1	NA	0	0	0	0	none	1	NA	none	1
AT1G17540	1	4	0	0	none	1	NA	none	1	NA	0	0	0	0	none	1	NA	none	1	NA	0	0	0	0	none	1	NA	none	1	NA	0	0	0	0	none	1	NA	none	1	NA	0	0	1	0	none	1	NA	none	1
AT1G17545	0	0	0	0	none	1	NA	none	1	NA	0	0	0	0	none	1	NA	none	1	NA	0	0	0	0	none	1	NA	none	1	NA	0	0	0	0	none	1	NA	none	1	NA	0	0	0	0	none	1	NA	none	1
AT1G17550	163	65	36	122	mother	0.00316	1.102	none	0.458	NA	259	69	48	184	mother	3.13e-12	2.012	none	1	NA	175	25	98	223	mother	7.79e-12	2.073	Col	3.9e-06	1.601	39	13	15	45	none	0.153	NA	none	1	NA	46	8	41	135	mother	2.41e-05	1.604	none	0.379
AT1G17560	22	10	15	24	none	1	NA	none	0.857	NA	35	0	1	0	none	1	NA	Col	0.0395	0	17	0	9	0	none	1	NA	Col	8.83e-07	10.368	2	2	0	0	none	1	NA	none	1	NA	0	0	8	13	none	1	NA	none	1
AT1G17570	0	0	0	0	none	1	NA	none	1	NA	0	0	0	0	none	1	NA	none	1	NA	0	0	0	0	none	1	NA	none	1	NA	0	0	0	0	none	1	NA	none	1	NA	0	0	0	0	none	1	NA	none	1
AT1G17580	116	102	59	50	father	8.46e-08	2.189	none	0.461	NA	273	47	260	46	father	1.64e-08	2.093	Col	3.29e-74	17.652	110	17	163	25	father	0.000107	1.601	Col	5.46e-40	16.757	6	3	1	2	none	1	NA	none	1	NA	1	0	25	14	none	1	NA	none	0.514
AT1G17590	43	13	16	22	none	1	NA	none	0.181	NA	0	0	18	0	none	1	NA	none	1	NA	0	5	12	72	none	0.426	NA	Ler	0.000308	4.277	49	5	38	24	none	0.587	NA	Col	2.23e-08	3.841	32	10	56	34	none	0.179	NA	Col	0.000269
AT1G17600	0	1	0	1	none	1	NA	none	1	NA	12	0	0	0	none	1	NA	none	1	NA	0	0	0	0	none	1	NA	none	1	NA	0	0	1	1	none	1	NA	none	1	NA	0	0	2	4	none	1	NA	none	1
AT1G17610	0	0	0	0	none	1	NA	none	1	NA	0	0	0	0	none	1	NA	none	1	NA	0	0	0	0	none	1	NA	none	1	NA	0	0	1	1	none	1	NA	none	1	NA	0	0	0	1	none	1	NA	none	1
AT1G17615	0	0	0	0	none	1	NA	none	1	NA	0	0	0	0	none	1	NA	none	1	NA	0	0	0	0	none	1	NA	none	1	NA	0	0	0	0	none	1	NA	none	1	NA	0	0	0	0	none	1	NA	none	1
AT1G17620	0	0	0	0	none	1	NA	none	1	NA	0	0	0	0	none	1	NA	none	1	NA	0	0	0	0	none	1	NA	none	1	NA	361	179	273	1294	mother	4.78e-16	1.754	Cvi	1.22e-12	1.725	1595	415	315	1653	mother	7.09e-130	4.013	Cvi	0.00061
AT1G17630	6	9	6	8	none	0.349	NA	none	0.711	NA	7	0	18	0	none	1	NA	Col	4.5e-06	8.538	26	0	0	0	none	1	NA	none	1	NA	0	0	2	1	none	1	NA	none	1	NA	0	0	5	9	none	1	NA	none	1
AT1G17640	31	12	14	26	none	1	NA	none	0.871	NA	9	0	0	1	none	0.133	NA	none	1	NA	25	0	9	14	mother	0.00043	1.121	Col	0.000949	1.852	9	8	5	15	none	1	NA	none	0.336	NA	7	4	22	64	none	0.875	NA	none	0.623
AT1G17650	54	27	27	23	none	0.117	NA	none	0.0876	NA	0	0	0	0	none	1	NA	none	1	NA	8	1	0	0	none	1	NA	none	1	NA	5	4	30	68	none	0.728	NA	none	0.654	NA	6	0	47	83	none	0.0724	NA	none	0.167
AT1G17660	0	0	0	0	none	1	NA	none	1	NA	0	0	0	0	none	1	NA	none	1	NA	0	0	0	0	none	1	NA	none	1	NA	0	0	0	0	none	1	NA	none	1	NA	0	0	0	0	none	1	NA	none	1
AT1G17665	13	4	4	8	none	0.745	NA	none	0.911	NA	22	13	0	0	none	1	NA	none	1	NA	0	0	0	0	none	1	NA	none	1	NA	0	3	8	10	none	0.215	NA	none	0.372	NA	10	0	19	25	none	0.0513	NA	Col	0.0244
AT1G17670	0	0	0	0	none	1	NA	none	1	NA	0	0	0	0	none	1	NA	none	1	NA	0	0	0	0	none	1	NA	none	1	NA	0	0	0	0	none	1	NA	none	1	NA	0	0	0	0	none	1	NA	none	1
AT1G17680	208	67	45	94	none	0.106	NA	none	0.242	NA	91	68	33	49	father	0.0214	0	none	0.891	NA	42	25	50	59	father	0.0483	0	none	0.35	NA	46	18	60	125	none	0.609	NA	none	0.826	NA	87	47	64	164	none	0.654	NA	none	0.306
AT1G17690	36	20	5	41	mother	0.0196	0	Ler	0.0204	1.082	9	0	0	1	none	0.133	NA	none	1	NA	22	18	38	36	father	0.0056	1.191	none	0.662	NA	34	18	20	32	none	0.775	NA	none	1	NA	31	17	53	68	none	0.219	NA	none	0.528
AT1G17700	0	0	0	0	none	1	NA	none	1	NA	0	0	0	0	none	1	NA	none	1	NA	0	0	0	0	none	1	NA	none	1	NA	0	1	0	0	none	1	NA	none	1	NA	0	0	0	0	none	1	NA	none	1
AT1G17710	1	1	0	1	none	1	NA	none	1	NA	0	0	0	0	none	1	NA	none	1	NA	0	0	0	0	none	1	NA	none	1	NA	0	0	0	3	none	1	NA	none	1	NA	0	0	1	0	none	1	NA	none	1
AT1G17720	141	38	38	61	none	0.379	NA	Col	0.013	1.082	111	49	119	73	father	1.25e-05	1.541	Col	1.45e-08	1.977	78	38	15	13	none	0.0902	NA	none	0.0733	NA	108	31	111	140	none	0.942	NA	Col	8.02e-05	1.449	210	67	202	390	mother	0.0157	0	Col	0.01
AT1G17730	191	87	39	75	none	1	NA	none	0.869	NA	36	51	0	0	none	1	NA	none	1	NA	32	23	0	0	none	1	NA	none	1	NA	57	25	77	135	none	1	NA	none	0.603	NA	205	64	122	254	mother	0.00463	1.016	Col	0.0406
AT1G17744	0	0	0	0	none	1	NA	none	1	NA	0	0	0	0	none	1	NA	none	1	NA	0	0	0	0	none	1	NA	none	1	NA	0	0	0	0	none	1	NA	none	1	NA	0	0	0	0	none	1	NA	none	1
AT1G17745	108	0	0	95	mother	1.33e-58	173.818	none	1	NA	69	0	0	129	mother	1.3e-53	150.795	none	1	NA	120	0	0	11	mother	3.26e-15	22.363	none	1	NA	23	0	1	40	mother	4.03e-14	10.387	none	1	NA	90	0	1	100	mother	1.3e-51	102.675	none	1
AT1G17750	111	2	11	15	mother	1.27e-05	2.403	Col	6.85e-07	5.169	55	0	0	0	none	1	NA	none	1	NA	24	0	21	0	none	1	NA	Col	1.24e-12	34.154	10	5	12	16	none	0.744	NA	none	0.924	NA	50	6	16	21	none	0.0768	NA	Col	0.00153
AT1G17760	985	363	246	426	none	0.27	NA	Col	6.53e-05	1.188	270	140	123	255	none	1	NA	none	0.752	NA	243	73	66	131	mother	0.0143	0	Col	0.0175	0	251	103	272	414	none	0.772	NA	Col	0.00308	1.093	611	138	500	818	mother	4.58e-09	1.347	Col	6.2e-20
AT1G17770	28	74	46	8	father	2.02e-20	18.947	none	0.257	NA	15	80	22	1	father	1.76e-15	46.573	none	0.244	NA	7	6	6	14	none	1	NA	none	0.561	NA	18	14	151	1	father	4.02e-15	41.612	Col	2.53e-14	17.197	1	7	118	2	father	6.25e-09	72.027	none	0.285
AT1G17780	50	39	31	10	father	7.51e-06	3.174	Col	0.00543	1.304	63	83	158	31	father	7.55e-34	13.222	Col	2.23e-07	1.904	18	10	31	42	none	0.346	NA	none	0.759	NA	23	16	307	26	father	1.05e-15	11.784	Col	2.7e-12	6.088	11	9	429	51	father	6.71e-09	8.769	Col	1.57e-05
AT1G17790	63	104	60	75	father	4.02e-10	2.759	Ler	0.0109	1.078	160	140	109	117	father	3.49e-10	2.005	none	0.83	NA	184	173	372	200	father	4.7e-40	4.789	Col	2.03e-06	1.354	18	26	78	47	father	3.47e-08	3.7	none	0.902	NA	23	33	112	76	father	3.92e-10	3.738	none	1
AT1G17800	0	0	0	0	none	1	NA	none	1	NA	0	0	0	0	none	1	NA	none	1	NA	0	0	0	0	none	1	NA	none	1	NA	0	0	0	0	none	1	NA	none	1	NA	0	0	0	0	none	1	NA	none	1
AT1G17810	5	5	3	1	none	0.506	NA	none	0.819	NA	0	0	0	0	none	1	NA	none	1	NA	10	0	64	86	mother	0.0243	0	Col	0.0104	1.404	54	81	99	75	father	2.04e-15	4.17	none	0.829	NA	0	0	31	25	none	1	NA	none	1
AT1G17820	1365	600	447	776	none	1	NA	Col	0.00247	1.06	799	150	241	580	mother	1.53e-30	2.317	Col	3.01e-11	1.6	498	178	205	420	mother	0.00313	1.022	Col	0.0201	0	41	23	37	70	none	0.849	NA	none	1	NA	109	36	120	220	none	0.201	NA	none	0.0571
AT1G17830	181	59	46	49	none	0.731	NA	Col	0.000267	1.441	108	34	54	92	none	0.291	NA	Col	0.0304	0	59	6	32	32	none	0.0682	NA	Col	7.79e-07	2.674	29	11	46	29	none	0.148	NA	Col	0.00293	1.335	32	1	52	53	mother	0.00476	0	Col	1.48e-06
AT1G17840	3750	462	624	1712	mother	6.37e-210	4.612	Col	2.64e-56	2.451	1330	147	490	1436	mother	3.43e-135	5.047	Col	5.52e-31	2.351	1543	149	289	592	mother	7.91e-72	3.896	Col	3.22e-49	3.714	636	122	304	394	mother	3.01e-05	1.199	Col	1.15e-29	2.855	2959	1	775	1273	mother	0	196.13	Col	0
AT1G17850	286	105	103	130	none	0.63	NA	Col	7.43e-05	1.334	163	53	91	192	mother	0.0136	0	none	0.0977	NA	207	48	24	64	mother	0.000116	1.321	none	0.135	NA	166	89	110	161	none	0.105	NA	none	0.363	NA	72	45	167	267	none	0.0801	NA	none	1
AT1G17860	168	13	2	173	mother	1.31e-66	43.621	Ler	0.025	1.045	98	0	0	16	mother	5.98e-19	26.564	none	1	NA	192	6	0	134	mother	1.01e-77	126.433	none	0.119	NA	40	4	3	75	mother	1.27e-16	7.767	none	0.417	NA	81	7	2	119	mother	3.67e-36	21.994	none	0.078
AT1G17870	85	16	18	20	none	0.581	NA	Col	0.00149	1.507	45	0	38	30	mother	8.5e-05	1.439	Col	4.93e-11	9.235	35	0	37	0	none	1	NA	Col	1.7e-20	87.756	70	7	48	26	none	0.758	NA	Col	4.81e-12	5.388	61	36	69	41	father	1.96e-05	1.797	Col	0.00103
AT1G17880	6094	2080	1443	2183	none	0.0505	NA	Col	1.83e-52	1.724	7335	2096	3071	3416	none	0.495	NA	Col	6.54e-239	2.854	6458	1698	3932	4358	none	0.158	NA	Col	6.09e-287	3.116	2820	1403	1671	2565	father	3.28e-08	1.143	Col	2.04e-08	1.155	3543	1524	1968	3079	father	0.0445	0	Col	6.61e-20
AT1G17890	3349	452	762	704	mother	2.83e-13	1.4	Col	1.07e-191	6.562	1328	251	574	333	father	0.0104	0	Col	3.64e-127	6.964	1103	191	472	408	mother	0.0366	0	Col	5.44e-82	5.02	583	205	457	698	none	0.598	NA	Col	4.32e-09	1.412	1106	288	726	1408	mother	1.56e-17	1.496	Col	5.62e-17
AT1G17900	0	0	0	0	none	1	NA	none	1	NA	0	0	0	0	none	1	NA	none	1	NA	0	0	0	0	none	1	NA	none	1	NA	0	0	0	0	none	1	NA	none	1	NA	0	0	0	0	none	1	NA	none	1
AT1G17910	0	0	0	0	none	1	NA	none	1	NA	0	0	0	0	none	1	NA	none	1	NA	0	0	0	0	none	1	NA	none	1	NA	0	0	0	1	none	1	NA	none	1	NA	0	0	0	0	none	1	NA	none	1
AT1G17920	785	397	242	486	none	1	NA	none	1	NA	682	251	256	571	mother	3.66e-05	1.132	none	0.0879	NA	533	172	138	726	mother	9.86e-39	2.862	Ler	7.43e-05	1.192	67	40	84	93	father	0.0126	1.089	none	0.217	NA	144	107	120	190	father	0.00105	1.164	none	0.528
AT1G17930	445	197	96	239	mother	0.05	0	none	0.797	NA	290	151	75	170	none	0.714	NA	none	0.429	NA	125	57	26	136	mother	1.82e-05	1.384	Ler	0.00189	1.151	77	33	104	163	none	0.86	NA	none	0.243	NA	105	38	199	425	none	0.0882	NA	none	0.351
AT1G17940	343	127	128	291	mother	0.00997	1.018	none	0.489	NA	98	48	51	137	none	0.195	NA	none	0.345	NA	49	11	31	138	mother	2.16e-06	1.77	none	1	NA	51	40	54	95	none	0.0985	NA	none	0.45	NA	78	32	133	303	none	0.275	NA	none	0.94
AT1G17950	0	0	0	5	none	1	NA	none	1	NA	0	0	0	0	none	1	NA	none	1	NA	0	0	0	0	none	1	NA	none	1	NA	0	0	0	1	none	1	NA	none	1	NA	0	0	0	0	none	1	NA	none	1
AT1G17960	14	14	5	8	none	0.576	NA	none	0.767	NA	0	8	10	0	father	4.92e-05	21.685	none	1	NA	0	0	0	0	none	1	NA	none	1	NA	21	7	73	79	none	0.878	NA	none	0.0884	NA	23	7	58	71	none	1	NA	none	0.0805
AT1G17970	15	1	0	6	mother	0.00279	0	none	1	NA	14	0	0	0	none	1	NA	none	1	NA	0	0	0	0	none	1	NA	none	1	NA	6	2	23	30	none	1	NA	none	0.645	NA	37	1	29	37	mother	0.000369	1.263	Col	1.36e-05
AT1G17980	0	0	0	0	none	1	NA	none	1	NA	0	0	0	0	none	1	NA	none	1	NA	0	0	0	0	none	1	NA	none	1	NA	0	0	4	9	none	1	NA	none	1	NA	11	1	20	56	mother	0.0294	0	none	0.409
AT1G17990	0	0	0	0	none	1	NA	none	1	NA	0	0	0	0	none	1	NA	none	1	NA	0	0	0	0	none	1	NA	none	1	NA	0	0	0	0	none	1	NA	none	1	NA	0	0	0	0	none	1	NA	none	1
AT1G18000	0	0	0	0	none	1	NA	none	1	NA	0	0	0	0	none	1	NA	none	1	NA	0	0	0	0	none	1	NA	none	1	NA	0	0	0	0	none	1	NA	none	1	NA	0	0	0	0	none	1	NA	none	1
AT1G18010	0	0	0	0	none	1	NA	none	1	NA	0	0	0	0	none	1	NA	none	1	NA	0	0	0	0	none	1	NA	none	1	NA	0	0	0	0	none	1	NA	none	1	NA	0	0	0	0	none	1	NA	none	1
AT1G18020	0	0	0	0	none	1	NA	none	1	NA	0	0	0	0	none	1	NA	none	1	NA	0	0	0	0	none	1	NA	none	1	NA	0	0	0	0	none	1	NA	none	1	NA	0	0	0	0	none	1	NA	none	1
AT1G18030	0	0	0	0	none	1	NA	none	1	NA	0	0	0	0	none	1	NA	none	1	NA	0	0	0	0	none	1	NA	none	1	NA	4	1	6	12	none	1	NA	none	1	NA	12	3	11	20	none	0.508	NA	none	0.466
AT1G18040	0	0	0	0	none	1	NA	none	1	NA	0	0	0	0	none	1	NA	none	1	NA	0	0	0	0	none	1	NA	none	1	NA	0	0	0	0	none	1	NA	none	1	NA	0	0	0	0	none	1	NA	none	1
AT1G18050	0	0	0	0	none	1	NA	none	1	NA	0	0	0	0	none	1	NA	none	1	NA	0	0	0	0	none	1	NA	none	1	NA	0	0	0	0	none	1	NA	none	1	NA	0	0	0	0	none	1	NA	none	1
AT1G18060	33	26	10	18	none	0.51	NA	none	0.737	NA	26	0	0	0	none	1	NA	none	1	NA	25	16	0	15	mother	0.00236	0	Ler	0.00497	1.348	18	0	10	3	none	0.343	NA	Col	3.37e-05	4.638	2	0	35	56	none	0.647	NA	none	0.668
AT1G18070	252	144	95	166	none	0.299	NA	none	1	NA	280	26	24	68	mother	2.04e-14	3.227	Col	8.11e-05	1.608	3	0	0	28	mother	0.000537	1.423	none	1	NA	78	37	58	168	none	0.171	NA	none	0.416	NA	64	34	163	320	none	0.934	NA	none	1
AT1G18075	0	0	0	0	none	1	NA	none	1	NA	0	0	0	0	none	1	NA	none	1	NA	0	0	0	0	none	1	NA	none	1	NA	0	0	0	0	none	1	NA	none	1	NA	0	0	0	0	none	1	NA	none	1
AT1G18080	122	91	72	159	none	0.288	NA	Ler	0.0484	0	60	111	33	282	none	0.715	NA	Ler	7.34e-35	8.078	25	45	24	74	father	0.0223	0	Ler	7.8e-07	2.167	0	0	0	0	none	1	NA	none	1	NA	0	0	0	0	none	1	NA	none	1
AT1G18090	0	0	0	0	none	1	NA	none	1	NA	92	10	19	1	none	0.246	NA	Col	1.75e-13	15.669	35	0	0	36	mother	6.67e-20	21.346	none	1	NA	0	0	0	0	none	1	NA	none	1	NA	0	0	0	0	none	1	NA	none	1
AT1G18100	514	348	836	1598	father	0.000129	1.137	Ler	0.0077	1.039	150	122	259	196	father	6.99e-19	2.814	Col	0.00275	1.064	891	749	823	2000	father	1.31e-06	1.158	Ler	1.86e-27	1.709	457	206	272	686	mother	0.00508	1.031	none	0.413	NA	476	345	266	648	none	0.153	NA	Cvi	1.4e-07
AT1G18130	0	0	0	0	none	1	NA	none	1	NA	0	0	0	0	none	1	NA	none	1	NA	0	0	0	0	none	1	NA	none	1	NA	2	0	0	6	none	0.104	NA	none	1	NA	0	0	0	10	none	1	NA	none	1
AT1G18140	4	1	1	6	none	0.822	NA	none	1	NA	0	0	0	0	none	1	NA	none	1	NA	12	16	0	0	none	1	NA	none	1	NA	0	0	3	8	none	1	NA	none	1	NA	0	3	1	15	none	1	NA	Cvi	0.0115
AT1G18150	356	146	61	118	none	0.659	NA	none	0.431	NA	202	87	102	220	none	0.245	NA	none	0.831	NA	108	48	56	79	none	0.506	NA	none	0.0944	NA	70	55	66	153	none	0.465	NA	Cvi	0.0371	0	110	32	157	323	mother	0.012	0	none	0.0501
AT1G18160	121	54	25	67	none	0.322	NA	none	0.814	NA	89	44	0	141	mother	9.99e-26	12.959	Ler	8.64e-16	12.669	91	68	14	103	mother	0.00231	1.037	Ler	4.52e-08	2.317	99	35	107	235	none	0.119	NA	none	0.5	NA	178	76	176	347	none	0.501	NA	none	0.463
AT1G18170	33	22	14	23	none	0.676	NA	none	1	NA	3	40	0	27	none	0.598	NA	Ler	1.01e-15	30.741	22	12	5	27	none	0.19	NA	none	0.13	NA	43	7	25	23	none	0.725	NA	Col	0.000352	1.752	42	22	38	76	none	0.979	NA	none	1
AT1G18180	211	77	42	104	none	0.0515	NA	none	0.884	NA	62	0	1	0	none	1	NA	Col	0.0232	0	35	20	0	10	mother	0.00816	0	Ler	0.0379	0	28	31	77	239	none	0.448	NA	Cvi	0.00015	1.604	36	40	97	304	none	0.377	NA	Cvi	8.45e-06
AT1G18190	272	102	68	154	none	0.0748	NA	none	0.641	NA	204	74	0	59	mother	7.28e-19	8.119	Ler	3.1e-07	4.274	100	24	31	79	mother	0.000543	1.13	none	0.169	NA	97	34	73	116	none	0.856	NA	none	0.0567	NA	77	48	100	211	none	0.666	NA	none	0.339
AT1G18200	0	0	0	0	none	1	NA	none	1	NA	0	0	0	0	none	1	NA	none	1	NA	0	0	0	0	none	1	NA	none	1	NA	0	1	2	1	none	1	NA	none	1	NA	0	0	0	0	none	1	NA	none	1
AT1G18210	0	0	0	0	none	1	NA	none	1	NA	0	0	0	0	none	1	NA	none	1	NA	0	0	0	0	none	1	NA	none	1	NA	0	0	0	0	none	1	NA	none	1	NA	0	0	0	0	none	1	NA	none	1
AT1G18220	0	0	0	0	none	1	NA	none	1	NA	0	0	0	0	none	1	NA	none	1	NA	0	0	0	0	none	1	NA	none	1	NA	0	0	0	0	none	1	NA	none	1	NA	0	0	0	0	none	1	NA	none	1
AT1G18240	0	0	0	0	none	1	NA	none	1	NA	0	0	0	0	none	1	NA	none	1	NA	0	0	0	0	none	1	NA	none	1	NA	0	0	0	0	none	1	NA	none	1	NA	0	0	0	0	none	1	NA	none	1
AT1G18250	318	95	27	21	none	0.45	NA	Col	2.65e-05	1.95	73	21	0	10	mother	0.000191	1.399	none	0.261	NA	7	0	25	0	none	1	NA	Col	8.24e-07	11.859	365	537	68	273	father	0.0266	0	Cvi	7.62e-36	3.968	311	268	112	335	none	0.437	NA	Cvi	2.13e-11
AT1G18260	1276	552	385	819	mother	0.0286	0	none	0.554	NA	731	387	304	1007	mother	1.94e-07	1.217	Ler	1.67e-09	1.364	686	498	336	1144	none	0.0782	NA	Ler	9.71e-26	1.95	499	207	632	1694	mother	3.43e-07	1.254	none	0.442	NA	718	284	1128	2443	mother	7.8e-05	1.112	none	0.105
AT1G18265	0	0	0	0	none	1	NA	none	1	NA	0	0	0	0	none	1	NA	none	1	NA	0	0	0	0	none	1	NA	none	1	NA	7	5	4	8	none	1	NA	none	1	NA	10	9	5	21	none	0.872	NA	none	0.112
AT1G18270	164	92	43	73	none	0.472	NA	none	1	NA	27	34	48	102	father	0.00944	1.022	Ler	0.00291	1.154	103	44	21	125	mother	2.87e-06	1.551	Ler	0.00334	1.132	60	40	164	347	none	0.549	NA	none	0.254	NA	79	21	366	728	mother	0.0137	1.024	Col	0.0255
AT1G18280	0	0	0	0	none	1	NA	none	1	NA	0	0	0	0	none	1	NA	none	1	NA	0	0	0	0	none	1	NA	none	1	NA	3	8	7	41	none	1	NA	Cvi	0.00129	2.059	0	2	5	14	none	0.647	NA	none	0.178
AT1G18290	0	0	0	0	none	1	NA	none	1	NA	0	0	0	0	none	1	NA	none	1	NA	0	0	0	0	none	1	NA	none	1	NA	0	0	1	0	none	1	NA	none	1	NA	0	0	0	0	none	1	NA	none	1
AT1G18300	105	36	16	21	none	1	NA	none	0.124	NA	279	27	41	0	father	0.0028	2.79	Col	1.94e-34	74.485	137	13	53	69	mother	4.83e-05	1.37	Col	1.27e-10	3.234	374	125	341	531	none	0.378	NA	Col	7.89e-07	1.37	888	519	828	1770	none	0.301	NA	Cvi	0.00446
AT1G18310	0	0	0	0	none	1	NA	none	1	NA	0	0	0	0	none	1	NA	none	1	NA	0	0	0	0	none	1	NA	none	1	NA	0	0	0	0	none	1	NA	none	1	NA	0	0	0	0	none	1	NA	none	1
AT1G18320	0	0	0	0	none	1	NA	none	1	NA	0	0	0	0	none	1	NA	none	1	NA	0	0	0	0	none	1	NA	none	1	NA	0	0	0	0	none	1	NA	none	1	NA	0	0	0	0	none	1	NA	none	1
AT1G18330	0	0	0	0	none	1	NA	none	1	NA	0	0	0	0	none	1	NA	none	1	NA	0	0	0	0	none	1	NA	none	1	NA	0	0	0	0	none	1	NA	none	1	NA	0	0	1	0	none	1	NA	none	1
AT1G18335	0	0	0	0	none	1	NA	none	1	NA	0	0	0	0	none	1	NA	none	1	NA	0	0	0	0	none	1	NA	none	1	NA	23	7	21	39	none	0.593	NA	none	0.518	NA	29	13	37	62	none	0.96	NA	none	0.704
AT1G18340	0	0	0	0	none	1	NA	none	1	NA	0	0	0	0	none	1	NA	none	1	NA	0	0	0	0	none	1	NA	none	1	NA	14	7	24	26	none	0.654	NA	none	0.483	NA	12	6	23	46	none	1	NA	none	1
AT1G18350	8	5	0	6	none	0.297	NA	none	0.291	NA	19	9	0	0	none	1	NA	none	1	NA	10	0	0	11	mother	9.22e-06	1.864	none	1	NA	0	1	2	3	none	1	NA	none	1	NA	0	0	8	10	none	1	NA	none	1
AT1G18360	203	91	77	137	none	1	NA	none	0.473	NA	561	196	284	371	none	0.667	NA	Col	1.8e-11	1.596	380	78	147	262	mother	1.72e-07	1.392	Col	9.11e-10	1.752	11	7	20	29	none	0.641	NA	none	1	NA	21	7	44	51	none	0.936	NA	none	0.102
AT1G18370	897	434	241	439	none	0.778	NA	none	0.421	NA	1613	1479	645	2130	none	0.0747	NA	Ler	1.9e-85	2.584	502	173	127	240	mother	0.0316	0	Col	0.00463	1.043	278	149	240	460	none	0.616	NA	none	1	NA	650	252	620	1053	none	0.415	NA	Col	1.48e-05
AT1G18382	0	0	0	0	none	1	NA	none	1	NA	0	0	0	0	none	1	NA	none	1	NA	0	0	0	0	none	1	NA	none	1	NA	0	0	0	0	none	1	NA	none	1	NA	0	0	0	0	none	1	NA	none	1
AT1G18390	1	0	0	0	none	1	NA	none	1	NA	1	0	0	0	none	1	NA	none	1	NA	0	0	0	0	none	1	NA	none	1	NA	0	0	0	1	none	1	NA	none	1	NA	10	0	0	6	mother	0.000539	1.016	none	1
AT1G18400	0	0	0	0	none	1	NA	none	1	NA	0	0	0	0	none	1	NA	none	1	NA	0	0	0	0	none	1	NA	none	1	NA	0	0	0	0	none	1	NA	none	1	NA	0	0	0	0	none	1	NA	none	1
AT1G18410	1	0	0	2	none	0.604	NA	none	1	NA	0	0	0	0	none	1	NA	none	1	NA	0	0	0	0	none	1	NA	none	1	NA	2	4	5	6	none	0.285	NA	none	0.808	NA	0	1	15	17	none	0.539	NA	none	0.629
AT1G18415	29	1	8	13	mother	0.0226	0	Col	0.00939	1.309	10	7	0	13	mother	0.0161	0	Ler	0.0156	0	0	0	0	0	none	1	NA	none	1	NA	0	1	6	4	none	0.483	NA	none	1	NA	5	0	30	56	none	0.119	NA	none	0.271
AT1G18420	21	4	6	7	none	0.948	NA	none	0.166	NA	0	0	0	0	none	1	NA	none	1	NA	0	0	0	0	none	1	NA	none	1	NA	0	0	0	0	none	1	NA	none	1	NA	0	0	0	0	none	1	NA	none	1
AT1G18430	0	0	0	0	none	1	NA	none	1	NA	0	0	0	0	none	1	NA	none	1	NA	0	0	0	0	none	1	NA	none	1	NA	0	0	0	0	none	1	NA	none	1	NA	0	0	0	0	none	1	NA	none	1
AT1G18440	111	38	34	60	none	0.703	NA	none	0.212	NA	73	37	24	54	none	0.849	NA	none	0.859	NA	21	30	27	49	father	0.00625	1.14	Ler	0.0183	0	21	15	15	30	none	0.864	NA	none	0.684	NA	47	9	49	96	mother	0.0201	0	Col	0.0351
AT1G18450	478	167	146	259	none	0.222	NA	Col	0.00268	1.105	503	88	258	278	mother	0.00163	1.037	Col	3.06e-33	3.573	175	51	103	121	none	1	NA	Col	5.61e-07	1.647	140	59	148	212	none	0.597	NA	Col	0.0234	0	203	91	216	336	none	0.487	NA	Col	0.0456
AT1G18460	141	83	14	32	none	1	NA	none	0.743	NA	380	123	180	240	none	0.967	NA	Col	1.17e-08	1.56	317	112	383	683	none	0.0799	NA	Col	0.000525	1.13	73	14	100	161	mother	0.0221	0	Col	0.000484	1.436	60	5	196	312	mother	5.57e-06	1.652	Col	7.91e-07
AT1G18470	81	24	17	25	none	0.837	NA	none	0.121	NA	103	12	61	90	mother	0.000133	1.271	Col	8.59e-08	2.335	10	13	16	13	father	0.00372	1.401	none	1	NA	72	28	130	242	none	0.725	NA	none	0.396	NA	28	16	167	276	none	0.574	NA	none	1
AT1G18480	114	55	34	44	none	0.467	NA	none	0.271	NA	68	40	34	21	father	0.000465	1.51	Col	0.00472	1.091	115	15	1	22	mother	6.1e-10	4.239	none	0.565	NA	23	20	25	44	none	0.266	NA	none	0.51	NA	16	10	22	64	none	0.784	NA	none	0.341
AT1G18485	23	14	11	22	none	1	NA	none	1	NA	4	0	13	0	none	1	NA	Col	0.000732	3.524	11	6	0	0	none	1	NA	none	1	NA	4	0	4	6	none	0.456	NA	none	0.417	NA	0	0	10	27	none	1	NA	none	1
AT1G18486	0	0	0	0	none	1	NA	none	1	NA	0	0	0	0	none	1	NA	none	1	NA	0	0	0	0	none	1	NA	none	1	NA	0	0	0	0	none	1	NA	none	1	NA	0	0	0	0	none	1	NA	none	1
AT1G18490	0	0	0	0	none	1	NA	none	1	NA	0	0	0	0	none	1	NA	none	1	NA	0	0	0	0	none	1	NA	none	1	NA	0	0	0	0	none	1	NA	none	1	NA	0	0	0	0	none	1	NA	none	1
AT1G18500	135	67	69	70	father	0.0213	1.05	Col	0.0107	1.065	246	187	19	157	mother	2.04e-06	1.402	Ler	2.49e-15	3.241	175	1	101	28	mother	9.98e-05	1.407	Col	4.24e-52	73.245	141	86	105	196	none	0.292	NA	none	0.714	NA	74	26	175	393	none	0.0684	NA	none	0.55
AT1G18510	0	0	0	0	none	1	NA	none	1	NA	0	0	0	0	none	1	NA	none	1	NA	0	0	0	0	none	1	NA	none	1	NA	0	0	0	0	none	1	NA	none	1	NA	0	0	0	0	none	1	NA	none	1
AT1G18520	8	1	11	0	none	0.43	NA	Col	0.000428	3.719	54	0	0	0	none	1	NA	none	1	NA	69	0	10	0	none	1	NA	Col	3.17e-12	46.758	2	0	3	0	none	1	NA	none	0.203	NA	11	0	21	3	none	1	NA	Col	4.71e-06
AT1G18530	0	0	1	0	none	1	NA	none	1	NA	0	0	0	0	none	1	NA	none	1	NA	14	0	0	0	none	1	NA	none	1	NA	0	0	0	0	none	1	NA	none	1	NA	0	0	0	0	none	1	NA	none	1
AT1G18540	6426	2573	1817	2920	none	1	NA	Col	1.54e-29	1.4	1125	296	409	531	mother	0.0246	0	Col	1.36e-30	2.264	1298	519	361	1184	mother	1.6e-23	1.646	Ler	0.00135	1.053	2542	1665	1406	2844	father	3.68e-08	1.142	Cvi	4.52e-09	1.168	2757	1590	2090	4237	father	0.00396	1.015	Cvi	0.000607
AT1G18550	227	112	78	130	none	0.656	NA	none	0.547	NA	96	28	0	51	mother	1.59e-16	7.493	Ler	9.2e-05	2.55	92	27	18	112	mother	5.55e-09	2.116	none	0.137	NA	68	38	99	153	none	0.286	NA	none	0.744	NA	96	13	166	291	mother	5.47e-06	1.511	Col	1.67e-06
AT1G18560	0	0	0	0	none	1	NA	none	1	NA	0	0	0	0	none	1	NA	none	1	NA	0	0	0	0	none	1	NA	none	1	NA	12	0	9	13	mother	0.0457	0	Col	0.0364	0	7	1	26	46	none	0.419	NA	none	0.381
AT1G18570	0	0	0	0	none	1	NA	none	1	NA	0	0	0	0	none	1	NA	none	1	NA	0	0	0	0	none	1	NA	none	1	NA	0	0	0	0	none	1	NA	none	1	NA	0	0	0	0	none	1	NA	none	1
AT1G18580	28	7	1	8	none	0.105	NA	none	1	NA	10	0	0	0	none	1	NA	none	1	NA	0	0	0	0	none	1	NA	none	1	NA	26	4	12	28	mother	0.0468	0	none	0.282	NA	16	2	83	159	none	0.0991	NA	none	0.125
AT1G18590	0	0	0	0	none	1	NA	none	1	NA	0	0	0	0	none	1	NA	none	1	NA	0	0	0	0	none	1	NA	none	1	NA	0	0	0	0	none	1	NA	none	1	NA	0	0	0	0	none	1	NA	none	1
AT1G18600	0	0	0	0	none	1	NA	none	1	NA	0	0	0	0	none	1	NA	none	1	NA	0	0	0	0	none	1	NA	none	1	NA	0	0	0	0	none	1	NA	none	1	NA	0	0	0	1	none	1	NA	none	1
AT1G18610	0	0	0	0	none	1	NA	none	1	NA	0	0	0	0	none	1	NA	none	1	NA	0	0	0	0	none	1	NA	none	1	NA	0	0	0	0	none	1	NA	none	1	NA	0	0	0	0	none	1	NA	none	1
AT1G18620	6	0	0	2	none	0.13	NA	none	1	NA	8	0	0	0	none	1	NA	none	1	NA	0	0	0	0	none	1	NA	none	1	NA	0	0	0	0	none	1	NA	none	1	NA	0	0	0	1	none	1	NA	none	1
AT1G18630	0	0	0	0	none	1	NA	none	1	NA	0	0	0	0	none	1	NA	none	1	NA	0	0	0	0	none	1	NA	none	1	NA	0	0	0	0	none	1	NA	none	1	NA	0	0	0	0	none	1	NA	none	1
AT1G18640	0	0	0	0	none	1	NA	none	1	NA	0	0	0	0	none	1	NA	none	1	NA	0	0	0	0	none	1	NA	none	1	NA	0	0	0	0	none	1	NA	none	1	NA	0	0	0	0	none	1	NA	none	1
AT1G18650	0	0	0	0	none	1	NA	none	1	NA	0	0	0	0	none	1	NA	none	1	NA	0	0	0	0	none	1	NA	none	1	NA	2	0	2	2	none	1	NA	none	0.658	NA	0	0	9	11	none	1	NA	none	1
AT1G18660	0	0	0	0	none	1	NA	none	1	NA	0	0	0	0	none	1	NA	none	1	NA	0	0	0	0	none	1	NA	none	1	NA	12	9	10	17	none	0.466	NA	none	0.947	NA	24	1	29	68	mother	0.000128	1.568	Col	0.02
AT1G18670	22	11	3	13	none	0.485	NA	none	0.571	NA	6	0	0	36	mother	5.15e-07	3.659	none	1	NA	3	0	13	31	none	0.158	NA	none	0.653	NA	2	0	1	4	none	0.653	NA	none	1	NA	19	0	3	1	none	0.286	NA	Col	0.00669
AT1G18680	29	10	11	11	none	0.845	NA	none	0.225	NA	16	1	0	0	none	1	NA	none	1	NA	1	0	0	0	none	1	NA	none	1	NA	10	10	13	29	none	0.645	NA	none	0.308	NA	28	11	13	31	none	0.526	NA	none	1
AT1G18690	29	19	7	21	none	1	NA	none	0.433	NA	31	16	0	0	none	1	NA	none	1	NA	37	8	76	0	father	8.53e-07	8.109	Col	9.78e-23	43.364	6	2	2	3	none	1	NA	none	1	NA	6	2	3	8	none	0.78	NA	none	1
AT1G18700	91	36	19	53	none	0.184	NA	none	1	NA	37	50	0	82	mother	1.57e-07	2.59	Ler	1.09e-18	18.917	61	7	27	52	mother	0.000346	1.233	Col	0.00139	1.33	28	18	27	56	none	0.799	NA	none	0.753	NA	48	13	52	99	none	0.132	NA	none	0.134
AT1G18710	9	8	9	11	none	0.433	NA	none	1	NA	0	14	30	32	father	1.27e-05	8.347	Ler	0.000343	2.374	0	0	0	0	none	1	NA	none	1	NA	0	0	0	0	none	1	NA	none	1	NA	0	0	0	0	none	1	NA	none	1
AT1G18720	39	19	4	20	none	0.267	NA	none	0.376	NA	105	10	51	23	none	0.639	NA	Col	1.25e-17	7.557	58	20	14	28	none	0.542	NA	none	0.491	NA	598	131	621	1213	mother	4.04e-17	1.676	Col	3.72e-15	1.757	637	143	909	2271	mother	1.23e-33	2.15	Col	1.95e-08
[truncated: 61,870 more rows]
[truncated: 49 more columns]

## Sheet: MEGs
Endosperm MEGs identified in any set of reciprocal crosses. Genes in bold are identifed in more than one set of reciprocal crosses.
				Col-Ler 3										Col-Ler 4										Col-Ler 5										Col-Cvi 1										Col-Cvi 2
locus_name	Col-Ler MEG	Col-Cvi MEG	Ler-Cvi MEG	Col reads Col x Ler	Ler reads Col x Ler	Col reads Ler x Col	Ler reads Ler x Col	Col-Ler favored_parent	Col-Ler imprinting p value	Col-Ler imprinting factor	Col-Ler favored ecotype	Col-Ler cis effect p value	Col-Ler cis effect factor	Col reads Col x Ler	Ler reads Col x Ler	Col reads Ler x Col	Ler reads Ler x Col	Col-Ler favored_parent	Col-Ler imprinting p value	Col-Ler imprinting factor	Col-Ler favored ecotype	Col-Ler cis effect p value	Col-Ler cis effect factor	Col reads Col x Ler	Ler reads Col x Ler	Col reads Ler x Col	Ler reads Ler x Col	Col-Ler favored_parent	Col-Ler imprinting p value	Col-Ler imprinting factor	Col-Ler favored ecotype	Col-Ler cis effect p value	Col-Ler cis effect factor	Col reads Col x Cvi	Cvi reads Col x Cvi	Col reads Cvi x Col	Cvi reads Cvi x Col	Col-Cvi favored_parent	Col-Cvi imprinting p value	Col-Cvi imprinting factor	Col-Cvi favored_ecotype	Col-Cvi cis effect p value	Col-Cvi cis effect factor	Col reads Col x Cvi	Cvi reads Col x Cvi	Col reads Cvi x Col	Cvi reads Cvi x Col	Col-Cvi favored_parent	Col-Cvi imprinting p value
AT1G01420			yes	9	3	1	1	none	1	NA	none	0.748	NA	0	2	0	0	none	1	NA	none	1	NA	0	6	0	11	none	1	NA	Ler	0.000172	4.473	12	5	7	16	none	1	NA	none	1	NA	15	3	3	33	mother	0.000616
AT1G02000			yes	0	0	0	0	none	1	NA	none	1	NA	0	0	0	0	none	1	NA	none	1	NA	0	0	0	0	none	1	NA	none	1	NA	24	0	4	71	mother	3.69e-15	10.522	none	0.759	NA	54	11	8	59	mother	8.97e-08
AT1G02530		yes	yes	0	0	0	0	none	1	NA	none	1	NA	0	0	0	0	none	1	NA	none	1	NA	0	0	0	0	none	1	NA	none	1	NA	28	1	4	58	mother	1.34e-12	6.599	none	1	NA	216	26	5	144	mother	1.48e-49
AT1G02570			yes	0	0	0	0	none	1	NA	none	1	NA	0	0	0	0	none	1	NA	none	1	NA	0	0	0	0	none	1	NA	none	1	NA	1	1	0	7	none	0.421	NA	none	0.383	NA	6	0	8	107	mother	7.41e-05
AT1G02660			yes	384	58	22	86	mother	5.94e-15	3.089	none	0.177	NA	218	3	23	73	mother	2.95e-30	12.241	Col	5.17e-10	4.861	132	40	40	112	mother	0.000552	1.135	none	0.71	NA	49	21	24	120	mother	0.00253	1.139	none	0.0774	NA	259	16	38	101	mother	1.66e-21
AT1G03150			yes	0	0	0	0	none	1	NA	none	1	NA	0	0	0	22	none	1	NA	none	1	NA	0	11	0	0	none	1	NA	none	1	NA	10	1	21	19	none	0.909	NA	Col	0.0398	0	27	5	44	99	mother	0.0296
AT1G05120			yes	177	63	24	85	mother	0.00106	1.192	none	0.671	NA	165	27	76	0	father	1.25e-07	8.645	Col	4.7e-43	80.71	97	32	13	111	mother	1.04e-10	2.468	Ler	0.00539	1.074	50	25	66	128	none	1	NA	none	1	NA	69	21	111	297	mother	0.00362
AT1G05320	yes			20	0	0	13	mother	2.82e-08	4.405	none	1	NA	14	0	0	21	mother	1.52e-09	4.981	none	1	NA	58	0	0	22	mother	5.09e-19	21.617	none	1	NA	9	6	0	7	none	0.268	NA	none	0.236	NA	10	0	3	10	mother	0.00849
AT1G08220	yes			60	26	22	38	none	1	NA	none	0.72	NA	22	0	0	11	mother	1.64e-08	4.1	none	1	NA	12	0	0	11	mother	2.62e-06	2.236	none	1	NA	30	22	19	33	none	0.443	NA	none	0.872	NA	16	9	29	68	none	1
AT1G09290			yes	18	8	13	19	none	1	NA	none	0.822	NA	94	46	83	135	none	0.525	NA	none	0.445	NA	31	0	0	2	mother	0.00387	1.05	none	1	NA	0	0	0	0	none	1	NA	none	1	NA	0	0	0	0	none	1
AT1G09540		yes		0	0	0	0	none	1	NA	none	1	NA	0	0	0	0	none	1	NA	none	1	NA	0	0	0	0	none	1	NA	none	1	NA	96	0	2	202	mother	1.52e-72	172.076	none	1	NA	314	0	4	305	mother	2.44e-169
AT1G09850	yes		yes	24	0	1	26	mother	3.06e-11	6.981	none	1	NA	30	0	0	91	mother	5.71e-28	46.25	none	1	NA	9	0	0	36	mother	5.84e-09	5.489	none	1	NA	1	3	2	1	none	0.711	NA	none	1	NA	7	0	0	5	mother	0.00433
AT1G10550		yes		8	2	5	5	none	1	NA	none	0.587	NA	11	0	0	0	none	1	NA	none	1	NA	0	0	0	0	none	1	NA	none	1	NA	1	0	2	39	none	0.265	NA	none	1	NA	33	0	3	31	mother	3.37e-12
AT1G10560			yes	18	1	1	3	none	0.324	NA	none	0.565	NA	1	0	0	0	none	1	NA	none	1	NA	18	0	17	9	none	0.104	NA	Col	1.2e-05	4.027	0	2	1	9	none	1	NA	none	0.105	NA	5	0	0	5	mother	0.0216
AT1G11850		yes		0	0	0	0	none	1	NA	none	1	NA	0	0	0	0	none	1	NA	none	1	NA	0	0	0	0	none	1	NA	none	1	NA	243	2	1	7	mother	1.89e-07	9.316	none	0.19	NA	562	0	0	5	mother	2.46e-11
AT1G14520		yes	yes	0	0	0	0	none	1	NA	none	1	NA	0	0	0	0	none	1	NA	none	1	NA	0	0	0	0	none	1	NA	none	1	NA	188	0	0	643	mother	8.14e-190	2047.94	none	1	NA	585	0	3	1989	mother	0
AT1G17860	yes	yes		168	13	2	173	mother	1.31e-66	43.621	Ler	0.025	1.045	98	0	0	16	mother	5.98e-19	26.564	none	1	NA	192	6	0	134	mother	1.01e-77	126.433	none	0.119	NA	40	4	3	75	mother	1.27e-16	7.767	none	0.417	NA	81	7	2	119	mother	3.67e-36
AT1G20230			yes	53	33	22	35	none	0.408	NA	none	1	NA	0	31	0	0	none	1	NA	none	1	NA	0	33	21	29	father	1.11e-08	14.292	Ler	1.23e-08	6.814	10	3	6	5	none	0.885	NA	none	0.36	NA	14	2	5	24	mother	0.0174
AT1G20380	yes			143	73	68	112	none	0.589	NA	none	0.707	NA	115	0	18	249	mother	1.19e-65	64.453	Col	0.00396	1.347	58	6	10	58	mother	8.66e-11	3.201	none	0.521	NA	11	3	8	9	none	1	NA	none	0.427	NA	5	0	10	31	mother	0.0372
AT1G20490		yes	yes	26	0	1	29	mother	2.44e-12	8.458	none	1	NA	9	0	0	0	none	1	NA	none	1	NA	0	0	0	10	none	1	NA	none	1	NA	24	1	13	67	mother	9.04e-08	2.953	none	0.322	NA	121	0	10	66	mother	7.95e-33
AT1G20680		yes	yes	94	0	0	19	mother	1.82e-20	30.257	none	1	NA	0	0	0	0	none	1	NA	none	1	NA	13	0	0	0	none	1	NA	none	1	NA	17	0	1	64	mother	2.14e-14	12.364	none	1	NA	7	0	0	178	mother	9.25e-12
AT1G20795	yes		yes	43	1	6	42	mother	3.69e-12	5.692	none	0.264	NA	147	0	0	124	mother	6.59e-79	308.807	none	1	NA	47	0	0	0	none	1	NA	none	1	NA	4	1	0	7	none	0.127	NA	none	0.608	NA	6	2	0	34	mother	0.000301
AT1G21010	yes	yes	yes	19	1	0	20	mother	5.24e-08	4.211	none	1	NA	7	0	0	24	mother	9.93e-07	2.846	none	1	NA	18	0	0	39	mother	3.01e-14	11.893	none	1	NA	28	0	2	84	mother	3.05e-21	20.708	none	1	NA	17	4	0	70	mother	1.2e-10
AT1G21910			yes	2	0	0	3	none	0.278	NA	none	1	NA	8	1	0	0	none	1	NA	none	1	NA	0	0	0	0	none	1	NA	none	1	NA	0	0	0	1	none	1	NA	none	1	NA	0	0	0	7	none	1
AT1G24020			yes	33	1	0	0	none	1	NA	none	1	NA	25	1	0	0	none	1	NA	none	1	NA	6	0	0	0	none	1	NA	none	1	NA	0	0	0	0	none	1	NA	none	1	NA	5	0	0	0	none	1
AT1G27130			yes	361	15	16	35	mother	1.49e-12	4.407	Col	1.34e-07	3.684	105	17	0	0	none	1	NA	none	1	NA	36	0	16	16	mother	0.00022	1.187	Col	1.11e-06	4.749	30	2	23	44	mother	0.00199	1.151	Col	0.00848	1.258	38	0	14	58	mother	1.61e-12
AT1G29080		yes		2	1	0	3	none	1	NA	none	1	NA	21	0	0	16	mother	2.94e-10	5.692	none	1	NA	0	0	0	6	none	1	NA	none	1	NA	8	0	2	116	mother	5.29e-09	8.201	none	1	NA	8	0	0	95	mother	4.8e-11
AT1G32120	yes			64	45	7	42	none	0.166	NA	Ler	0.00425	1.324	48	5	0	49	mother	2.66e-19	12.556	none	0.078	NA	25	0	0	7	mother	1.12e-06	2.965	none	1	NA	221	31	204	262	mother	1.75e-05	1.312	Col	6.95e-18	3.182	227	98	382	579	none	0.438
AT1G33260		yes		47	9	0	18	mother	4.29e-07	3.041	none	0.245	NA	25	0	0	0	none	1	NA	none	1	NA	1	0	0	6	none	0.201	NA	none	1	NA	16	1	0	13	mother	1.51e-05	2.29	none	1	NA	38	2	4	23	mother	1.08e-06
AT1G33840		yes		5	0	0	0	none	1	NA	none	1	NA	0	0	0	0	none	1	NA	none	1	NA	12	0	0	0	none	1	NA	none	1	NA	10	0	0	64	mother	2.25e-11	10.842	none	1	NA	2	0	0	145	mother	0.000412
AT1G34060	yes	yes		317	52	7	231	mother	1.7e-69	18.001	Ler	1.55e-05	1.937	195	44	0	205	mother	5.16e-62	42.691	Ler	7.53e-13	8.694	221	8	22	136	mother	7.37e-46	13.679	Col	0.000646	1.432	70	3	9	148	mother	9.27e-33	16.501	none	0.935	NA	108	3	2	162	mother	3.95e-61
AT1G34790	yes			49	0	0	15	mother	1.44e-13	12.452	none	1	NA	26	0	0	56	mother	5.35e-21	24.667	none	1	NA	21	0	0	0	none	1	NA	none	1	NA	1	0	0	3	none	0.454	NA	none	1	NA	4	0	0	17	mother	0.000703
AT1G35186	yes		yes	21	0	0	6	mother	3.73e-05	2.135	none	1	NA	11	0	0	72	mother	3.11e-13	13.418	none	1	NA	19	0	0	1	none	0.0784	NA	none	1	NA	0	0	0	0	none	1	NA	none	1	NA	0	0	0	4	none	1
AT1G35350		yes		0	0	0	0	none	1	NA	none	1	NA	0	0	0	0	none	1	NA	none	1	NA	0	0	0	0	none	1	NA	none	1	NA	11	1	1	26	mother	4.79e-05	2.04	none	0.717	NA	15	0	4	93	mother	3.89e-12
AT1G35630	yes	yes	yes	220	0	0	39	mother	1.69e-45	145.357	none	1	NA	184	0	0	66	mother	1.24e-60	205.736	none	1	NA	144	0	0	38	mother	1.47e-38	92.703	none	1	NA	65	0	0	100	mother	8.82e-46	110.119	none	1	NA	89	0	0	198	mother	7.12e-75
AT1G41830			yes	2	0	0	0	none	1	NA	none	1	NA	11	0	0	0	none	1	NA	none	1	NA	0	0	0	0	none	1	NA	none	1	NA	0	0	0	21	none	1	NA	none	1	NA	28	0	0	55	mother	1.94e-21
AT1G43000		yes		35	0	0	3	mother	0.000998	1.779	none	1	NA	95	0	0	0	none	1	NA	none	1	NA	0	0	0	0	none	1	NA	none	1	NA	9	0	1	50	mother	4.5e-08	5.098	none	1	NA	15	0	6	73	mother	8.41e-10
AT1G45249			yes	23	1	0	3	mother	0.0196	0	none	1	NA	31	0	0	0	none	1	NA	none	1	NA	12	0	0	0	none	1	NA	none	1	NA	14	7	0	27	mother	0.000115	1.46	Cvi	0.00548	1.46	33	0	3	16	mother	5.49e-08
AT1G47610		yes		109	0	0	9	mother	2.4e-12	16.619	none	1	NA	93	0	0	0	none	1	NA	none	1	NA	69	0	0	0	none	1	NA	none	1	NA	9	0	0	7	mother	0.000559	1.067	none	1	NA	47	0	0	27	mother	1.57e-19
AT1G47740	yes			108	53	48	67	none	0.412	NA	none	0.349	NA	52	6	0	55	mother	1.25e-20	13.639	Ler	0.0392	0	73	0	0	27	mother	9.72e-24	33.391	none	1	NA	2	2	2	18	none	1	NA	none	0.227	NA	3	1	50	112	none	1
AT1G49640	yes	yes	yes	500	0	0	79	mother	1.17e-97	669.183	none	1	NA	226	0	0	51	mother	1.78e-55	195.266	none	1	NA	138	0	0	105	mother	7.68e-70	245.48	none	1	NA	92	0	2	75	mother	7.93e-42	60.652	none	0.36	NA	301	0	0	67	mother	1.45e-73
AT1G51035		yes	yes	0	0	0	0	none	1	NA	none	1	NA	0	0	0	0	none	1	NA	none	1	NA	0	0	0	0	none	1	NA	none	1	NA	29	0	0	137	mother	2.07e-31	67.308	none	1	NA	11	0	0	30	mother	3.03e-09
AT1G51080			yes	0	0	0	0	none	1	NA	none	1	NA	0	0	0	0	none	1	NA	none	1	NA	0	0	0	0	none	1	NA	none	1	NA	10	3	4	4	none	1	NA	none	0.53	NA	0	0	26	21	none	1
AT1G51355			yes	0	0	0	0	none	1	NA	none	1	NA	0	0	0	0	none	1	NA	none	1	NA	0	0	0	0	none	1	NA	none	1	NA	8	0	0	8	mother	0.000944	1.084	none	1	NA	49	0	0	22	mother	1.35e-17
AT1G51460		yes	yes	94	1	0	6	mother	3.19e-07	6.431	none	1	NA	15	1	0	0	none	1	NA	none	1	NA	19	0	0	0	none	1	NA	none	1	NA	2	0	0	5	none	0.132	NA	none	1	NA	29	0	0	19	mother	1.12e-12
AT1G51680			yes	4	0	0	0	none	1	NA	none	1	NA	0	0	0	0	none	1	NA	none	1	NA	0	0	0	0	none	1	NA	none	1	NA	31	13	0	30	mother	1.13e-06	2.463	Cvi	0.00372	1.732	31	0	2	67	mother	1.5e-20
AT1G54490			yes	0	0	0	0	none	1	NA	none	1	NA	0	0	0	0	none	1	NA	none	1	NA	0	0	0	0	none	1	NA	none	1	NA	96	16	67	140	mother	4.52e-05	1.39	Col	0.00179	1.273	90	42	82	173	none	0.729
AT1G54940			yes	0	0	0	0	none	1	NA	none	1	NA	0	0	0	0	none	1	NA	none	1	NA	0	0	0	0	none	1	NA	none	1	NA	4	0	1	11	mother	0.031	0	none	1	NA	30	0	4	10	mother	8.74e-05
AT1G55650	yes	yes	yes	51	0	0	34	mother	5.59e-23	29.376	none	1	NA	34	0	0	37	mother	4e-20	21.312	none	1	NA	27	0	1	78	mother	5.72e-22	23.979	none	1	NA	23	0	0	71	mother	5.77e-21	27.665	none	1	NA	26	0	4	79	mother	3.31e-17
AT1G56720		yes		0	0	0	0	none	1	NA	none	1	NA	0	0	0	0	none	1	NA	none	1	NA	0	0	0	0	none	1	NA	none	1	NA	45	38	14	75	none	0.377	NA	Cvi	0.000121	1.678	59	0	7	67	mother	8.58e-24
AT1G59720	yes			15	7	7	6	none	0.588	NA	none	0.52	NA	12	0	0	56	mother	6.7e-13	11.385	none	1	NA	7	0	0	26	mother	8.99e-07	3.083	none	1	NA	31	15	35	39	none	0.28	NA	none	0.251	NA	29	9	46	58	none	1
AT1G59760	yes			288	111	79	162	none	0.251	NA	none	0.419	NA	118	0	8	46	mother	1.66e-26	21.19	Col	0.000122	2.564	90	12	0	67	mother	1.88e-27	18.063	Ler	0.00631	1.284	181	58	170	331	mother	0.0339	0	Col	0.0242	0	335	118	386	810	mother	0.00132
AT1G59930		yes		0	0	0	0	none	1	NA	none	1	NA	0	0	0	0	none	1	NA	none	1	NA	0	0	0	0	none	1	NA	none	1	NA	1260	3	50	644	mother	0	344.869	Col	1e-18	8.315	994	3	25	513	mother	0
AT1G60000			yes	29	8	4	16	none	0.168	NA	none	1	NA	38	32	0	0	none	1	NA	none	1	NA	13	0	0	0	none	1	NA	none	1	NA	0	0	2	12	none	1	NA	none	1	NA	0	22	7	66	none	0.0759
AT1G60700			yes	116	99	46	124	none	0.566	NA	Ler	0.000786	1.257	92	73	18	95	none	0.0754	NA	Ler	1.32e-06	1.873	59	22	27	104	mother	0.00344	1.045	none	0.395	NA	16	9	30	45	none	0.714	NA	none	0.988	NA	4	10	61	107	father	0.0146
AT1G61255		yes	yes	12	0	0	3	mother	0.0133	0	none	1	NA	34	0	0	0	none	1	NA	none	1	NA	5	0	0	0	none	1	NA	none	1	NA	65	4	2	332	mother	2.79e-56	69.792	Cvi	0.0261	1.057	689	0	1	642	mother	0
AT1G62225		yes		0	0	0	5	none	1	NA	none	1	NA	0	0	0	1	none	1	NA	none	1	NA	0	0	1	308	none	1	NA	none	1	NA	5	0	0	264	mother	1.25e-09	22.363	none	1	NA	0	0	0	6	none	1
AT1G62333	yes	yes	yes	630	0	5	350	mother	4.99e-255	1218.91	Col	0.0237	0	521	0	0	221	mother	1.98e-193	1950.64	none	1	NA	284	0	0	233	mother	1e-151	1121.04	none	1	NA	472	2	2	630	mother	1.97e-305	1391.81	none	1	NA	683	0	0	601	mother	0
AT1G62790		yes	yes	405	1	9	48	mother	2.63e-41	47.363	Col	3.05e-07	6.66	662	0	1	61	mother	2.39e-84	458.653	none	0.114	NA	916	0	80	14	mother	2.08e-08	5.956	Col	5.32e-103	777.969	596	35	69	1311	mother	1.33e-282	45.254	none	0.779	NA	1847	13	49	1163	mother	0
AT1G62800	yes	yes		114	0	0	69	mother	2.06e-50	133.261	none	1	NA	45	0	0	42	mother	8.83e-25	32.019	none	1	NA	31	0	0	13	mother	1.23e-10	6.827	none	1	NA	17	1	0	29	mother	1.43e-09	5.44	none	0.572	NA	117	0	0	66	mother	7.14e-50
AT1G65060	yes		yes	555	2	1	105	mother	5.51e-112	349.58	none	0.65	NA	154	0	0	107	mother	1.61e-74	279.159	none	1	NA	86	0	0	33	mother	9.14e-29	48.08	none	1	NA	14	7	1	67	mother	5.37e-06	2.431	Cvi	0.000494	2.431	152	0	0	146	mother	2.71e-87
AT1G67265		yes	yes	18	0	0	2	mother	0.0282	0	none	1	NA	26	0	0	0	none	1	NA	none	1	NA	0	0	0	0	none	1	NA	none	1	NA	41	0	0	35	mother	5.27e-21	24.311	none	1	NA	80	0	0	68	mother	2.44e-42
AT1G67510	yes		yes	32	0	0	8	mother	1.93e-07	4.337	none	1	NA	82	0	0	25	mother	6.35e-24	34.73	none	1	NA	68	0	0	31	mother	4.41e-25	35.712	none	1	NA	0	0	0	0	none	1	NA	none	1	NA	0	0	0	0	none	1
AT1G68725	yes		yes	449	24	8	182	mother	1.97e-94	35.355	none	1	NA	262	2	0	136	mother	8.86e-102	316.588	none	0.645	NA	8	0	0	16	mother	4.62e-06	2.168	none	1	NA	66	3	13	53	mother	2.28e-11	4.103	Col	0.0212	0	265	7	7	101	mother	2.51e-57
AT1G69520	yes	yes	yes	251	2	1	44	mother	5.3e-43	65.486	none	0.632	NA	49	0	0	32	mother	2.64e-22	26.564	none	1	NA	27	0	0	20	mother	8.33e-13	9.148	none	1	NA	162	0	5	187	mother	1.21e-87	166.639	none	0.143	NA	354	0	4	268	mother	1.65e-167
AT1G69820			yes	24	0	0	4	mother	0.000443	1.626	none	1	NA	18	0	0	0	none	1	NA	none	1	NA	10	0	0	0	none	1	NA	none	1	NA	4	0	0	17	mother	0.00101	1.152	none	1	NA	30	0	0	56	mother	1.61e-22
AT1G70130		yes		110	0	0	4	mother	1.98e-06	7.454	none	1	NA	72	0	0	0	none	1	NA	none	1	NA	0	0	0	0	none	1	NA	none	1	NA	2	0	0	6	none	0.104	NA	none	1	NA	37	0	1	15	mother	5.17e-10
AT1G70420			yes	111	13	7	21	mother	0.000278	1.582	none	0.161	NA	58	0	22	0	none	1	NA	Col	2.08e-19	86.469	12	0	19	1	none	1	NA	Col	1.71e-07	10.105	25	9	6	18	none	0.5	NA	none	1	NA	82	0	16	30	mother	3.08e-11
AT1G70700		yes		6	0	0	4	mother	0.0259	0	none	1	NA	0	0	0	0	none	1	NA	none	1	NA	0	0	0	0	none	1	NA	none	1	NA	30	0	0	19	mother	9.54e-13	9.657	none	1	NA	45	0	0	27	mother	3.9e-19
AT1G73090			yes	46	11	8	19	none	0.179	NA	none	0.644	NA	133	49	38	28	none	0.0548	NA	Col	3.65e-05	1.64	50	26	54	36	father	0.000915	1.284	Col	0.00201	1.187	83	29	69	93	none	1	NA	Col	0.0151	1.023	82	43	91	137	none	0.251
AT1G73500	yes		yes	63	0	0	25	mother	5.28e-21	26.683	none	1	NA	105	0	0	71	mother	1.29e-49	126.298	none	1	NA	31	0	0	113	mother	8.87e-31	59.345	none	1	NA	93	21	1	16	mother	6.42e-05	1.874	none	0.484	NA	83	9	0	13	mother	4.13e-08
AT1G74350			yes	58	20	19	36	none	0.656	NA	none	0.568	NA	14	49	34	47	father	2.14e-08	3.64	Ler	3.65e-05	1.739	50	10	0	0	none	1	NA	none	1	NA	7	2	10	29	none	0.475	NA	none	1	NA	21	10	20	49	none	0.793
AT1G75110	yes			69	20	10	15	none	0.891	NA	none	0.278	NA	73	0	0	19	mother	3.44e-19	23.498	none	1	NA	50	0	0	32	mother	2.84e-22	27.106	none	1	NA	50	13	34	93	mother	0.0213	0	none	0.567	NA	66	14	103	176	mother	0.0273
AT1G77090	yes			69	26	11	17	none	1	NA	none	0.469	NA	42	1	0	26	mother	3.39e-16	12.339	none	1	NA	17	0	0	19	mother	6.79e-10	5.472	none	1	NA	0	0	0	0	none	1	NA	none	1	NA	0	0	0	0	none	1
AT1G77960	yes	yes	yes	216	0	0	70	mother	9.57e-67	256.153	none	1	NA	157	10	25	173	mother	1.74e-38	9.551	Col	0.0471	0	32	0	1	263	mother	2.45e-39	96.427	none	1	NA	83	2	37	512	mother	6.29e-53	27.863	none	0.275	NA	61	0	47	735	mother	4.32e-50
AT1G80610			yes	61	14	3	21	mother	0.000787	1.367	none	0.972	NA	84	10	0	49	mother	1.56e-22	14.062	Ler	0.023	0	79	4	8	38	mother	1.88e-11	4.236	Col	0.0404	0	9	7	1	27	none	0.0618	NA	Cvi	0.00643	1.395	15	8	2	16	none	0.204
AT1TE42205		yes		43	2	1	5	mother	0.0206	1.112	none	0.559	NA	0	0	0	13	none	1	NA	none	1	NA	7	0	0	0	none	1	NA	none	1	NA	42	0	20	170	mother	2.27e-23	14.677	none	0.0718	NA	30	5	8	114	mother	5.02e-11
AT1TE52715		yes		7	0	0	2	none	0.108	NA	none	1	NA	6	0	0	0	none	1	NA	none	1	NA	0	0	0	0	none	1	NA	none	1	NA	8	0	0	15	mother	1.74e-05	2.033	none	1	NA	5	0	0	27	mother	2.81e-05
AT1TE55920			yes	10	43	2	361	mother	0.00336	1.46	Ler	1.17e-44	108.011	0	37	2	1376	none	1	NA	Ler	9.95e-70	1815.76	0	96	1	786	none	1	NA	Ler	1.55e-127	3464.3	4	4	0	77	mother	0.00305	1.374	Cvi	0.000161	5.497	0	2	0	230	none	1
AT2G01130			yes	157	54	15	57	mother	0.00273	1.158	none	0.768	NA	185	56	36	188	mother	2.82e-13	2.246	none	0.0844	NA	70	13	59	173	mother	8.91e-07	1.64	none	0.13	NA	38	15	35	66	none	0.826	NA	none	0.664	NA	76	9	70	159	mother	1.91e-07
AT2G01300			yes	10	5	0	8	none	0.172	NA	none	0.281	NA	56	0	0	30	mother	7.69e-23	28.461	none	1	NA	0	6	0	44	none	1	NA	Ler	1.87e-07	17.89	1	0	0	5	none	0.341	NA	none	1	NA	0	0	0	6	none	1
AT2G01422			yes	6	0	0	16	mother	0.000136	1.626	none	1	NA	10	0	0	0	none	1	NA	none	1	NA	48	0	0	14	mother	2.91e-13	11.385	none	1	NA	18	8	4	461	mother	1.09e-13	11.167	Cvi	6.12e-08	8.824	29	20	17	1060	mother	7.07e-16
AT2G01670	yes	yes		52	1	1	12	mother	8.07e-08	4.533	none	0.597	NA	33	0	0	11	mother	4.83e-10	6.15	none	1	NA	81	4	0	29	mother	5.21e-19	14.547	none	0.674	NA	17	0	2	64	mother	5.38e-13	9.539	none	1	NA	62	2	3	91	mother	4.94e-30
AT2G03110	yes			64	54	15	57	none	0.982	NA	Ler	0.00297	1.276	76	0	0	31	mother	1.52e-26	39.914	none	1	NA	11	0	0	24	mother	1.2e-08	4.473	none	1	NA	26	2	17	33	mother	0.00804	0	Col	0.0333	0	3	2	24	76	none	1
AT2G03810		yes	yes	53	9	2	14	mother	0.00511	1.308	none	1	NA	81	15	0	63	mother	1.37e-22	12.848	Ler	0.000779	1.762	45	1	0	0	none	1	NA	none	1	NA	4	0	4	11	none	0.209	NA	none	0.721	NA	30	0	12	70	mother	9.54e-13
AT2G05350		yes		261	1	0	15	mother	1.95e-21	44.856	none	1	NA	139	0	0	0	none	1	NA	none	1	NA	49	0	0	0	none	1	NA	none	1	NA	57	0	0	75	mother	4.47e-37	72.424	none	1	NA	72	0	0	82	mother	3.41e-44
AT2G05370			yes	94	0	0	15	mother	2.7e-17	23.887	none	1	NA	77	0	0	0	none	1	NA	none	1	NA	25	0	0	0	none	1	NA	none	1	NA	6	0	0	10	mother	0.000777	1.016	none	1	NA	37	0	0	37	mother	2.17e-20
AT2G05914	yes			776	0	0	135	mother	3.87e-163	1774.77	none	1	NA	644	0	0	141	mother	7.58e-158	1538.34	none	1	NA	782	0	0	161	mother	2.88e-184	2132.95	none	1	NA	143	23	2	0	none	1	NA	none	0.0554	NA	132	0	0	0	none	1
AT2G06050	yes	yes		196	10	3	84	mother	3.7e-44	24.54	none	0.976	NA	83	9	0	84	mother	4.76e-33	25.67	Ler	0.00542	1.207	62	0	15	20	mother	3.4e-07	2.787	Col	6.56e-08	6.272	91	13	4	51	mother	2.5e-14	4.729	none	0.613	NA	63	2	4	79	mother	4.11e-26
AT2G10260	yes	yes	yes	237	0	0	86	mother	7.81e-79	345.298	none	1	NA	617	0	0	129	mother	1.35e-146	1348.41	none	1	NA	366	0	0	96	mother	5.29e-100	595.251	none	1	NA	89	0	0	117	mother	9.13e-59	176.41	none	1	NA	106	0	1	258	mother	2.38e-89
AT2G11810		yes		83	10	4	42	mother	2.09e-12	4.268	none	1	NA	40	15	22	10	father	0.031	0	Col	0.00047	1.573	43	0	0	0	none	1	NA	none	1	NA	9	1	5	21	mother	0.0401	0	none	0.841	NA	74	4	1	37	mother	1.41e-18
AT2G12462	yes			62	0	0	6	mother	1.37e-07	6.302	none	1	NA	166	0	0	48	mother	1.37e-47	134.989	none	1	NA	0	0	0	2	none	1	NA	none	1	NA	0	3	0	0	none	1	NA	none	1	NA	6	0	0	0	none	1
AT2G14850			yes	157	41	39	58	none	0.444	NA	Col	0.00367	1.222	102	31	42	86	mother	0.0499	0	none	0.13	NA	140	58	43	110	none	0.0822	NA	none	1	NA	20	4	15	18	none	0.969	NA	none	0.0669	NA	26	4	20	34	none	0.12
AT2G16960			yes	34	0	1	11	mother	2.38e-07	4.04	none	0.483	NA	10	0	0	0	none	1	NA	none	1	NA	1	0	0	0	none	1	NA	none	1	NA	3	0	0	26	mother	0.00158	1.321	none	1	NA	0	1	0	46	none	1
AT2G17690	yes	yes	yes	2046	15	9	421	mother	0	504.352	none	0.0502	NA	1836	21	1	2103	mother	0	5292.95	Ler	4.9e-06	2.77	538	2	1	444	mother	6e-277	1440.13	none	1	NA	605	0	10	822	mother	0	1751.74	Col	0.0199	1.037	857	12	7	1246	mother	0
AT2G20780			yes	181	31	21	69	mother	3.7e-08	2.025	none	0.232	NA	39	0	18	41	mother	1.01e-08	3.344	Col	6.71e-05	2.578	25	3	0	0	none	1	NA	none	1	NA	16	0	15	38	mother	0.000164	1.464	Col	0.0407	0	55	13	14	39	mother	0.0158
AT2G21130		yes		2237	3595	1151	22375	mother	3.37e-170	2.704	Ler	0	27.93	702	1158	511	25480	mother	1.3e-173	6.304	Ler	0	68.617	2178	4223	476	25867	mother	0	6.077	Ler	0	91.388	50	3	68	812	mother	4.74e-29	12.842	none	0.966	NA	86	50	177	2781	mother	1.19e-21
AT2G21830	yes			36	6	4	11	none	0.093	NA	none	0.672	NA	27	0	0	32	mother	1.34e-16	14.637	none	1	NA	15	0	0	37	mother	1.75e-12	9.402	none	1	NA	24	0	23	5	none	0.445	NA	Col	2.44e-09	11.306	19	0	16	13	mother	0.0385
AT2G23080	yes			69	28	18	67	mother	0.0372	0	none	0.542	NA	103	0	0	48	mother	2.94e-39	83.758	none	1	NA	23	2	0	20	mother	2.39e-08	3.912	none	0.593	NA	60	6	45	86	mother	7.88e-05	1.475	Col	0.000493	1.616	34	6	67	174	mother	0.00108
AT2G24350	yes			9	3	2	3	none	1	NA	none	0.839	NA	97	0	0	14	mother	3.21e-17	23.006	none	1	NA	40	2	0	19	mother	2.08e-11	6.595	none	1	NA	3	0	4	4	none	0.716	NA	none	0.401	NA	8	0	1	5	mother	0.0375
AT2G24740			yes	86	12	35	89	mother	3.37e-06	1.703	Col	0.0191	1.054	37	0	0	61	mother	9.04e-27	38.237	none	1	NA	38	0	0	3	mother	0.000242	1.931	none	1	NA	20	2	13	48	mother	0.000951	1.31	none	0.514	NA	34	14	10	82	mother	0.000222
AT2G27385		yes		0	0	0	0	none	1	NA	none	1	NA	0	0	0	0	none	1	NA	none	1	NA	0	0	0	0	none	1	NA	none	1	NA	183	96	9	206	mother	4.96e-23	4.426	Cvi	5.6e-17	4.872	317	5	10	434	mother	5.71e-172
AT2G27389	yes			27	0	0	5	mother	5.34e-05	2.287	none	1	NA	52	0	0	0	none	1	NA	none	1	NA	38	0	0	8	mother	1.87e-08	5.15	none	1	NA	0	0	0	0	none	1	NA	none	1	NA	0	0	0	0	none	1
AT2G30010	yes	yes	yes	281	1	0	131	mother	1.69e-105	421.839	none	1	NA	30	0	0	91	mother	5.71e-28	46.25	none	1	NA	188	0	0	84	mother	1.08e-70	267.538	none	1	NA	35	10	1	51	mother	7.18e-10	3.901	Cvi	0.00792	1.274	81	0	2	65	mother	5.18e-36
AT2G31070			yes	21	0	0	8	mother	3.01e-06	2.846	none	1	NA	19	0	0	0	none	1	NA	none	1	NA	0	0	0	0	none	1	NA	none	1	NA	11	5	0	5	none	0.251	NA	none	0.453	NA	35	0	1	14	mother	2.84e-09
AT2G32150	yes	yes	yes	121	1	9	41	mother	9.02e-21	11.931	Col	0.000399	2.3	68	0	0	101	mother	1.44e-47	116.353	none	1	NA	44	0	0	98	mother	3.01e-36	73.051	none	1	NA	20	0	8	25	mother	3.14e-05	1.871	Col	0.0493	0	48	0	0	9	mother	1.11e-09
AT2G32750	yes		yes	91	1	0	64	mother	2.27e-40	66.396	none	1	NA	32	0	0	35	mother	5.76e-19	18.974	none	1	NA	23	0	0	18	mother	3.37e-11	7.014	none	1	NA	4	0	15	53	none	0.0727	NA	none	0.763	NA	17	0	18	96	mother	3.87e-08
AT2G33280			yes	13	0	1	1	none	0.338	NA	none	0.299	NA	0	0	0	17	none	1	NA	none	1	NA	0	0	0	0	none	1	NA	none	1	NA	1	0	1	1	none	1	NA	none	1	NA	5	0	1	9	mother	0.0194
AT2G34090	yes			135	50	44	82	none	0.627	NA	none	0.353	NA	48	1	0	96	mother	6.33e-35	52.177	none	0.413	NA	74	10	0	34	mother	9.63e-16	8.557	none	0.0875	NA	25	2	16	2	none	0.847	NA	Col	2.15e-07	6.718	48	0	22	7	mother	0.043
AT2G34880	yes		yes	40	3	0	60	mother	1.42e-20	17.078	none	0.182	NA	59	0	0	147	mother	1.26e-51	146.932	none	1	NA	6	0	0	24	mother	5.66e-06	2.44	none	1	NA	0	3	1	47	none	1	NA	Cvi	0.000796	6.384	19	15	1	135	mother	6.24e-08
AT2G34890		yes		589	362	5	131	mother	2.65e-18	3.934	Ler	3.23e-18	5.944	373	319	0	329	mother	1.58e-50	21.563	Ler	5.35e-67	63.085	1	1	0	114	mother	0.0296	0	Ler	0.0271	0	267	36	58	2584	mother	2.11e-196	45.075	Cvi	2.2e-12	3.278	266	15	53	2751	mother	8.61e-247
AT2G35670	yes	yes		43	0	0	31	mother	4.51e-20	22.583	none	1	NA	111	0	0	113	mother	2.55e-65	212.495	none	1	NA	9	0	0	45	mother	1.07e-09	6.861	none	1	NA	11	0	0	24	mother	2.97e-08	4.473	none	1	NA	7	0	0	47	mother	4.76e-08
AT2G36050			yes	5	0	0	0	none	1	NA	none	1	NA	0	0	0	0	none	1	NA	none	1	NA	0	0	0	0	none	1	NA	none	1	NA	2	5	0	5	none	1	NA	none	0.0691	NA	4	4	0	29	mother	0.0199
AT2G38250			yes	13	3	1	8	none	0.145	NA	none	1	NA	53	0	0	0	none	1	NA	none	1	NA	11	0	0	12	mother	2.62e-06	2.236	none	1	NA	0	0	0	0	none	1	NA	none	1	NA	0	0	0	0	none	1
AT2G40960		yes		77	39	9	18	none	1	NA	none	1	NA	28	11	0	0	none	1	NA	none	1	NA	68	16	0	5	mother	0.00922	0	none	0.684	NA	12	20	3	28	none	0.947	NA	Cvi	7.93e-05	2.493	36	0	3	40	mother	1.99e-15
AT2G41150			yes	9	2	3	0	none	1	NA	none	0.0863	NA	42	18	29	26	none	0.12	NA	Col	0.0217	0	24	8	54	29	none	0.0916	NA	Col	0.000298	1.637	0	0	0	0	none	1	NA	none	1	NA	0	0	0	0	none	1
AT2G41940			yes	10	0	0	1	none	0.26	NA	none	1	NA	0	0	0	0	none	1	NA	none	1	NA	0	0	0	0	none	1	NA	none	1	NA	2	0	0	2	none	0.551	NA	none	1	NA	8	0	0	9	mother	0.000196
AT2G41990		yes		123	34	8	28	mother	0.0151	1.008	none	1	NA	76	12	12	25	mother	0.00577	0	Col	0.0341	0	1	1	0	1	none	1	NA	none	1	NA	41	24	21	93	none	0.142	NA	Cvi	0.022	0	239	20	35	200	mother	8.12e-42
AT2G42430	yes	yes		151	91	14	121	mother	1.46e-06	1.602	Ler	4.89e-08	2.327	312	41	0	219	mother	8.23e-93	78.429	Ler	3.22e-09	5.417	99	12	0	98	mother	9.16e-37	29.153	Ler	0.000884	1.713	50	32	5	233	mother	6.5e-15	4.964	Cvi	1.18e-15	8.133	46	4	1	138	mother	3.38e-31
AT2G45650		yes		17	0	0	5	mother	0.000351	1.44	none	1	NA	68	0	0	0	none	1	NA	none	1	NA	34	0	2	8	mother	1.01e-05	2.127	none	0.0697	NA	5	0	1	28	mother	0.000488	1.569	none	1	NA	21	0	0	22	mother	1.14e-11
AT2G45840	yes			51	0	0	4	mother	3.27e-05	3.456	none	1	NA	24	0	0	22	mother	6.2e-13	8.945	none	1	NA	54	0	0	15	mother	1.69e-14	13.722	none	1	NA	2	0	2	4	none	0.69	NA	none	1	NA	38	0	1	14	mother	1.23e-09
AT2G46735	yes			5	4	0	11	none	0.223	NA	none	0.0825	NA	38	0	0	22	mother	4.42e-16	14.163	none	1	NA	18	0	1	21	mother	1.65e-08	4.203	none	1	NA	26	13	22	82	none	0.281	NA	none	0.337	NA	61	31	14	56	none	0.0803
AT2G47020			yes	7	7	5	11	none	0.756	NA	none	0.703	NA	12	0	2	45	mother	5.42e-09	4.7	none	1	NA	46	7	12	32	mother	0.00166	1.051	none	0.167	NA	2	3	6	6	none	0.285	NA	none	1	NA	8	3	14	19	none	0.857
AT2G47115		yes	yes	60	0	0	17	mother	5.35e-16	17.28	none	1	NA	34	0	0	0	none	1	NA	none	1	NA	0	0	0	0	none	1	NA	none	1	NA	39	0	0	67	mother	2.42e-28	44.268	none	1	NA	181	0	0	197	mother	3.89e-111
AT2G48010			yes	54	24	12	20	none	1	NA	none	0.753	NA	22	7	0	28	mother	4.19e-07	2.505	Ler	0.0156	1.015	0	0	15	49	none	1	NA	none	1	NA	2	2	0	4	none	1	NA	none	0.619	NA	23	15	8	15	none	0.731
AT3G02110	yes	yes		29	0	1	23	mother	1.23e-11	7.436	none	0.699	NA	22	0	0	0	none	1	NA	none	1	NA	11	0	0	15	mother	5.17e-07	2.795	none	1	NA	184	116	4	27	none	0.0692	NA	Cvi	0.0159	1.233	56	0	1	20	mother	6.09e-15
AT3G03320	yes			26	9	7	25	none	0.169	NA	none	0.992	NA	30	0	0	17	mother	1.72e-12	8.64	none	1	NA	19	0	1	24	mother	8.58e-10	5.09	none	1	NA	128	48	76	153	none	0.289	NA	none	0.395	NA	75	36	148	345	none	0.486
AT3G04200	yes	yes		16	0	0	13	mother	2.18e-07	3.524	none	1	NA	0	0	0	29	none	1	NA	none	1	NA	18	0	0	62	mother	3.41e-17	18.907	none	1	NA	3	0	0	80	mother	8.29e-05	4.066	none	1	NA	7	0	0	20	mother	7.1e-06
AT3G04420			yes	46	16	23	37	none	0.948	NA	none	0.365	NA	27	60	12	55	none	0.162	NA	Ler	6.92e-10	3.511	43	47	26	18	father	7.97e-06	2.316	none	0.564	NA	7	1	15	32	none	0.464	NA	none	0.604	NA	16	0	12	32	mother	0.000216
AT3G04980	yes			70	32	7	26	none	0.385	NA	none	0.619	NA	76	0	0	56	mother	2.32e-37	72.102	none	1	NA	63	0	0	16	mother	5.12e-16	17.077	none	1	NA	23	6	28	25	none	0.993	NA	Col	0.0163	1.055	106	38	56	75	none	1
AT3G05600			yes	120	6	7	9	mother	0.0254	1.117	Col	0.000412	2.703	49	0	0	10	mother	6.41e-11	8.301	none	1	NA	19	0	0	0	none	1	NA	none	1	NA	340	294	8	32	none	0.934	NA	Cvi	0.00348	1.389	253	16	4	46	mother	7.19e-25
AT3G06130		yes		173	15	10	80	mother	7.28e-25	7.176	none	0.624	NA	125	0	24	0	none	1	NA	Col	2.51e-27	203.296	72	0	14	15	mother	3.61e-06	2.461	Col	5.26e-09	8.574	97	39	13	146	mother	4.5e-12	2.757	Cvi	2.89e-05	1.783	293	11	17	172	mother	3.31e-70
AT3G07570			yes	191	2	4	30	mother	6.69e-23	17.941	Col	0.0208	1.276	99	0	0	0	none	1	NA	none	1	NA	80	0	0	0	none	1	NA	none	1	NA	21	3	5	24	mother	0.00405	1.054	none	0.897	NA	120	0	1	37	mother	3.86e-32
AT3G09050			yes	0	0	0	0	none	1	NA	none	1	NA	0	0	0	0	none	1	NA	none	1	NA	0	0	0	0	none	1	NA	none	1	NA	1	1	8	12	none	1	NA	none	1	NA	0	2	18	53	none	0.657
AT3G09520	yes			10	0	0	13	mother	1.05e-05	2.202	none	1	NA	14	0	0	0	none	1	NA	none	1	NA	41	0	0	27	mother	1.95e-18	18.754	none	1	NA	6	0	0	4	mother	0.0193	0	none	1	NA	0	0	0	0	none	1
AT3G09950	yes	yes	yes	110	0	0	47	mother	1.74e-39	87.587	none	1	NA	305	0	0	161	mother	6.29e-128	831.904	none	1	NA	487	0	0	100	mother	8.96e-114	825.043	none	1	NA	239	0	3	272	mother	9.65e-140	477.016	none	0.419	NA	328	0	0	229	mother	4.12e-161
AT3G10960		yes	yes	6	0	0	1	none	0.355	NA	none	1	NA	12	0	0	0	none	1	NA	none	1	NA	0	0	0	20	none	1	NA	none	1	NA	11	3	5	38	mother	0.0239	0	none	0.582	NA	98	2	4	53	mother	4.9e-27
AT3G12690	yes			26	11	5	7	none	1	NA	none	0.736	NA	18	0	0	36	mother	5.53e-14	10.978	none	1	NA	22	0	0	12	mother	9.22e-09	4.473	none	1	NA	27	14	30	42	none	0.553	NA	none	0.738	NA	43	38	33	58	none	0.0706
AT3G13430			yes	90	37	22	45	none	0.729	NA	none	0.861	NA	80	27	0	36	mother	2.24e-11	4.503	Ler	0.000543	2.052	31	15	12	70	mother	0.0126	0	Ler	0.0362	0	0	0	0	0	none	1	NA	none	1	NA	0	0	0	1	none	1
AT3G14660	yes			92	22	16	37	none	0.0725	NA	none	0.351	NA	43	0	0	97	mother	7.95e-36	70.662	none	1	NA	77	5	1	96	mother	9.98e-36	26.967	none	0.132	NA	87	47	51	105	none	1	NA	none	0.892	NA	119	28	46	106	mother	0.00111
AT3G15290			yes	0	0	0	0	none	1	NA	none	1	NA	0	0	0	0	none	1	NA	none	1	NA	0	0	0	0	none	1	NA	none	1	NA	34	22	32	55	none	0.434	NA	none	1	NA	31	5	59	110	mother	0.0268
AT3G15820	yes			89	6	3	21	mother	4.67e-09	3.69	none	0.626	NA	44	0	0	44	mother	8.46e-25	32.798	none	1	NA	36	1	0	39	mother	1.63e-18	15.822	none	0.585	NA	172	119	9	66	mother	0.00605	1.06	Cvi	7.16e-06	2.03	26	0	5	23	mother	8.53e-08
AT3G19650	yes			127	58	34	61	none	1	NA	none	0.745	NA	27	3	0	75	mother	1.1e-18	14.17	Ler	0.0312	0	59	9	0	13	mother	7.08e-07	2.788	none	0.424	NA	334	128	301	510	none	0.604	NA	Col	0.00258	1.09	350	137	366	683	none	0.219
AT3G20450		yes		0	0	0	0	none	1	NA	none	1	NA	0	0	0	0	none	1	NA	none	1	NA	0	0	0	0	none	1	NA	none	1	NA	20	1	0	149	mother	9.11e-22	33.078	none	0.24	NA	16	0	0	150	mother	2.6e-21
AT3G20470		yes		0	0	0	0	none	1	NA	none	1	NA	0	0	0	0	none	1	NA	none	1	NA	0	0	0	0	none	1	NA	none	1	NA	97	1	4	707	mother	4.04e-110	291.401	none	0.668	NA	619	17	5	233	mother	2.59e-156
AT3G20620	yes	yes	yes	129	5	8	82	mother	3.48e-31	13.659	none	0.317	NA	136	0	0	10	mother	6.46e-15	23.04	none	1	NA	84	0	35	17	mother	0.000102	1.499	Col	3.96e-19	25.419	30	3	11	92	mother	1.94e-09	3.663	none	1	NA	20	2	26	223	mother	2.66e-08
AT3G22560	yes	yes	yes	214	0	0	68	mother	2.7e-65	246.53	none	1	NA	57	0	0	21	mother	1.37e-18	20.279	none	1	NA	21	0	0	8	mother	8.96e-07	2.846	none	1	NA	56	2	0	84	mother	2.99e-33	41.141	none	0.303	NA	240	0	0	43	mother	2.64e-50
AT3G24542	yes			17	0	1	19	mother	1.77e-07	3.579	none	1	NA	11	0	0	0	none	1	NA	none	1	NA	38	0	0	21	mother	2.04e-15	13.519	none	1	NA	0	0	0	0	none	1	NA	none	1	NA	0	0	0	0	none	1
AT3G26450		yes		5	0	0	0	none	1	NA	none	1	NA	14	0	0	27	mother	1.12e-10	6.404	none	1	NA	0	0	0	0	none	1	NA	none	1	NA	8	5	0	208	mother	1.31e-07	7.458	Cvi	1.88e-06	11.653	11	0	1	439	mother	4.1e-19
AT3G26770	yes	yes		26	0	0	7	mother	3.02e-06	3.083	none	1	NA	10	0	0	0	none	1	NA	none	1	NA	18	0	0	8	mother	2.3e-06	2.44	none	1	NA	23	3	0	23	mother	3.51e-08	3.669	none	0.402	NA	58	0	0	18	mother	1.28e-16
AT3G27130	yes			13	2	4	3	none	1	NA	none	0.149	NA	20	0	0	18	mother	1.17e-10	6.099	none	1	NA	7	0	0	17	mother	9.38e-06	2.016	none	1	NA	0	0	0	0	none	1	NA	none	1	NA	0	0	0	0	none	1
AT3G28155	yes			50	4	28	7	none	1	NA	Col	1.91e-11	8.389	25	0	0	19	mother	3.26e-12	8.047	none	1	NA	32	0	4	23	mother	1.76e-09	4.329	none	0.0573	NA	3	0	9	2	none	1	NA	none	0.0685	NA	2	0	11	4	none	1
AT3G28899		yes		403	0	1	1	mother	0.0267	0	Col	0.0201	2.761	142	0	0	0	none	1	NA	none	1	NA	275	0	0	0	none	1	NA	none	1	NA	59	0	0	8	mother	2.11e-09	7.996	none	1	NA	80	0	0	35	mother	6.44e-29
AT3G28917	yes		yes	344	0	0	85	mother	3.12e-90	495.365	none	1	NA	280	0	0	159	mother	2.63e-122	754.228	none	1	NA	253	0	0	43	mother	3.78e-51	184.305	none	1	NA	0	0	0	0	none	1	NA	none	1	NA	0	0	0	0	none	1
AT3G29630			yes	11	0	0	16	mother	1.04e-06	2.982	none	1	NA	0	0	0	0	none	1	NA	none	1	NA	0	0	0	0	none	1	NA	none	1	NA	3	0	0	2	none	0.232	NA	none	1	NA	18	0	0	17	mother	2.14e-09
AT3G33528			yes	40	0	0	26	mother	1.67e-17	17.619	none	1	NA	3	0	0	30	mother	0.000356	1.525	none	1	NA	7	0	0	2	mother	0.0459	0	none	1	NA	0	0	0	0	none	1	NA	none	1	NA	0	0	0	0	none	1
AT3G43720	yes	yes		132	1	3	37	mother	6.52e-26	23.376	none	0.115	NA	187	0	12	129	mother	1.21e-65	73.014	Col	5.86e-05	2.527	179	0	0	111	mother	2.24e-81	336.607	none	1	NA	240	205	3	117	mother	1.81e-12	3.183	Cvi	5.63e-22	9.288	215	0	2	193	mother	1.04e-112
AT3G44720	yes	yes	yes	2525	3	10	844	mother	0	3267.41	Col	0.000767	1.835	1118	1	0	257	mother	3.48e-280	3298.77	none	1	NA	549	0	0	304	mother	3.3e-238	2827.44	none	1	NA	453	50	17	796	mother	1.43e-201	49.255	Cvi	4.86e-09	2.4	2880	0	31	1753	mother	0
AT3G45070	yes			8	0	0	20	mother	4.06e-06	2.711	none	1	NA	10	0	0	0	none	1	NA	none	1	NA	6	0	0	29	mother	2.22e-06	2.948	none	1	NA	11	0	0	0	none	1	NA	none	1	NA	8	0	0	0	none	1
AT3G45080	yes			28	0	0	12	mother	3.16e-09	5.692	none	1	NA	7	0	0	38	mother	6.57e-08	4.506	none	1	NA	0	0	0	0	none	1	NA	none	1	NA	5	0	0	0	none	1	NA	none	1	NA	0	0	0	0	none	1
AT3G47600			yes	40	1	1	4	mother	0.0322	1.043	none	0.414	NA	68	0	0	0	none	1	NA	none	1	NA	11	0	0	0	none	1	NA	none	1	NA	3	0	0	4	none	0.0868	NA	none	1	NA	30	0	1	15	mother	4.7e-09
AT3G50060	yes			1125	115	73	533	mother	8.54e-147	11.551	none	0.185	NA	354	30	42	423	mother	3.97e-95	14.957	none	0.633	NA	633	57	172	999	mother	6.52e-142	10.47	Col	8.68e-05	1.241	487	131	122	992	mother	8.57e-77	5.166	Cvi	1.1e-07	1.495	244	83	164	1207	mother	5.77e-38
AT3G50960	yes			46	39	20	27	none	0.0779	NA	none	1	NA	59	10	0	48	mother	8.99e-18	9.542	Ler	0.00804	1.096	47	4	4	84	mother	1.91e-19	8.81	none	0.561	NA	18	13	13	56	none	0.593	NA	none	0.0635	NA	42	12	23	75	mother	0.0114
AT3G52480			yes	8	0	0	1	none	0.299	NA	none	1	NA	4	0	0	0	none	1	NA	none	1	NA	28	0	0	0	none	1	NA	none	1	NA	0	0	0	6	none	1	NA	none	1	NA	0	0	0	5	none	1
AT3G52740		yes	yes	0	0	0	0	none	1	NA	none	1	NA	0	0	0	0	none	1	NA	none	1	NA	0	0	0	0	none	1	NA	none	1	NA	1	3	4	99	none	0.516	NA	Cvi	0.00258	4.065	35	2	2	218	mother	2.43e-31
AT3G54100	yes			56	15	12	27	none	0.215	NA	none	0.593	NA	52	0	0	56	mother	6.33e-31	49.333	none	1	NA	60	0	13	80	mother	1.56e-22	13.481	Col	0.00318	1.424	15	10	20	41	none	1	NA	none	0.808	NA	28	11	28	60	none	0.588
AT3G54150		yes	yes	0	0	0	0	none	1	NA	none	1	NA	0	0	0	0	none	1	NA	none	1	NA	0	0	0	0	none	1	NA	none	1	NA	7	0	0	37	mother	2.89e-07	4.388	none	1	NA	18	0	0	62	mother	4.63e-17
AT3G54880			yes	0	0	0	0	none	1	NA	none	1	NA	0	0	0	0	none	1	NA	none	1	NA	0	0	0	0	none	1	NA	none	1	NA	11	8	15	72	none	0.643	NA	none	0.0713	NA	2	0	23	145	none	0.12
AT3G55420	yes			110	1	1	51	mother	2.64e-35	42.839	none	0.78	NA	157	0	0	360	mother	2.76e-135	957.524	none	1	NA	84	8	0	42	mother	3.1e-21	14.108	none	0.0816	NA	0	0	0	0	none	1	NA	none	1	NA	0	0	0	0	none	1
AT3G56060			yes	3	0	0	8	mother	0.0319	0	none	1	NA	0	0	0	0	none	1	NA	none	1	NA	0	0	0	0	none	1	NA	none	1	NA	10	0	0	3	mother	0.0149	0	none	1	NA	0	0	0	0	none	1
[truncated: 115 more rows]
[truncated: 54 more columns]

## Sheet: PEGs
Endosperm PEGs identified in any set of reciprocal crosses. Genes in bold are identifed in more than one set of reciprocal crosses.
[truncated: 105 more rows]
[truncated: 54 more columns]
