# Supplementary material for: Natural epigenetic polymorphisms lead to intraspecific variation in Arabidopsis gene imprinting
Source: eLife. 2014 Jul 3;3:e03198. doi: 10.7554/eLife.03198 (PMC4115658; doi:10.7554/eLife.03198)
Supplement: Figure 1—source data 3. — DOI: http://dx.doi.org/10.7554/eLife.03198.006 [file elife-03198-fig1-data3.xlsx]

## Sheet: all_genes_embryo
Figure 1-Source data 3: Embryo imprinting data for all genes.
	Col-Cvi 1										Ler-Cvi 1										Belmonte et al linear cotyledon seed expression data
locus_name	Col reads Col x Cvi	Cvi reads Col x Cvi	Col reads Cvi x Col	Cvi reads Cvi x Col	Col-Cvi favored_parent	Col-Cvi imprinting p value	Col-Cvi imprinting factor	Col-Cvi favored_ecotype	Col-Cvi cis effect p value	Col-Cvi cis effect factor	Ler reads Ler x Cvi	Cvi reads Ler x Cvi	Ler reads Cvi x Ler	Cvi reads Cvi x Ler	Ler-Cvi favored_parent	Ler-Cvi imprinting p value	Ler-Cvi imprinting factor	Ler-Cvi favored_ecotype	Ler-Cvi cis effect p value	Ler-Cvi cis effect factor	lcEP_log2	lc_endo_RMA_avg_log2	lc_SC_RMA_avg_log2	Seed coat - endosperm (log2)	Seed coat - embryo (log2)	Model_name	Type	Short description
AT1G01010	0	0	0	0	none	1	NA	none	1	NA	0	0	0	0	none	1	NA	none	1	NA	1.93	2.14	2.17	0.03	0.24	AT1G01010	protein_coding	NAC domain containing protein 1
AT1G01020	2	2	2	3	none	1	NA	none	1	NA	3	2	2	2	none	1	NA	none	1	NA	no_data	no_data	no_data	no_data	no_data	AT1G01020	protein_coding	Arv1-like protein
AT1G01030	5	3	11	5	none	1	NA	none	0.383	NA	26	8	22	19	none	0.506	NA	Ref	0.029	0	2.46	2.21	2	-0.21	-0.46	AT1G01030	protein_coding	AP2/B3-like transcriptional factor family protein
AT1G01040	16	28	24	30	none	0.963	NA	none	0.166	NA	41	45	39	43	none	1	NA	none	0.82	NA	7.12	8.46	8.41	-0.04	1.29	AT1G01040	protein_coding	dicer-like 1
AT1G01046	0	0	0	0	none	1	NA	none	1	NA	0	0	0	0	none	1	NA	none	1	NA	no_data	no_data	no_data	no_data	no_data	AT1G01046	mirna	MIR838a; miRNA
AT1G01050	0	0	0	0	none	1	NA	none	1	NA	0	0	0	0	none	1	NA	none	1	NA	5.53	6.17	5.99	-0.18	0.46	AT1G01050	protein_coding	pyrophosphorylase 1
AT1G01060	4	7	44	40	none	0.851	NA	none	0.741	NA	126	113	142	129	none	1	NA	none	0.47	NA	3.82	6.1	6.28	0.18	2.46	AT1G01060	protein_coding	Homeodomain-like superfamily protein
AT1G01070	0	0	0	0	none	1	NA	none	1	NA	0	0	0	0	none	1	NA	none	1	NA	1.58	2.1	1.93	-0.18	0.34	AT1G01070	protein_coding	nodulin MtN21 /EamA-like transporter family protein
AT1G01073	0	0	0	0	none	1	NA	none	1	NA	0	0	0	0	none	1	NA	none	1	NA	no_data	no_data	no_data	no_data	no_data	AT1G01073	protein_coding	no_data
AT1G01080	0	0	1	0	none	1	NA	none	1	NA	2	6	3	4	none	1	NA	none	0.504	NA	4.47	2.54	2.29	-0.25	-2.17	AT1G01080	protein_coding	RNA-binding (RRM/RBD/RNP motifs) family protein
AT1G01090	3761	3623	4481	4414	none	0.932	NA	none	0.22	NA	7190	7528	6117	5898	father	0.0487	1.014	none	0.873	NA	10.85	10.48	9.37	-1.11	-1.48	AT1G01090	protein_coding	pyruvate dehydrogenase E1 alpha
AT1G01100	0	0	0	0	none	1	NA	none	1	NA	0	0	0	0	none	1	NA	none	1	NA	9.78	8.66	9.03	0.37	-0.76	AT1G01100	protein_coding	60S acidic ribosomal protein family
AT1G01110	0	0	0	1	none	1	NA	none	1	NA	0	0	1	0	none	1	NA	none	1	NA	3.47	2.43	2.26	-0.17	-1.21	AT1G01110	protein_coding	IQ-domain 18
AT1G01115	0	0	0	0	none	1	NA	none	1	NA	0	0	0	0	none	1	NA	none	1	NA	no_data	no_data	no_data	no_data	no_data	AT1G01115	protein_coding	no_data
AT1G01120	0	0	0	0	none	1	NA	none	1	NA	0	0	0	0	none	1	NA	none	1	NA	5.02	2.59	3.68	1.09	-1.34	AT1G01120	protein_coding	3-ketoacyl-CoA synthase 1
AT1G01130	98	63	95	66	none	1	NA	Ref	0.00236	1.195	172	116	121	85	none	1	NA	Ref	0.00026	1.266	3.45	4.29	3.14	-1.15	-0.31	AT1G01130	protein_coding	no_data
AT1G01140	0	0	0	0	none	1	NA	none	1	NA	0	0	0	0	none	1	NA	none	1	NA	6.15	7.65	4.28	-3.37	-1.87	AT1G01140	protein_coding	CBL-interacting protein kinase 9
AT1G01150	0	1	4	5	none	1	NA	none	1	NA	3	6	1	2	none	1	NA	none	0.71	NA	2.07	1.85	1.72	-0.13	-0.35	AT1G01150	protein_coding	Homeodomain-like protein with RING/FYVE/PHD-type zinc finger domain
AT1G01160	226	210	266	281	none	0.83	NA	none	1	NA	262	244	249	277	none	0.772	NA	none	0.957	NA	7.74	8.44	7.63	-0.81	-0.11	AT1G01160	protein_coding	GRF1-interacting factor 2
AT1G01170	281	156	424	223	none	1	NA	Ref	6.14e-21	2.396	258	143	197	123	none	0.999	NA	Ref	3.5e-11	1.882	7.8	6.62	4.9	-1.73	-2.9	AT1G01170	protein_coding	Protein of unknown function (DUF1138)
AT1G01180	0	0	5	3	none	1	NA	none	1	NA	4	1	2	1	none	1	NA	none	0.653	NA	1.58	1.77	1.49	-0.28	-0.1	AT1G01180	protein_coding	S-adenosyl-L-methionine-dependent methyltransferases superfamily protein
AT1G01183	2	0	0	0	none	1	NA	none	1	NA	1	2	1	1	none	1	NA	none	1	NA	no_data	no_data	no_data	no_data	no_data	AT1G01183	mirna	MIR165/MIR165A; miRNA
AT1G01190	0	0	0	0	none	1	NA	none	1	NA	1	0	0	0	none	1	NA	none	1	NA	3.67	3.43	3.18	-0.25	-0.49	AT1G01190	protein_coding	cytochrome P450, family 78, subfamily A, polypeptide 8
AT1G01200	1	0	0	0	none	1	NA	none	1	NA	2	1	4	1	none	1	NA	none	0.653	NA	1.77	2.46	2.25	-0.21	0.48	AT1G01200	protein_coding	RAB GTPase homolog A3
AT1G01210	5	3	20	5	none	0.86	NA	none	0.0971	NA	22	4	23	5	none	1	NA	Ref	8.53e-06	3.587	7.82	7.64	6.75	-0.9	-1.08	AT1G01210	protein_coding	DNA-directed RNA polymerase, subunit M, archaeal
AT1G01220	16	15	37	31	none	1	NA	none	0.856	NA	25	27	45	24	none	0.55	NA	none	0.346	NA	3.5	3.03	3.09	0.06	-0.41	AT1G01220	protein_coding	L-fucokinase/GDP-L-fucose pyrophosphorylase
AT1G01225	0	0	0	0	none	1	NA	none	1	NA	31	40	12	24	none	0.952	NA	none	0.0983	NA	2.38	4.33	1.96	-2.37	-0.42	AT1G01225	protein_coding	NC domain-containing protein-related
AT1G01230	88	95	94	135	none	0.625	NA	none	0.0808	NA	114	90	99	82	none	1	NA	none	0.101	NA	4.3	5.34	5.7	0.36	1.4	AT1G01230	protein_coding	ORMDL family protein
AT1G01240	4	3	20	8	none	1	NA	none	0.377	NA	3	3	7	2	none	0.911	NA	none	0.519	NA	3.49	5.37	6.81	1.44	3.32	AT1G01240	protein_coding	no_data
AT1G01250	0	0	0	0	none	1	NA	none	1	NA	4	1	2	0	none	1	NA	none	0.276	NA	2.23	2.28	2.28	0	0.05	AT1G01250	protein_coding	Integrase-type DNA-binding superfamily protein
AT1G01260	62	45	95	63	none	1	NA	Ref	0.0149	1.033	320	364	299	335	none	1	NA	none	0.0803	NA	4.5	5.05	4.69	-0.36	0.18	AT1G01260	protein_coding	basic helix-loop-helix (bHLH) DNA-binding superfamily protein
AT1G01270	0	0	0	0	none	1	NA	none	1	NA	0	0	0	0	none	1	NA	none	1	NA	no_data	no_data	no_data	no_data	no_data	AT1G01270	pre_trna	pre-tRNA
AT1G01280	0	0	0	0	none	1	NA	none	1	NA	0	0	0	0	none	1	NA	none	1	NA	2.2	2.43	2.43	0	0.23	AT1G01280	protein_coding	cytochrome P450, family 703, subfamily A, polypeptide 2
AT1G01290	11	10	11	12	none	1	NA	none	1	NA	103	74	104	100	none	0.785	NA	none	0.176	NA	5.2	5.62	5.81	0.19	0.61	AT1G01290	protein_coding	cofactor of nitrate reductase and xanthine dehydrogenase 3
AT1G01300	1830	1233	2409	1509	none	0.595	NA	Ref	4.77e-68	2.067	3849	2666	3457	2519	none	0.768	NA	Ref	2.69e-78	1.792	5.93	4.01	3.57	-0.45	-2.36	AT1G01300	protein_coding	Eukaryotic aspartyl protease family protein
AT1G01305	2	1	2	1	none	1	NA	none	1	NA	0	4	0	1	none	1	NA	none	0.358	NA	no_data	no_data	no_data	no_data	no_data	AT1G01305	protein_coding	no_data
AT1G01310	2	2	7	4	none	1	NA	none	1	NA	3	1	3	1	none	1	NA	none	0.675	NA	2.26	3.25	2.42	-0.83	0.16	AT1G01310	protein_coding	CAP (Cysteine-rich secretory proteins, Antigen 5, and Pathogenesis-related 1 protein) superfamily protein
AT1G01320	660	617	1168	1095	none	1	NA	none	0.154	NA	3001	2570	3587	3156	none	0.986	NA	Ref	6.88e-14	1.2	6.41	5.08	4.04	-1.05	-2.38	AT1G01320	protein_coding	Tetratricopeptide repeat (TPR)-like superfamily protein
AT1G01340	0	0	0	0	none	1	NA	none	1	NA	0	0	0	0	none	1	NA	none	1	NA	1.81	4.5	2.2	-2.3	0.39	AT1G01340	protein_coding	cyclic nucleotide gated channel 10
AT1G01350	15	18	25	20	none	0.942	NA	none	1	NA	47	56	62	54	none	0.881	NA	none	1	NA	6.42	6.1	5.4	-0.7	-1.02	AT1G01350	protein_coding	Zinc finger (CCCH-type/C3HC4-type RING finger) family protein
AT1G01355	0	0	0	0	none	1	NA	none	1	NA	0	0	0	0	none	1	NA	none	1	NA	no_data	no_data	no_data	no_data	no_data	AT1G01355	protein_coding	Putative endonuclease or glycosyl hydrolase
AT1G01360	0	0	0	0	none	1	NA	none	1	NA	0	0	0	0	none	1	NA	none	1	NA	4.7	6.31	7.21	0.91	2.51	AT1G01360	protein_coding	regulatory component of ABA receptor 1
AT1G01370	5	3	10	10	none	1	NA	none	0.873	NA	17	17	26	20	none	1	NA	none	0.828	NA	5.45	5.07	3.41	-1.66	-2.04	AT1G01370	protein_coding	Histone superfamily protein
AT1G01380	1	7	2	4	none	0.965	NA	none	0.206	NA	11	3	7	7	none	0.844	NA	none	0.409	NA	2.81	2.31	3.43	1.12	0.63	AT1G01380	protein_coding	Homeodomain-like superfamily protein
AT1G01390	0	0	0	0	none	1	NA	none	1	NA	0	0	0	0	none	1	NA	none	1	NA	2	1.93	2.02	0.09	0.02	AT1G01390	protein_coding	UDP-Glycosyltransferase superfamily protein
AT1G01400	0	0	0	0	none	1	NA	none	1	NA	0	0	0	0	none	1	NA	none	1	NA	no_data	no_data	no_data	no_data	no_data	AT1G01400	protein_coding	no_data
AT1G01410	0	0	0	0	none	1	NA	none	1	NA	0	0	0	0	none	1	NA	none	1	NA	1.38	1.65	1.66	0.01	0.28	AT1G01410	protein_coding	pumilio 22
AT1G01420	5	1	1	2	none	0.719	NA	none	1	NA	2	1	2	0	none	1	NA	none	0.588	NA	1.96	2.42	2.26	-0.15	0.3	AT1G01420	protein_coding	UDP-glucosyl transferase 72B3
AT1G01430	102	84	116	93	none	1	NA	none	0.114	NA	139	160	95	83	none	0.75	NA	none	1	NA	4.41	4.61	3.5	-1.11	-0.91	AT1G01430	protein_coding	TRICHOME BIREFRINGENCE-LIKE 25
AT1G01440	16	10	12	11	none	0.983	NA	none	0.611	NA	19	13	12	16	none	0.896	NA	none	1	NA	3.72	3.42	4.64	1.22	0.92	AT1G01440	protein_coding	Protein of unknown function (DUF3133)
AT1G01448	10	18	18	13	none	0.545	NA	none	0.962	NA	58	50	41	37	none	1	NA	none	0.648	NA	no_data	no_data	no_data	no_data	no_data	AT1G01448	other_rna	other RNA
AT1G01450	2	1	1	1	none	1	NA	none	1	NA	3	1	3	4	none	1	NA	none	1	NA	4.04	4.16	4.15	0	0.11	AT1G01450	protein_coding	Protein kinase superfamily protein
AT1G01453	0	0	0	0	none	1	NA	none	1	NA	0	0	0	0	none	1	NA	none	1	NA	no_data	no_data	no_data	no_data	no_data	AT1G01453	protein_coding	no_data
AT1G01460	0	0	0	0	none	1	NA	none	1	NA	0	0	0	0	none	1	NA	none	1	NA	2.61	3.09	1.89	-1.21	-0.72	AT1G01460	protein_coding	Phosphatidylinositol-4-phosphate 5-kinase, core
AT1G01470	0	0	0	0	none	1	NA	none	1	NA	0	0	0	0	none	1	NA	none	1	NA	1.81	3.14	2.47	-0.67	0.67	AT1G01470	protein_coding	Late embryogenesis abundant protein
AT1G01471	0	0	0	0	none	1	NA	none	1	NA	0	0	0	0	none	1	NA	none	1	NA	no_data	no_data	no_data	no_data	no_data	AT1G01471	protein_coding	no_data
AT1G01480	10	2	25	1	none	0.723	NA	Ref	9.56e-06	5.289	5	1	10	1	none	1	NA	Ref	0.017	1.278	1.85	2.07	2.07	0	0.22	AT1G01480	protein_coding	1-amino-cyclopropane-1-carboxylate synthase 2
AT1G01490	143	128	195	181	none	1	NA	none	0.465	NA	107	162	113	100	none	0.144	NA	none	0.236	NA	7.51	4.07	5.98	1.91	-1.53	AT1G01490	protein_coding	Heavy metal transport/detoxification superfamily protein
AT1G01500	12	15	24	32	none	1	NA	none	0.56	NA	14	32	23	15	none	0.208	NA	none	0.679	NA	6.9	8.43	7.9	-0.53	1	AT1G01500	protein_coding	Erythronate-4-phosphate dehydrogenase family protein
AT1G01510	117	115	213	176	none	0.822	NA	none	0.397	NA	200	171	223	187	none	1	NA	none	0.0588	NA	5.1	4.69	4.71	0.02	-0.39	AT1G01510	protein_coding	NAD(P)-binding Rossmann-fold superfamily protein
AT1G01520	4	1	3	5	none	0.765	NA	none	1	NA	1	3	1	4	none	1	NA	none	0.367	NA	1.54	1.71	1.68	-0.03	0.14	AT1G01520	protein_coding	Homeodomain-like superfamily protein
AT1G01530	0	0	0	0	none	1	NA	none	1	NA	0	0	0	0	none	1	NA	none	1	NA	1.54	1.63	1.85	0.22	0.31	AT1G01530	protein_coding	AGAMOUS-like 28
AT1G01540	519	469	815	710	none	1	NA	Ref	0.0137	1.014	928	647	722	585	none	0.485	NA	Ref	3.43e-13	1.436	5.72	4.46	6.45	1.99	0.72	AT1G01540	protein_coding	Protein kinase superfamily protein
AT1G01550	67	107	102	121	none	0.607	NA	Other	0.00903	1.075	61	55	65	86	none	0.726	NA	none	0.72	NA	4.8	5.58	7.06	1.48	2.26	AT1G01550	protein_coding	Protein of unknown function (DUF793)
AT1G01560	0	0	1	0	none	1	NA	none	1	NA	0	0	0	0	none	1	NA	none	1	NA	2.63	2.74	2.55	-0.19	-0.08	AT1G01560	protein_coding	MAP kinase 11
AT1G01570	7	6	21	12	none	1	NA	none	0.54	NA	17	17	16	16	none	1	NA	none	1	NA	2	2.04	1.89	-0.15	-0.11	AT1G01570	protein_coding	Protein of unknown function (DUF604)
AT1G01580	0	2	0	0	none	1	NA	none	1	NA	0	0	0	0	none	1	NA	none	1	NA	no_data	no_data	no_data	no_data	no_data	AT1G01580	protein_coding	ferric reduction oxidase 2
AT1G01590	0	0	1	0	none	1	NA	none	1	NA	2	0	1	0	none	1	NA	none	0.519	NA	no_data	no_data	no_data	no_data	no_data	AT1G01590	protein_coding	ferric reduction oxidase 1
AT1G01600	81	67	80	79	none	0.943	NA	none	0.637	NA	74	54	62	54	none	1	NA	none	0.201	NA	3.12	3.15	3.16	0.01	0.04	AT1G01600	protein_coding	cytochrome P450, family 86, subfamily A, polypeptide 4
AT1G01610	28	34	52	68	none	1	NA	none	0.32	NA	32	38	37	73	none	0.684	NA	Other	0.0248	0	2.17	2.05	4.05	2.01	1.88	AT1G01610	protein_coding	glycerol-3-phosphate acyltransferase 4
AT1G01620	2	1	5	9	none	0.963	NA	none	1	NA	9	13	10	14	none	1	NA	none	0.567	NA	7.91	7.6	3.98	-3.62	-3.93	AT1G01620	protein_coding	plasma membrane intrinsic protein 1C
AT1G01630	5	4	3	10	none	0.665	NA	none	0.588	NA	17	3	14	14	none	0.293	NA	Ref	0.0445	0	2.54	2.94	8.21	5.27	5.68	AT1G01630	protein_coding	Sec14p-like phosphatidylinositol transfer family protein
AT1G01640	0	0	0	0	none	1	NA	none	1	NA	0	0	0	0	none	1	NA	none	1	NA	2.38	3.57	4.88	1.3	2.5	AT1G01640	protein_coding	BTB/POZ domain-containing protein
AT1G01650	35	33	67	64	none	1	NA	none	0.941	NA	30	17	35	33	none	0.848	NA	none	0.255	NA	4.26	5.42	6.14	0.72	1.88	AT1G01650	protein_coding	SIGNAL PEPTIDE PEPTIDASE-LIKE 4
AT1G01660	0	0	0	0	none	1	NA	none	1	NA	0	0	0	0	none	1	NA	none	1	NA	2	1.6	2.1	0.5	0.1	AT1G01660	protein_coding	RING/U-box superfamily protein
AT1G01670	1	1	1	2	none	1	NA	none	1	NA	0	6	4	2	none	0.534	NA	none	0.643	NA	2.77	2.85	2.73	-0.12	-0.03	AT1G01670	protein_coding	RING/U-box superfamily protein
AT1G01680	0	0	0	0	none	1	NA	none	1	NA	0	0	0	0	none	1	NA	none	1	NA	no_data	no_data	no_data	no_data	no_data	AT1G01680	protein_coding	plant U-box 54
AT1G01690	25	14	48	17	none	0.869	NA	Ref	0.000918	1.535	94	30	69	33	none	0.788	NA	Ref	4.14e-10	2.885	no_data	no_data	no_data	no_data	no_data	AT1G01690	protein_coding	putative recombination initiation defects 3
AT1G01695	6	2	6	5	none	1	NA	none	0.562	NA	7	1	9	6	none	0.917	NA	none	0.165	NA	no_data	no_data	no_data	no_data	no_data	AT1G01695	protein_coding	Phosphatidylinositol N-acetyglucosaminlytransferase subunit P-related
AT1G01700	9	8	14	15	none	1	NA	none	1	NA	16	16	13	9	none	1	NA	none	0.766	NA	1.63	1.54	1.49	-0.05	-0.15	AT1G01700	protein_coding	RHO guanyl-nucleotide exchange factor 2
AT1G01710	29	41	47	85	none	0.912	NA	Other	0.0104	1.12	94	70	70	49	none	1	NA	Ref	0.0246	0	4.06	4.35	5.47	1.12	1.41	AT1G01710	protein_coding	Acyl-CoA thioesterase family protein
AT1G01720	279	286	663	737	none	0.9	NA	none	0.371	NA	367	433	307	374	none	1	NA	Other	0.00221	1.076	5.13	4.91	5.29	0.38	0.16	AT1G01720	protein_coding	NAC (No Apical Meristem) domain transcriptional regulator superfamily protein
AT1G01725	0	0	0	0	none	1	NA	none	1	NA	0	0	0	0	none	1	NA	none	1	NA	6.13	7.79	7.82	0.03	1.69	AT1G01725	protein_coding	no_data
AT1G01730	50	54	87	87	none	1	NA	none	0.974	NA	71	73	60	75	none	0.99	NA	none	0.524	NA	4.21	4.78	4.47	-0.31	0.26	AT1G01730	protein_coding	no_data
AT1G01740	5	5	9	14	none	1	NA	none	0.89	NA	38	29	21	20	none	1	NA	none	0.625	NA	2.87	1.71	1.79	0.08	-1.08	AT1G01740	protein_coding	Protein kinase protein with tetratricopeptide repeat domain
AT1G01750	0	0	5	0	none	1	NA	none	1	NA	0	0	0	0	none	1	NA	none	1	NA	3.97	3.6	3.31	-0.29	-0.67	AT1G01750	protein_coding	actin depolymerizing factor 11
AT1G01760	21	8	13	18	none	0.214	NA	none	0.493	NA	0	0	0	0	none	1	NA	none	1	NA	3.04	3.23	2.74	-0.49	-0.29	AT1G01760	protein_coding	adenosine deaminases;RNA binding;RNA binding;adenosine deaminases
AT1G01770	30	23	56	52	none	1	NA	none	0.534	NA	0	0	1	0	none	1	NA	none	1	NA	4.18	4.81	4.26	-0.55	0.09	AT1G01770	protein_coding	no_data
AT1G01780	22	19	40	60	none	0.672	NA	none	0.775	NA	17	14	16	12	none	1	NA	none	0.628	NA	2.2	2.91	2.19	-0.73	-0.02	AT1G01780	protein_coding	GATA type zinc finger transcription factor family protein
AT1G01790	103	128	217	219	none	0.713	NA	none	0.331	NA	163	150	121	122	none	1	NA	none	0.842	NA	4.47	3.84	2.68	-1.17	-1.79	AT1G01790	protein_coding	K+ efflux antiporter 1
AT1G01800	192	159	223	199	none	1	NA	none	0.112	NA	289	147	224	135	none	0.864	NA	Ref	8.38e-15	2.162	6.36	5.28	3.4	-1.88	-2.96	AT1G01800	protein_coding	NAD(P)-binding Rossmann-fold superfamily protein
AT1G01810	0	0	0	0	none	1	NA	none	1	NA	0	0	0	0	none	1	NA	none	1	NA	no_data	no_data	no_data	no_data	no_data	AT1G01810	protein_coding	no_data
AT1G01820	77	69	83	103	none	0.605	NA	none	0.849	NA	37	39	29	39	none	1	NA	none	0.511	NA	6.59	6.22	6.62	0.4	0.02	AT1G01820	protein_coding	peroxin 11c
AT1G01830	82	56	124	86	none	1	NA	Ref	0.00412	1.144	181	123	117	105	none	0.709	NA	Ref	0.0187	1.003	4.14	4.47	4.73	0.25	0.59	AT1G01830	protein_coding	ARM repeat superfamily protein
AT1G01840	8	12	14	16	none	1	NA	none	0.611	NA	21	29	19	31	none	1	NA	none	0.159	NA	5.46	4.83	4.42	-0.41	-1.04	AT1G01840	protein_coding	no_data
AT1G01860	27	37	42	52	none	1	NA	none	0.296	NA	27	20	21	20	none	1	NA	none	0.709	NA	4.67	4.47	4.34	-0.13	-0.33	AT1G01860	protein_coding	Ribosomal RNA adenine dimethylase family protein
AT1G01870	0	0	0	0	none	1	NA	none	1	NA	0	0	0	0	none	1	NA	none	1	NA	no_data	no_data	no_data	no_data	no_data	AT1G01870	pre_trna	pre-tRNA
AT1G01880	5	1	5	3	none	0.987	NA	none	0.285	NA	8	15	13	8	none	0.709	NA	none	1	NA	no_data	no_data	no_data	no_data	no_data	AT1G01880	protein_coding	5'-3' exonuclease family protein
AT1G01890	0	0	0	0	none	1	NA	none	1	NA	0	0	0	0	none	1	NA	none	1	NA	no_data	no_data	no_data	no_data	no_data	AT1G01890	pre_trna	pre-tRNA
AT1G01900	24	10	72	129	mother	0.00863	1.567	none	0.764	NA	185	90	95	155	mother	5.62e-09	2.022	none	0.406	NA	5.91	8.73	4.05	-4.68	-1.86	AT1G01900	protein_coding	subtilase family protein
AT1G01910	109	79	109	76	none	1	NA	Ref	0.00539	1.107	217	197	230	221	none	1	NA	none	0.527	NA	7.89	8.01	7.25	-0.77	-0.65	AT1G01910	protein_coding	P-loop containing nucleoside triphosphate hydrolases superfamily protein
AT1G01920	42	44	71	91	none	0.948	NA	none	0.492	NA	73	89	95	97	none	0.986	NA	none	0.523	NA	3.99	3.85	3.61	-0.25	-0.38	AT1G01920	protein_coding	SET domain-containing protein
AT1G01930	94	82	106	132	none	0.481	NA	none	0.877	NA	146	145	147	140	none	1	NA	none	0.904	NA	5.81	7.05	6.03	-1.02	0.22	AT1G01930	protein_coding	zinc finger protein-related
AT1G01940	40	31	56	36	none	1	NA	none	0.104	NA	30	19	21	21	none	0.895	NA	none	0.484	NA	7.77	7.37	6.93	-0.44	-0.84	AT1G01940	protein_coding	Cyclophilin-like peptidyl-prolyl cis-trans isomerase family protein
AT1G01950	87	92	110	110	none	1	NA	none	1	NA	109	97	86	85	none	1	NA	none	0.784	NA	5.28	5.18	4.45	-0.73	-0.83	AT1G01950	protein_coding	armadillo repeat kinesin 2
AT1G01960	202	200	282	284	none	1	NA	none	1	NA	602	524	548	531	none	0.824	NA	none	0.118	NA	5.36	5.57	5.28	-0.3	-0.09	AT1G01960	protein_coding	SEC7-like guanine nucleotide exchange family protein
AT1G01970	117	65	180	155	none	0.237	NA	Ref	0.000531	1.247	151	113	167	93	none	0.658	NA	Ref	5.12e-06	1.461	5.78	5.7	5.52	-0.18	-0.26	AT1G01970	protein_coding	Tetratricopeptide repeat (TPR)-like superfamily protein
AT1G01980	0	0	0	1	none	1	NA	none	1	NA	0	0	0	0	none	1	NA	none	1	NA	4.19	4.51	2.79	-1.72	-1.4	AT1G01980	protein_coding	FAD-binding Berberine family protein
AT1G01990	125	115	162	144	none	1	NA	none	0.462	NA	211	215	240	177	none	0.343	NA	none	0.109	NA	4.46	4.74	4.58	-0.17	0.12	AT1G01990	protein_coding	no_data
AT1G02000	13	34	25	49	none	0.97	NA	Other	0.000216	1.696	38	46	25	59	none	0.513	NA	Other	0.00596	1.173	3.78	4.22	4.38	0.15	0.6	AT1G02000	protein_coding	UDP-D-glucuronate 4-epimerase 2
AT1G02010	2	3	10	5	none	0.843	NA	none	1	NA	8	14	10	10	none	1	NA	none	0.719	NA	no_data	no_data	no_data	no_data	no_data	AT1G02010	protein_coding	secretory 1A
AT1G02020	71	47	88	43	none	0.794	NA	Ref	0.000133	1.491	163	81	98	89	none	0.111	NA	Ref	0.000339	1.276	3.66	3.73	2.85	-0.88	-0.81	AT1G02020	protein_coding	nitroreductase family protein
AT1G02030	1	0	2	1	none	1	NA	none	1	NA	1	0	2	1	none	1	NA	none	1	NA	no_data	no_data	no_data	no_data	no_data	AT1G02030	protein_coding	C2H2-like zinc finger protein
AT1G02040	0	0	1	1	none	1	NA	none	1	NA	0	0	0	0	none	1	NA	none	1	NA	no_data	no_data	no_data	no_data	no_data	AT1G02040	protein_coding	C2H2-type zinc finger family protein
AT1G02050	18	9	48	25	none	1	NA	Ref	0.0203	1.09	26	18	46	22	none	0.965	NA	Ref	0.0199	1.01	3.31	2.85	2.66	-0.2	-0.65	AT1G02050	protein_coding	Chalcone and stilbene synthase family protein
AT1G02060	36	52	69	94	none	1	NA	Other	0.0386	0	102	105	110	158	none	0.59	NA	none	0.1	NA	3.55	3.28	3.01	-0.27	-0.54	AT1G02060	protein_coding	Tetratricopeptide repeat (TPR)-like superfamily protein
AT1G02065	0	0	8	5	none	1	NA	none	1	NA	0	1	2	1	none	1	NA	none	1	NA	no_data	no_data	no_data	no_data	no_data	AT1G02065	protein_coding	squamosa promoter binding protein-like 8
AT1G02070	0	0	0	0	none	1	NA	none	1	NA	0	0	0	0	none	1	NA	none	1	NA	1.96	2.09	2.67	0.57	0.7	AT1G02070	protein_coding	no_data
AT1G02074	0	0	0	0	none	1	NA	none	1	NA	0	0	0	0	none	1	NA	none	1	NA	no_data	no_data	no_data	no_data	no_data	AT1G02074	protein_coding	no_data
AT1G02080	355	312	434	450	none	0.528	NA	none	0.596	NA	787	697	708	612	none	1	NA	Ref	0.0017	1.059	6.78	8.03	7.16	-0.87	0.38	AT1G02080	protein_coding	transcription regulators
AT1G02090	2	1	5	2	none	1	NA	none	0.709	NA	5	1	4	3	none	1	NA	none	0.443	NA	4.19	4.76	4.35	-0.4	0.17	AT1G02090	protein_coding	Proteasome component (PCI) domain protein
AT1G02100	38	45	49	39	none	0.713	NA	none	1	NA	64	59	81	67	none	1	NA	none	0.455	NA	5.95	6.49	6.19	-0.3	0.24	AT1G02100	protein_coding	Leucine carboxyl methyltransferase
AT1G02110	201	199	362	335	none	1	NA	none	0.701	NA	549	451	597	534	none	0.912	NA	Ref	0.0017	1.069	5.91	5.77	3.62	-2.15	-2.29	AT1G02110	protein_coding	Protein of unknown function (DUF630 and DUF632)
AT1G02120	46	52	79	76	none	1	NA	none	0.967	NA	123	112	104	98	none	1	NA	none	0.634	NA	7.42	8.56	8.58	0.03	1.17	AT1G02120	protein_coding	GRAM domain family protein
AT1G02130	50	82	61	93	none	1	NA	Other	0.00107	1.278	175	170	160	139	none	1	NA	none	0.492	NA	5.38	4.92	5.18	0.26	-0.2	AT1G02130	protein_coding	RAS 5
AT1G02140	502	423	495	433	none	1	NA	Ref	0.00476	1.048	89	58	76	66	none	0.844	NA	none	0.0507	NA	7.99	8.01	7.76	-0.25	-0.23	AT1G02140	protein_coding	mago nashi family protein
AT1G02145	33	29	43	39	none	1	NA	none	0.81	NA	56	49	39	42	none	1	NA	none	1	NA	no_data	no_data	no_data	no_data	no_data	AT1G02145	protein_coding	homolog of asparagine-linked glycosylation 12
AT1G02150	85	98	110	146	none	0.945	NA	none	0.0897	NA	317	329	277	268	none	1	NA	none	1	NA	6.2	4.92	4.63	-0.29	-1.57	AT1G02150	protein_coding	Tetratricopeptide repeat (TPR)-like superfamily protein
AT1G02160	0	0	0	0	none	1	NA	none	1	NA	0	0	0	0	none	1	NA	none	1	NA	8.52	8.19	8.66	0.47	0.14	AT1G02160	protein_coding	Cox19 family protein (CHCH motif)
AT1G02170	0	0	0	0	none	1	NA	none	1	NA	0	0	0	0	none	1	NA	none	1	NA	5.98	6.26	6.36	0.09	0.38	AT1G02170	protein_coding	metacaspase 1
AT1G02180	24	18	55	31	none	0.977	NA	none	0.0964	NA	82	53	77	48	none	1	NA	Ref	0.00189	1.23	3.69	2.62	2.62	0	-1.07	AT1G02180	protein_coding	ferredoxin-related
AT1G02190	1	0	1	3	none	0.882	NA	none	1	NA	1	0	0	1	none	1	NA	none	1	NA	2.98	3.18	3.25	0.07	0.27	AT1G02190	protein_coding	Fatty acid hydroxylase superfamily
AT1G02205	1	1	2	0	none	1	NA	none	1	NA	0	2	0	2	none	1	NA	none	0.519	NA	1.72	1.74	2.2	0.46	0.48	AT1G02205	protein_coding	Fatty acid hydroxylase superfamily
AT1G02210	0	0	0	0	none	1	NA	none	1	NA	0	0	0	0	none	1	NA	none	1	NA	no_data	no_data	no_data	no_data	no_data	AT1G02210	protein_coding	NAC (No Apical Meristem) domain transcriptional regulator superfamily protein
AT1G02220	1	0	0	4	none	0.679	NA	none	1	NA	3	4	1	4	none	1	NA	none	0.477	NA	1.49	1.72	1.94	0.22	0.46	AT1G02220	protein_coding	NAC domain containing protein 3
AT1G02228	0	0	0	0	none	1	NA	none	1	NA	0	0	0	0	none	1	NA	none	1	NA	1.81	1.71	1.81	0.1	0	AT1G02228	transposable_element_gene	transposable element gene
AT1G02230	4	0	0	4	none	0.255	NA	none	1	NA	5	5	7	3	none	1	NA	none	0.826	NA	no_data	no_data	no_data	no_data	no_data	AT1G02230	protein_coding	NAC domain containing protein 4
AT1G02250	0	0	0	3	none	1	NA	none	1	NA	0	1	0	2	none	1	NA	none	0.519	NA	1.38	1.66	1.96	0.3	0.58	AT1G02250	protein_coding	NAC domain containing protein 5
AT1G02260	99	63	171	145	none	0.64	NA	Ref	0.0077	1.085	224	132	152	97	none	1	NA	Ref	4.25e-08	1.664	1.89	2.06	2.62	0.56	0.73	AT1G02260	protein_coding	Divalent ion symporter
AT1G02270	206	219	257	316	none	0.779	NA	none	0.106	NA	301	330	265	300	none	1	NA	none	0.147	NA	3.38	3.38	3.51	0.13	0.13	AT1G02270	protein_coding	Calcium-binding endonuclease/exonuclease/phosphatase family
AT1G02280	0	0	0	0	none	1	NA	none	1	NA	0	0	0	0	none	1	NA	none	1	NA	6.57	5.81	4.56	-1.24	-2	AT1G02280	protein_coding	translocon at the outer envelope membrane of chloroplasts 33
AT1G02290	0	0	0	0	none	1	NA	none	1	NA	0	0	0	0	none	1	NA	none	1	NA	no_data	no_data	no_data	no_data	no_data	AT1G02290	protein_coding	no_data
AT1G02300	3	0	16	0	none	1	NA	Ref	0.00433	3.253	4	0	6	0	none	1	NA	Ref	0.0152	1.626	2.46	3.68	7.42	3.74	4.96	AT1G02300	protein_coding	Cysteine proteinases superfamily protein
AT1G02305	813	732	1322	1196	none	1	NA	Ref	0.00622	1.027	957	1035	903	795	none	0.0854	NA	none	0.655	NA	6.1	7.39	7.91	0.52	1.81	AT1G02305	protein_coding	Cysteine proteinases superfamily protein
AT1G02310	16	4	15	49	mother	0.000509	2.592	none	1	NA	43	20	26	38	none	0.0993	NA	none	0.546	NA	3.07	3.96	2.5	-1.46	-0.57	AT1G02310	protein_coding	Glycosyl hydrolase superfamily protein
AT1G02320	0	0	0	0	none	1	NA	none	1	NA	0	0	0	0	none	1	NA	none	1	NA	1.77	2.22	2.05	-0.17	0.29	AT1G02320	protein_coding	no_data
AT1G02330	597	349	698	515	none	0.125	NA	Ref	2.68e-20	1.813	586	553	610	526	none	0.89	NA	Ref	0.0421	0	6.5	6.49	5.66	-0.82	-0.84	AT1G02330	protein_coding	no_data
AT1G02335	2	0	2	1	none	1	NA	none	0.611	NA	0	0	0	1	none	1	NA	none	1	NA	no_data	no_data	no_data	no_data	no_data	AT1G02335	protein_coding	germin-like protein subfamily 2 member 2 precursor
AT1G02340	23	7	62	45	none	0.473	NA	Ref	0.00382	1.358	21	9	18	11	none	1	NA	none	0.0521	NA	2.51	2.07	1.85	-0.22	-0.66	AT1G02340	protein_coding	basic helix-loop-helix (bHLH) DNA-binding superfamily protein
AT1G02350	0	0	0	0	none	1	NA	none	1	NA	0	0	0	0	none	1	NA	none	1	NA	no_data	no_data	no_data	no_data	no_data	AT1G02350	protein_coding	protoporphyrinogen oxidase-related
AT1G02360	0	0	0	0	none	1	NA	none	1	NA	0	0	0	0	none	1	NA	none	1	NA	3.43	3.56	3.59	0.03	0.16	AT1G02360	protein_coding	Chitinase family protein
AT1G02370	0	0	0	0	none	1	NA	none	1	NA	0	0	0	0	none	1	NA	none	1	NA	5.22	4.26	3.87	-0.39	-1.36	AT1G02370	protein_coding	Tetratricopeptide repeat (TPR)-like superfamily protein
AT1G02380	7	14	7	24	none	0.96	NA	Other	0.0127	1.256	30	44	38	33	none	0.719	NA	none	0.694	NA	no_data	no_data	no_data	no_data	no_data	AT1G02380	protein_coding	no_data
AT1G02390	418	267	379	413	mother	4.23e-05	1.273	Ref	0.00278	1.072	1181	924	789	658	none	0.926	NA	Ref	3.59e-09	1.268	4.41	2.54	2.02	-0.53	-2.39	AT1G02390	protein_coding	glycerol-3-phosphate acyltransferase 2
AT1G02391	0	0	0	0	none	1	NA	none	1	NA	0	0	0	0	none	1	NA	none	1	NA	no_data	no_data	no_data	no_data	no_data	AT1G02391	protein_coding	no_data
AT1G02400	0	0	0	0	none	1	NA	none	1	NA	0	0	0	0	none	1	NA	none	1	NA	1.96	2.17	2.04	-0.13	0.07	AT1G02400	protein_coding	gibberellin 2-oxidase 6
AT1G02405	2	1	1	2	none	1	NA	none	1	NA	0	0	2	0	none	1	NA	none	1	NA	no_data	no_data	no_data	no_data	no_data	AT1G02405	protein_coding	proline-rich family protein
AT1G02410	33	22	28	34	none	0.587	NA	none	0.782	NA	48	47	56	42	none	0.95	NA	none	0.504	NA	6.21	6.7	5.44	-1.26	-0.77	AT1G02410	protein_coding	cytochrome c oxidase assembly protein CtaG / Cox11 family
AT1G02420	8	8	7	11	none	1	NA	none	0.911	NA	21	23	23	34	none	1	NA	none	0.504	NA	4.32	4.91	5.07	0.16	0.75	AT1G02420	protein_coding	Pentatricopeptide repeat (PPR) superfamily protein
AT1G02430	5	8	13	4	none	0.391	NA	none	0.656	NA	14	9	11	11	none	1	NA	none	0.739	NA	3.86	4.85	4.6	-0.25	0.74	AT1G02430	protein_coding	ADP-ribosylation factor D1B
AT1G02440	0	0	0	0	none	1	NA	none	1	NA	0	0	0	0	none	1	NA	none	1	NA	3.86	4.85	4.6	-0.25	0.74	AT1G02440	protein_coding	ADP-ribosylation factor D1A
AT1G02450	0	0	0	0	none	1	NA	none	1	NA	0	0	0	1	none	1	NA	none	1	NA	3.81	3.96	3.76	-0.2	-0.05	AT1G02450	protein_coding	NIM1-interacting 1
AT1G02460	0	0	1	0	none	1	NA	none	1	NA	0	0	0	0	none	1	NA	none	1	NA	2.29	2.77	3.04	0.27	0.74	AT1G02460	protein_coding	Pectin lyase-like superfamily protein
AT1G02470	1	0	2	1	none	1	NA	none	1	NA	1	1	1	0	none	1	NA	none	1	NA	2.23	1.98	2.05	0.08	-0.18	AT1G02470	protein_coding	Polyketide cyclase/dehydrase and lipid transport superfamily protein
AT1G02475	7	12	16	38	none	0.986	NA	Other	0.0429	0	1	2	4	5	none	1	NA	none	1	NA	3.64	4.45	5.3	0.85	1.66	AT1G02475	protein_coding	Polyketide cyclase/dehydrase and lipid transport superfamily protein
AT1G02480	0	0	0	0	none	1	NA	none	1	NA	0	0	0	0	none	1	NA	none	1	NA	no_data	no_data	no_data	no_data	no_data	AT1G02480	pre_trna	pre-tRNA
AT1G02490	0	0	0	0	none	1	NA	none	1	NA	0	0	0	0	none	1	NA	none	1	NA	3.47	2.7	3	0.3	-0.47	AT1G02490	protein_coding	no_data
AT1G02500	0	0	0	0	none	1	NA	none	1	NA	0	0	0	0	none	1	NA	none	1	NA	7.56	7.04	8.35	1.31	0.79	AT1G02500	protein_coding	S-adenosylmethionine synthetase 1
AT1G02510	0	0	0	0	none	1	NA	none	1	NA	0	0	0	0	none	1	NA	none	1	NA	no_data	no_data	no_data	no_data	no_data	AT1G02510	protein_coding	Outward rectifying potassium channel protein
AT1G02520	2	1	6	5	none	1	NA	none	1	NA	4	3	2	5	none	1	NA	none	1	NA	1.81	3.43	3.87	0.43	2.06	AT1G02520	protein_coding	P-glycoprotein 11
AT1G02530	6	5	7	15	none	0.771	NA	none	0.681	NA	18	21	9	17	none	0.979	NA	none	0.364	NA	1.81	3.43	3.87	0.43	2.06	AT1G02530	protein_coding	P-glycoprotein 12
AT1G02540	0	1	0	2	none	1	NA	none	0.54	NA	0	4	0	4	none	1	NA	none	0.0738	NA	1.49	1.79	1.68	-0.12	0.19	AT1G02540	protein_coding	no_data
AT1G02550	0	0	0	1	none	1	NA	none	1	NA	0	0	0	0	none	1	NA	none	1	NA	2.51	2.59	2.43	-0.16	-0.08	AT1G02550	protein_coding	Plant invertase/pectin methylesterase inhibitor superfamily protein
AT1G02560	16	10	21	30	none	0.503	NA	none	1	NA	8	17	23	16	none	0.467	NA	none	0.779	NA	7.66	5.75	6.86	1.12	-0.8	AT1G02560	protein_coding	nuclear encoded CLP protease 5
AT1G02570	0	0	1	3	none	1	NA	none	1	NA	0	0	0	1	none	1	NA	none	1	NA	3.09	3.54	3.24	-0.3	0.15	AT1G02570	protein_coding	no_data
AT1G02575	0	0	0	0	none	1	NA	none	1	NA	0	0	0	0	none	1	NA	none	1	NA	no_data	no_data	no_data	no_data	no_data	AT1G02575	protein_coding	no_data
AT1G02580	0	0	0	1	none	1	NA	none	1	NA	0	0	0	1	none	1	NA	none	1	NA	2.04	2.31	2.92	0.6	0.88	AT1G02580	protein_coding	SET domain-containing protein
AT1G02590	0	0	0	0	none	1	NA	none	1	NA	0	0	0	0	none	1	NA	none	1	NA	4.15	5.56	11.39	5.82	7.24	AT1G02590	protein_coding	Aldehyde oxidase/xanthine dehydrogenase, molybdopterin binding protein
AT1G02600	0	0	0	0	none	1	NA	none	1	NA	0	0	0	0	none	1	NA	none	1	NA	no_data	no_data	no_data	no_data	no_data	AT1G02600	pre_trna	pre-tRNA
AT1G02610	1	0	2	1	none	1	NA	none	1	NA	0	0	0	0	none	1	NA	none	1	NA	no_data	no_data	no_data	no_data	no_data	AT1G02610	protein_coding	RING/FYVE/PHD zinc finger superfamily protein
AT1G02620	0	0	0	0	none	1	NA	none	1	NA	0	0	0	0	none	1	NA	none	1	NA	2.38	3.58	3.23	-0.35	0.85	AT1G02620	protein_coding	Ras-related small GTP-binding family protein
AT1G02630	0	0	0	0	none	1	NA	none	1	NA	0	0	0	0	none	1	NA	none	1	NA	no_data	no_data	no_data	no_data	no_data	AT1G02630	protein_coding	Nucleoside transporter family protein
AT1G02640	67	67	343	329	none	1	NA	none	1	NA	54	55	68	90	none	0.908	NA	none	0.438	NA	2.23	2.24	2.57	0.33	0.34	AT1G02640	protein_coding	beta-xylosidase 2
AT1G02650	4	13	11	24	none	1	NA	Other	0.0118	1.21	25	16	24	26	none	0.889	NA	none	0.595	NA	no_data	no_data	no_data	no_data	no_data	AT1G02650	protein_coding	Tetratricopeptide repeat (TPR)-like superfamily protein
AT1G02660	91	94	233	224	none	1	NA	none	1	NA	75	56	66	49	none	1	NA	none	0.0762	NA	1.81	2.1	2.61	0.5	0.8	AT1G02660	protein_coding	alpha/beta-Hydrolases superfamily protein
AT1G02670	4	8	4	10	none	1	NA	none	0.244	NA	3	3	5	2	none	1	NA	none	0.773	NA	2.74	3.43	2.46	-0.97	-0.28	AT1G02670	protein_coding	P-loop containing nucleoside triphosphate hydrolases superfamily protein
AT1G02680	160	115	181	120	none	1	NA	Ref	7.99e-05	1.313	0	0	0	0	none	1	NA	none	1	NA	6.08	5.83	5.49	-0.35	-0.59	AT1G02680	protein_coding	TBP-associated factor 13
AT1G02690	398	378	653	514	none	0.334	NA	Ref	0.00742	1.035	179	217	201	169	none	0.273	NA	none	1	NA	5.49	5.08	3.67	-1.41	-1.82	AT1G02690	protein_coding	importin alpha isoform 6
AT1G02700	0	0	0	0	none	1	NA	none	1	NA	0	0	0	0	none	1	NA	none	1	NA	3.19	3.72	6.59	2.87	3.4	AT1G02700	protein_coding	no_data
AT1G02710	0	0	0	0	none	1	NA	none	1	NA	1	0	0	0	none	1	NA	none	1	NA	4.68	5.22	5.55	0.32	0.87	AT1G02710	protein_coding	glycine-rich protein
AT1G02720	264	194	387	349	none	0.49	NA	Ref	0.00298	1.085	273	259	244	237	none	1	NA	none	0.716	NA	3.12	2.81	5.44	2.64	2.32	AT1G02720	protein_coding	galacturonosyltransferase 5
AT1G02730	1469	1376	1778	1882	none	0.176	NA	none	1	NA	4283	3193	3153	2484	none	0.693	NA	Ref	2.21e-49	1.543	4.2	3.32	2.41	-0.91	-1.8	AT1G02730	protein_coding	cellulose synthase-like D5
AT1G02740	29	27	67	45	none	0.827	NA	none	0.36	NA	29	20	23	36	none	0.499	NA	none	1	NA	1.96	2.14	2.31	0.17	0.34	AT1G02740	protein_coding	MRG family protein
AT1G02750	193	117	236	132	none	1	NA	Ref	9.32e-11	1.896	248	133	167	115	none	0.698	NA	Ref	4.51e-09	1.731	3.67	5.04	4.34	-0.7	0.67	AT1G02750	protein_coding	Drought-responsive family protein
AT1G02760	0	0	0	0	none	1	NA	none	1	NA	0	0	0	0	none	1	NA	none	1	NA	no_data	no_data	no_data	no_data	no_data	AT1G02760	pre_trna	pre-tRNA
AT1G02770	16	2	18	10	none	0.478	NA	Ref	0.00266	1.733	182	6	137	57	mother	1.38e-10	4.201	Ref	5.93e-47	24.267	no_data	no_data	no_data	no_data	no_data	AT1G02770	protein_coding	Protein of unknown function (DUF626)
AT1G02780	0	0	0	0	none	1	NA	none	1	NA	21469	26828	25007	31830	none	0.728	NA	Other	3.7e-303	1.537	10.79	9.94	10.09	0.15	-0.7	AT1G02780	protein_coding	Ribosomal protein L19e family protein
AT1G02790	0	0	0	0	none	1	NA	none	1	NA	1	0	3	0	none	1	NA	none	0.423	NA	7.1	7.59	2.57	-5.02	-4.53	AT1G02790	protein_coding	polygalacturonase 4
AT1G02800	0	0	0	0	none	1	NA	none	1	NA	660	472	551	383	none	1	NA	Ref	4.73e-14	1.569	5.57	2.43	2.61	0.18	-2.96	AT1G02800	protein_coding	cellulase 2
AT1G02810	61	59	106	99	none	1	NA	none	0.911	NA	67	52	49	47	none	1	NA	none	0.522	NA	4.13	3.09	3.22	0.13	-0.91	AT1G02810	protein_coding	Plant invertase/pectin methylesterase inhibitor superfamily
AT1G02813	0	0	0	0	none	1	NA	none	1	NA	0	0	0	0	none	1	NA	none	1	NA	1.96	2.55	2.31	-0.25	0.34	AT1G02813	protein_coding	Protein of unknown function, DUF538
AT1G02816	67	63	116	102	none	1	NA	none	0.651	NA	64	59	53	57	none	1	NA	none	1	NA	3.88	4.49	6.04	1.56	2.17	AT1G02816	protein_coding	Protein of unknown function, DUF538
AT1G02820	0	0	0	0	none	1	NA	none	1	NA	0	0	0	0	none	1	NA	none	1	NA	2.56	3.14	3.18	0.04	0.62	AT1G02820	protein_coding	Late embryogenesis abundant 3 (LEA3) family protein
AT1G02830	0	0	0	0	none	1	NA	none	1	NA	0	0	0	0	none	1	NA	none	1	NA	1.72	1.71	1.51	-0.2	-0.21	AT1G02830	protein_coding	Ribosomal L22e protein family
AT1G02840	166	253	343	387	none	0.181	NA	Other	7.65e-05	1.223	10	46	11	52	none	1	NA	Other	5.24e-12	5.863	7.5	8.02	7.22	-0.8	-0.28	AT1G02840	protein_coding	RNA-binding (RRM/RBD/RNP motifs) family protein
AT1G02850	3	3	5	2	none	0.994	NA	none	0.791	NA	3	1	0	2	none	0.95	NA	none	1	NA	1.54	3.64	2.2	-1.44	0.67	AT1G02850	protein_coding	beta glucosidase 11
AT1G02860	73	60	50	62	none	0.558	NA	none	1	NA	102	126	80	100	none	1	NA	none	0.0903	NA	6.6	5.61	6.15	0.54	-0.45	AT1G02860	protein_coding	SPX (SYG1/Pho81/XPR1) domain-containing protein
AT1G02870	27	39	54	55	none	0.782	NA	none	0.476	NA	222	195	259	303	none	0.382	NA	none	0.994	NA	3.86	3.16	2.31	-0.85	-1.55	AT1G02870	protein_coding	no_data
AT1G02880	3	0	3	4	none	0.679	NA	none	0.685	NA	0	9	0	10	none	1	NA	Other	5.37e-05	6.099	4.78	4.44	5.22	0.78	0.44	AT1G02880	protein_coding	thiamin pyrophosphokinase1
AT1G02890	508	439	707	685	none	0.65	NA	none	0.103	NA	186	189	154	137	none	0.973	NA	none	0.718	NA	7.51	9.17	8	-1.17	0.49	AT1G02890	protein_coding	AAA-type ATPase family protein
AT1G02900	0	0	0	0	none	1	NA	none	1	NA	0	0	0	0	none	1	NA	none	1	NA	2.38	2.52	2.62	0.1	0.24	AT1G02900	protein_coding	rapid alkalinization factor 1
AT1G02910	0	0	0	0	none	1	NA	none	1	NA	66	72	63	65	none	1	NA	none	0.881	NA	3.69	3.52	2.94	-0.58	-0.75	AT1G02910	protein_coding	tetratricopeptide repeat (TPR)-containing protein
AT1G02920	0	0	0	0	none	1	NA	none	1	NA	0	0	0	0	none	1	NA	none	1	NA	1.89	2.04	5.56	3.52	3.67	AT1G02920	protein_coding	glutathione S-transferase 7
AT1G02930	0	0	0	0	none	1	NA	none	1	NA	1	6	0	10	none	0.959	NA	Other	0.00217	2.47	1.89	2.04	5.56	3.52	3.67	AT1G02930	protein_coding	glutathione S-transferase 6
AT1G02940	0	0	1	5	none	1	NA	none	1	NA	0	0	1	1	none	1	NA	none	1	NA	1.26	5.05	3.29	-1.76	2.03	AT1G02940	protein_coding	glutathione S-transferase (class phi) 5
AT1G02950	0	0	0	0	none	1	NA	none	1	NA	0	0	0	0	none	1	NA	none	1	NA	2.1	2.08	2.39	0.31	0.29	AT1G02950	protein_coding	glutathione S-transferase F4
AT1G02952	0	0	0	0	none	1	NA	none	1	NA	0	0	0	0	none	1	NA	none	1	NA	no_data	no_data	no_data	no_data	no_data	AT1G02952	other_rna	other RNA
AT1G02960	0	0	0	0	none	1	NA	none	1	NA	0	0	0	0	none	1	NA	none	1	NA	3.54	3.93	3.35	-0.58	-0.19	AT1G02960	protein_coding	no_data
AT1G02965	0	0	0	0	none	1	NA	none	1	NA	0	0	0	0	none	1	NA	none	1	NA	no_data	no_data	no_data	no_data	no_data	AT1G02965	protein_coding	no_data
AT1G02970	143	132	207	157	none	0.723	NA	none	0.0843	NA	131	94	107	80	none	1	NA	Ref	0.00737	1.072	5.76	5.71	3.22	-2.49	-2.53	AT1G02970	protein_coding	WEE1 kinase homolog
AT1G02980	11	3	32	32	none	0.44	NA	none	0.177	NA	0	1	9	8	none	1	NA	none	1	NA	3.07	8.56	5.92	-2.64	2.85	AT1G02980	protein_coding	cullin 2
AT1G02990	19	15	45	53	none	0.827	NA	none	1	NA	48	30	52	29	none	1	NA	Ref	0.00529	1.163	no_data	no_data	no_data	no_data	no_data	AT1G02990	protein_coding	no_data
AT1G03000	22	25	40	32	none	0.917	NA	none	1	NA	28	32	19	24	none	1	NA	none	0.617	NA	6.16	5.86	6.78	0.92	0.62	AT1G03000	protein_coding	peroxin 6
AT1G03010	0	0	0	0	none	1	NA	none	1	NA	0	0	0	0	none	1	NA	none	1	NA	1.49	1.43	1.56	0.13	0.08	AT1G03010	protein_coding	Phototropic-responsive NPH3 family protein
AT1G03020	0	0	0	0	none	1	NA	none	1	NA	0	0	0	0	none	1	NA	none	1	NA	1.72	1.75	1.79	0.04	0.06	AT1G03020	protein_coding	Thioredoxin superfamily protein
AT1G03022	0	0	0	0	none	1	NA	none	1	NA	0	0	0	0	none	1	NA	none	1	NA	no_data	no_data	no_data	no_data	no_data	AT1G03022	protein_coding	no_data
AT1G03030	56	39	69	40	none	0.98	NA	Ref	0.00767	1.121	52	51	51	30	none	0.644	NA	none	0.165	NA	5.14	5.12	5.69	0.57	0.54	AT1G03030	protein_coding	P-loop containing nucleoside triphosphate hydrolases superfamily protein
AT1G03040	39	34	58	51	none	1	NA	none	0.662	NA	80	65	80	73	none	1	NA	none	0.365	NA	4.26	4.48	5.67	1.2	1.41	AT1G03040	protein_coding	basic helix-loop-helix (bHLH) DNA-binding superfamily protein
AT1G03050	0	0	0	0	none	1	NA	none	1	NA	0	0	2	0	none	1	NA	none	1	NA	3.46	4.42	2.66	-1.76	-0.8	AT1G03050	protein_coding	ENTH/ANTH/VHS superfamily protein
AT1G03055	0	0	2	0	none	1	NA	none	1	NA	6	5	3	3	none	1	NA	none	1	NA	2.46	6.28	2.84	-3.44	0.38	AT1G03055	protein_coding	no_data
AT1G03060	96	89	117	138	none	0.744	NA	none	0.883	NA	274	308	292	288	none	0.888	NA	none	0.601	NA	4.88	5.82	4.89	-0.93	0.01	AT1G03060	protein_coding	Beige/BEACH domain ;WD domain, G-beta repeat protein
AT1G03070	1	0	2	2	none	1	NA	none	1	NA	0	0	0	0	none	1	NA	none	1	NA	2.41	4.28	3.62	-0.66	1.21	AT1G03070	protein_coding	Bax inhibitor-1 family protein
AT1G03080	24	11	31	18	none	1	NA	Ref	0.0252	1.053	97	59	56	59	none	0.421	NA	none	0.179	NA	2.79	3.47	4.75	1.28	1.97	AT1G03080	protein_coding	kinase interacting (KIP1-like) family protein
AT1G03090	85	76	224	208	none	1	NA	none	0.566	NA	0	0	0	0	none	1	NA	none	1	NA	6.26	6.75	6.64	-0.11	0.39	AT1G03090	protein_coding	methylcrotonyl-CoA carboxylase alpha chain, mitochondrial / 3-methylcrotonyl-CoA carboxylase 1 (MCCA)
AT1G03100	2	7	10	11	none	0.745	NA	none	0.419	NA	4	9	17	9	none	0.614	NA	none	1	NA	6.53	4.7	4.75	0.05	-1.79	AT1G03100	protein_coding	Pentatricopeptide repeat (PPR) superfamily protein
AT1G03103	0	1	0	4	none	1	NA	none	0.377	NA	0	0	0	0	none	1	NA	none	1	NA	no_data	no_data	no_data	no_data	no_data	AT1G03103	protein_coding	Bifunctional inhibitor/lipid-transfer protein/seed storage 2S albumin superfamily protein
AT1G03106	17	238	25	667	none	0.353	NA	Other	3.69e-168	154.33	0	0	0	0	none	1	NA	none	1	NA	no_data	no_data	no_data	no_data	no_data	AT1G03106	protein_coding	no_data
AT1G03110	55	64	67	80	none	1	NA	none	0.402	NA	289	265	301	291	none	1	NA	none	0.505	NA	6.36	5.15	4.52	-0.63	-1.84	AT1G03110	protein_coding	Transducin/WD40 repeat-like superfamily protein
AT1G03120	96	78	128	111	none	1	NA	none	0.206	NA	42	39	22	11	none	0.82	NA	none	0.205	NA	no_data	no_data	no_data	no_data	no_data	AT1G03120	protein_coding	responsive to abscisic acid 28
AT1G03130	503	674	933	1079	none	0.337	NA	Other	2.93e-08	1.265	552	480	410	361	none	1	NA	Ref	0.0179	1.003	7.17	6.27	4.37	-1.89	-2.79	AT1G03130	protein_coding	photosystem I subunit D-2
AT1G03140	81	30	80	36	none	0.977	NA	Ref	2.44e-09	2.678	287	275	267	283	none	0.951	NA	none	1	NA	6.35	6.16	5.54	-0.62	-0.81	AT1G03140	protein_coding	splicing factor Prp18 family protein
AT1G03150	32	21	51	38	none	1	NA	none	0.139	NA	41	21	39	26	none	1	NA	Ref	0.0141	1.065	6.47	7.05	6.45	-0.6	-0.02	AT1G03150	protein_coding	Acyl-CoA N-acyltransferases (NAT) superfamily protein
AT1G03160	86	71	100	97	none	0.919	NA	none	0.543	NA	313	334	247	305	none	0.829	NA	none	0.0552	NA	3.79	3.77	3.31	-0.45	-0.47	AT1G03160	protein_coding	FZO-like
AT1G03170	0	0	0	0	none	1	NA	none	1	NA	1	0	0	0	none	1	NA	none	1	NA	1.77	2	3.57	1.57	1.8	AT1G03170	protein_coding	Protein of unknown function (DUF3049)
AT1G03180	10	3	7	5	none	0.891	NA	none	0.24	NA	17	8	17	16	none	0.884	NA	none	0.335	NA	3.98	3.62	3.04	-0.58	-0.95	AT1G03180	protein_coding	no_data
AT1G03190	30	22	44	34	none	1	NA	none	0.307	NA	78	46	77	69	none	0.66	NA	Ref	0.0397	0	3.63	4.02	3.98	-0.04	0.35	AT1G03190	protein_coding	RAD3-like DNA-binding helicase protein
AT1G03200	1	0	0	0	none	1	NA	none	1	NA	0	0	0	0	none	1	NA	none	1	NA	1.96	4.69	5.92	1.22	3.96	AT1G03200	protein_coding	no_data
AT1G03210	0	0	0	0	none	1	NA	none	1	NA	159	178	139	109	none	0.432	NA	none	0.64	NA	6.87	6.4	5.22	-1.18	-1.64	AT1G03210	protein_coding	Phenazine biosynthesis PhzC/PhzF protein
AT1G03220	0	0	0	0	none	1	NA	none	1	NA	0	0	0	0	none	1	NA	none	1	NA	4.59	2.96	2.79	-0.18	-1.8	AT1G03220	protein_coding	Eukaryotic aspartyl protease family protein
AT1G03230	0	0	0	0	none	1	NA	none	1	NA	0	0	0	0	none	1	NA	none	1	NA	4.59	2.96	2.79	-0.18	-1.8	AT1G03230	protein_coding	Eukaryotic aspartyl protease family protein
AT1G03240	1	2	0	0	none	1	NA	none	1	NA	1	0	1	0	none	1	NA	none	1	NA	1.96	4.69	5.92	1.22	3.96	AT1G03240	protein_coding	no_data
AT1G03250	0	0	0	0	none	1	NA	none	1	NA	0	0	0	0	none	1	NA	none	1	NA	4.84	4.87	4.97	0.1	0.13	AT1G03250	protein_coding	no_data
AT1G03260	24	6	22	16	none	0.422	NA	Ref	0.0101	1.227	37	36	38	26	none	0.95	NA	none	0.49	NA	3.74	4.83	3.98	-0.85	0.24	AT1G03260	protein_coding	SNARE associated Golgi protein family
AT1G03270	43	31	41	50	none	0.543	NA	none	0.93	NA	80	58	41	62	none	0.183	NA	none	0.948	NA	4.53	6.51	3.58	-2.92	-0.94	AT1G03270	protein_coding	CBS domain-containing protein with a domain of unknown function (DUF21)
AT1G03280	127	93	189	159	none	0.907	NA	Ref	0.0203	1.007	123	112	113	105	none	1	NA	none	0.588	NA	6.11	6.77	6.07	-0.7	-0.04	AT1G03280	protein_coding	Transcription factor TFIIE, alpha subunit
AT1G03290	15	23	52	55	none	0.847	NA	none	0.455	NA	51	72	29	35	none	1	NA	none	0.195	NA	4.25	7.02	6.58	-0.44	2.33	AT1G03290	protein_coding	no_data
AT1G03300	22	14	38	23	none	1	NA	none	0.0947	NA	85	61	89	55	none	1	NA	Ref	0.00258	1.163	4.66	5.03	5.89	0.85	1.22	AT1G03300	protein_coding	DOMAIN OF UNKNOWN FUNCTION 724 1
AT1G03310	34	49	55	55	none	0.743	NA	none	0.439	NA	106	102	35	67	none	0.2	NA	Other	0.0426	0	4.17	5.09	4.82	-0.27	0.65	AT1G03310	protein_coding	debranching enzyme 1
AT1G03320	0	0	0	0	none	1	NA	none	1	NA	0	0	0	0	none	1	NA	none	1	NA	1.93	1.94	1.89	-0.05	-0.04	AT1G03320	protein_coding	no_data
AT1G03330	0	0	0	0	none	1	NA	none	1	NA	0	0	0	0	none	1	NA	none	1	NA	8.16	7.66	7.27	-0.39	-0.9	AT1G03330	protein_coding	Small nuclear ribonucleoprotein family protein
AT1G03340	0	0	2	0	none	1	NA	none	1	NA	2	0	0	0	none	1	NA	none	1	NA	no_data	no_data	no_data	no_data	no_data	AT1G03340	protein_coding	no_data
AT1G03350	36	35	56	49	none	1	NA	none	0.839	NA	115	116	94	108	none	1	NA	none	0.689	NA	7.46	8.4	8.08	-0.32	0.62	AT1G03350	protein_coding	BSD domain-containing protein
AT1G03360	0	0	0	0	none	1	NA	none	1	NA	0	0	0	0	none	1	NA	none	1	NA	5.5	3.81	3.98	0.17	-1.52	AT1G03360	protein_coding	ribosomal RNA processing 4
AT1G03365	9	12	17	15	none	0.986	NA	none	1	NA	48	55	54	51	none	1	NA	none	0.941	NA	no_data	no_data	no_data	no_data	no_data	AT1G03365	protein_coding	RING/U-box superfamily protein
AT1G03370	0	0	0	0	none	1	NA	none	1	NA	10	24	15	18	none	0.82	NA	none	0.116	NA	3.42	3.3	3.81	0.51	0.39	AT1G03370	protein_coding	C2 calcium/lipid-binding and GRAM domain containing protein
AT1G03380	0	0	0	0	none	1	NA	none	1	NA	0	0	0	0	none	1	NA	none	1	NA	3.63	3.87	5.16	1.29	1.53	AT1G03380	protein_coding	homolog of yeast autophagy 18 (ATG18) G
AT1G03390	0	0	0	0	none	1	NA	none	1	NA	0	0	0	0	none	1	NA	none	1	NA	1.72	1.94	2.25	0.31	0.53	AT1G03390	protein_coding	HXXXD-type acyl-transferase family protein
AT1G03400	0	0	0	1	none	1	NA	none	1	NA	0	0	0	0	none	1	NA	none	1	NA	1.96	3.97	2.73	-1.24	0.77	AT1G03400	protein_coding	2-oxoglutarate (2OG) and Fe(II)-dependent oxygenase superfamily protein
AT1G03410	10	9	16	22	none	0.984	NA	none	0.953	NA	0	19	3	20	none	0.844	NA	Other	2.4e-08	10.449	1.63	3.28	2.38	-0.9	0.75	AT1G03410	protein_coding	2-oxoglutarate (2OG) and Fe(II)-dependent oxygenase superfamily protein
AT1G03420	0	0	0	0	none	1	NA	none	1	NA	0	0	0	0	none	1	NA	none	1	NA	1.96	2.49	2.04	-0.45	0.07	AT1G03420	transposable_element_gene	transposable element gene
AT1G03430	0	0	0	0	none	1	NA	none	1	NA	0	0	0	0	none	1	NA	none	1	NA	2.2	4.01	3.45	-0.56	1.25	AT1G03430	protein_coding	histidine-containing phosphotransfer factor 5
AT1G03440	22	16	16	15	none	1	NA	none	0.684	NA	65	43	64	51	none	1	NA	none	0.0602	NA	3.35	4.78	3.52	-1.25	0.17	AT1G03440	protein_coding	Leucine-rich repeat (LRR) family protein
AT1G03445	5	3	11	4	none	1	NA	none	0.348	NA	8	7	17	2	none	0.36	NA	Ref	0.029	0	2.49	5.05	3.3	-1.75	0.81	AT1G03445	protein_coding	Serine/threonine protein phosphatase family protein
AT1G03457	664	451	849	701	none	0.178	NA	Ref	3.98e-12	1.432	1147	765	920	677	none	0.754	NA	Ref	3.81e-24	1.684	4.9	3.58	2.54	-1.04	-2.36	AT1G03457	protein_coding	RNA-binding (RRM/RBD/RNP motifs) family protein
AT1G03470	72	40	99	41	none	0.785	NA	Ref	2.62e-07	2.061	177	85	123	77	none	0.809	NA	Ref	4.69e-09	1.935	4.54	6.45	4.22	-2.23	-0.32	AT1G03470	protein_coding	Kinase interacting (KIP1-like) family protein
AT1G03475	0	0	0	0	none	1	NA	none	1	NA	0	0	0	0	none	1	NA	none	1	NA	6.5	5.5	4.86	-0.64	-1.64	AT1G03475	protein_coding	Coproporphyrinogen III oxidase
AT1G03490	0	0	0	0	none	1	NA	none	1	NA	0	0	0	0	none	1	NA	none	1	NA	no_data	no_data	no_data	no_data	no_data	AT1G03490	protein_coding	NAC domain containing protein 6
AT1G03495	7	3	2	5	none	0.606	NA	none	1	NA	4	3	4	3	none	1	NA	none	1	NA	2.66	3.8	4.13	0.32	1.47	AT1G03495	protein_coding	HXXXD-type acyl-transferase family protein
AT1G03502	0	0	0	0	none	1	NA	none	1	NA	0	0	0	0	none	1	NA	none	1	NA	no_data	no_data	no_data	no_data	no_data	AT1G03502	small_nucleolar_rna	snoRNA
AT1G03506	0	0	0	0	none	1	NA	none	1	NA	0	0	0	0	none	1	NA	none	1	NA	no_data	no_data	no_data	no_data	no_data	AT1G03506	small_nucleolar_rna	snoRNA
AT1G03510	24	29	29	30	none	1	NA	none	0.777	NA	31	37	26	28	none	1	NA	none	0.766	NA	3.46	2.52	2.89	0.37	-0.57	AT1G03510	protein_coding	Tetratricopeptide repeat (TPR)-like superfamily protein
AT1G03515	0	0	0	0	none	1	NA	none	1	NA	0	0	0	0	none	1	NA	none	1	NA	no_data	no_data	no_data	no_data	no_data	AT1G03515	pre_trna	pre-tRNA
AT1G03520	17	14	31	29	none	1	NA	none	0.85	NA	17	23	24	23	none	1	NA	none	0.84	NA	3.55	3.37	5.63	2.26	2.09	AT1G03520	protein_coding	Core-2/I-branching beta-1,6-N-acetylglucosaminyltransferase family protein
AT1G03530	69	56	71	56	none	1	NA	none	0.224	NA	91	77	121	113	none	1	NA	none	0.444	NA	5.94	5.71	5.01	-0.7	-0.93	AT1G03530	protein_coding	nuclear assembly factor 1
AT1G03540	9	5	9	2	none	0.887	NA	none	0.109	NA	21	16	21	18	none	1	NA	none	0.561	NA	6.22	5.1	5.02	-0.08	-1.2	AT1G03540	protein_coding	Pentatricopeptide repeat (PPR-like) superfamily protein
AT1G03545	6	2	7	4	none	1	NA	none	0.334	NA	4	4	8	10	none	1	NA	none	1	NA	no_data	no_data	no_data	no_data	no_data	AT1G03545	other_rna	no_data
AT1G03550	0	0	0	0	none	1	NA	none	1	NA	0	0	0	0	none	1	NA	none	1	NA	3.07	3.63	6.48	2.85	3.41	AT1G03550	protein_coding	Secretory carrier membrane protein (SCAMP) family protein
AT1G03560	19	19	21	26	none	1	NA	none	0.857	NA	77	72	78	83	none	1	NA	none	1	NA	5.21	5.17	5.24	0.08	0.03	AT1G03560	protein_coding	Pentatricopeptide repeat (PPR-like) superfamily protein
AT1G03570	0	0	0	0	none	1	NA	none	1	NA	0	0	0	0	none	1	NA	none	1	NA	no_data	no_data	no_data	no_data	no_data	AT1G03570	pre_trna	pre-tRNA
AT1G03590	33	38	56	59	none	1	NA	none	0.752	NA	41	42	30	44	none	0.912	NA	none	0.438	NA	4.6	3.48	5.29	1.8	0.69	AT1G03590	protein_coding	Protein phosphatase 2C family protein
AT1G03600	427	382	787	877	none	0.147	NA	none	1	NA	656	524	579	428	none	0.95	NA	Ref	7.68e-09	1.333	6.51	6.15	4.61	-1.54	-1.91	AT1G03600	protein_coding	photosystem II family protein
AT1G03610	0	2	2	3	none	1	NA	none	0.64	NA	1	6	4	6	none	0.912	NA	none	0.264	NA	3.2	3.15	3.43	0.28	0.23	AT1G03610	protein_coding	Protein of unknown function (DUF789)
AT1G03620	0	1	2	0	none	0.827	NA	none	1	NA	0	0	0	0	none	1	NA	none	1	NA	1.38	2.02	2.09	0.06	0.71	AT1G03620	protein_coding	ELMO/CED-12 family protein
AT1G03630	0	0	0	0	none	1	NA	none	1	NA	0	0	0	0	none	1	NA	none	1	NA	6.41	5.76	2.99	-2.77	-3.42	AT1G03630	protein_coding	protochlorophyllide oxidoreductase C
AT1G03640	0	0	0	0	none	1	NA	none	1	NA	0	0	0	0	none	1	NA	none	1	NA	no_data	no_data	no_data	no_data	no_data	AT1G03640	pre_trna	pre-tRNA
AT1G03650	18	9	33	14	none	1	NA	Ref	0.0121	1.168	47	9	40	18	none	0.591	NA	Ref	5.52e-08	3.331	no_data	no_data	no_data	no_data	no_data	AT1G03650	protein_coding	Acyl-CoA N-acyltransferases (NAT) superfamily protein
AT1G03660	3	0	5	1	none	1	NA	none	0.121	NA	11	1	6	0	none	1	NA	Ref	0.00149	2.852	1.96	1.79	1.79	-0.01	-0.18	AT1G03660	protein_coding	Ankyrin-repeat containing protein
AT1G03670	2	1	2	0	none	1	NA	none	0.611	NA	0	0	2	1	none	1	NA	none	1	NA	no_data	no_data	no_data	no_data	no_data	AT1G03670	protein_coding	ankyrin repeat family protein
AT1G03680	465	436	690	652	none	1	NA	none	0.332	NA	520	532	594	556	none	0.9	NA	none	0.815	NA	6.94	6.47	5.78	-0.69	-1.16	AT1G03680	protein_coding	thioredoxin M-type 1
AT1G03687	218	183	286	294	none	0.579	NA	none	0.47	NA	337	278	371	254	none	0.66	NA	Ref	4.1e-06	1.288	5.05	3.9	3.22	-0.68	-1.82	AT1G03687	protein_coding	DTW domain-containing protein
AT1G03700	1	0	3	4	none	1	NA	none	1	NA	2	0	1	1	none	1	NA	none	1	NA	1.77	1.79	1.87	0.07	0.1	AT1G03700	protein_coding	Uncharacterised protein family (UPF0497)
AT1G03710	9	202	13	233	none	1	NA	Other	4.16e-98	120.265	19	269	15	245	none	1	NA	Other	8.19e-109	87.072	3.71	7.87	7.38	-0.49	3.66	AT1G03710	protein_coding	Cystatin/monellin superfamily protein
AT1G03720	0	0	0	0	none	1	NA	none	1	NA	0	0	0	0	none	1	NA	none	1	NA	1.85	1.91	2.15	0.24	0.31	AT1G03720	protein_coding	Cysteine proteinases superfamily protein
AT1G03730	14	18	21	19	none	0.938	NA	none	0.982	NA	26	25	24	15	none	0.95	NA	none	0.471	NA	3.34	3.36	3.7	0.34	0.36	AT1G03730	protein_coding	no_data
AT1G03740	7	13	18	11	none	0.465	NA	none	1	NA	23	26	25	24	none	1	NA	none	1	NA	3.2	3.21	3.79	0.58	0.58	AT1G03740	protein_coding	Protein kinase superfamily protein
AT1G03743	0	0	0	0	none	1	NA	none	1	NA	0	0	0	0	none	1	NA	none	1	NA	no_data	no_data	no_data	no_data	no_data	AT1G03743	small_nucleolar_rna	snoRNA
AT1G03746	0	0	0	0	none	1	NA	none	1	NA	0	0	0	0	none	1	NA	none	1	NA	no_data	no_data	no_data	no_data	no_data	AT1G03746	small_nucleolar_rna	snoRNA
AT1G03750	8	5	10	12	none	0.94	NA	none	0.917	NA	22	20	21	23	none	1	NA	none	1	NA	3.47	5.45	4.89	-0.55	1.42	AT1G03750	protein_coding	switch 2
AT1G03760	78	88	100	162	none	0.471	NA	Other	0.0105	1.052	118	158	135	179	none	1	NA	Other	0.00266	1.12	no_data	no_data	no_data	no_data	no_data	AT1G03760	protein_coding	Prefoldin chaperone subunit family protein
AT1G03770	9	16	11	17	none	1	NA	none	0.223	NA	3	3	3	1	none	1	NA	none	0.754	NA	3.47	3.72	3.34	-0.38	-0.13	AT1G03770	protein_coding	RING 1B
AT1G03780	245	195	277	327	mother	0.0459	1.048	none	0.85	NA	246	240	222	176	none	0.72	NA	none	0.153	NA	7.27	6.23	3.63	-2.6	-3.65	AT1G03780	protein_coding	targeting protein for XKLP2
AT1G03790	0	0	3	0	none	1	NA	none	1	NA	0	0	0	0	none	1	NA	none	1	NA	2.32	2.54	2.56	0.02	0.24	AT1G03790	protein_coding	Zinc finger C-x8-C-x5-C-x3-H type family protein
AT1G03800	0	1	1	5	none	1	NA	none	0.491	NA	0	0	1	1	none	1	NA	none	1	NA	no_data	no_data	no_data	no_data	no_data	AT1G03800	protein_coding	ERF domain protein 10
AT1G03810	0	0	0	0	none	1	NA	none	1	NA	0	0	0	0	none	1	NA	none	1	NA	no_data	no_data	no_data	no_data	no_data	AT1G03810	protein_coding	Nucleic acid-binding, OB-fold-like protein
AT1G03820	0	0	0	0	none	1	NA	none	1	NA	0	0	0	0	none	1	NA	none	1	NA	2.07	2.04	2.1	0.07	0.03	AT1G03820	protein_coding	no_data
AT1G03830	14	12	21	23	none	1	NA	none	1	NA	1	1	1	1	none	1	NA	none	1	NA	7.52	6.34	6.12	-0.22	-1.4	AT1G03830	protein_coding	guanylate-binding family protein
AT1G03840	0	0	0	0	none	1	NA	none	1	NA	0	0	0	0	none	1	NA	none	1	NA	2.38	2.17	2.05	-0.12	-0.33	AT1G03840	protein_coding	C2H2 and C2HC zinc fingers superfamily protein
AT1G03850	0	0	2	0	none	1	NA	none	1	NA	3	4	1	0	none	1	NA	none	1	NA	2.7	2.73	2.7	-0.03	0	AT1G03850	protein_coding	Glutaredoxin family protein
AT1G03860	0	0	0	0	none	1	NA	none	1	NA	0	0	0	0	none	1	NA	none	1	NA	7.16	6.5	5.33	-1.17	-1.83	AT1G03860	protein_coding	prohibitin 2
AT1G03870	0	0	0	0	none	1	NA	none	1	NA	0	0	0	0	none	1	NA	none	1	NA	1.54	1.95	1.89	-0.06	0.35	AT1G03870	protein_coding	FASCICLIN-like arabinoogalactan 9
AT1G03880	0	0	0	0	none	1	NA	none	1	NA	0	0	0	0	none	1	NA	none	1	NA	2.38	2.95	2.12	-0.83	-0.26	AT1G03880	protein_coding	cruciferin 2
AT1G03890	2	0	0	0	none	1	NA	none	1	NA	0	0	0	0	none	1	NA	none	1	NA	1.72	1.93	1.77	-0.16	0.04	AT1G03890	protein_coding	RmlC-like cupins superfamily protein
AT1G03900	0	0	1	1	none	1	NA	none	1	NA	1	1	2	2	none	1	NA	none	1	NA	3.97	5.09	5.81	0.71	1.83	AT1G03900	protein_coding	non-intrinsic ABC protein 4
AT1G03905	2	4	9	4	none	0.822	NA	none	1	NA	5	13	2	6	none	1	NA	none	0.095	NA	1.89	2	2.07	0.07	0.18	AT1G03905	protein_coding	P-loop containing nucleoside triphosphate hydrolases superfamily protein
AT1G03910	94	122	110	163	none	0.958	NA	Other	0.00177	1.156	103	108	79	85	none	1	NA	none	0.783	NA	6.35	6.23	5.6	-0.63	-0.76	AT1G03910	protein_coding	no_data
AT1G03920	2	1	3	1	none	1	NA	none	0.696	NA	6	0	2	4	none	0.534	NA	none	0.643	NA	2.87	2.81	9.26	6.44	6.39	AT1G03920	protein_coding	Protein kinase family protein
AT1G03930	39	41	70	58	none	0.93	NA	none	0.859	NA	102	83	73	59	none	1	NA	none	0.156	NA	3.09	4.15	4.01	-0.13	0.93	AT1G03930	protein_coding	dual specificity kinase 1
AT1G03935	3	2	1	3	none	0.959	NA	none	1	NA	3	5	1	11	none	0.854	NA	Other	0.0496	0	no_data	no_data	no_data	no_data	no_data	AT1G03935	small_nucleolar_rna	snoRNA
AT1G03940	1	5	2	2	none	0.947	NA	none	0.709	NA	4	4	3	10	none	0.918	NA	none	0.533	NA	2.66	3.8	4.13	0.32	1.47	AT1G03940	protein_coding	HXXXD-type acyl-transferase family protein
AT1G03950	0	3	1	4	none	1	NA	none	0.293	NA	6	0	0	6	none	0.0926	NA	none	1	NA	2.79	5.02	5.13	0.11	2.34	AT1G03950	protein_coding	vacuolar protein sorting-associated protein 2
AT1G03960	6	11	13	6	none	0.488	NA	none	1	NA	14	12	10	18	none	0.873	NA	none	0.762	NA	2.74	2.96	3.45	0.5	0.71	AT1G03960	protein_coding	Calcium-binding EF hand family protein
AT1G03970	0	0	0	0	none	1	NA	none	1	NA	0	0	0	0	none	1	NA	none	1	NA	6.37	7.98	8.11	0.13	1.74	AT1G03970	protein_coding	G-box binding factor 4
AT1G03980	2	2	7	6	none	1	NA	none	1	NA	18	16	8	8	none	1	NA	none	1	NA	2.29	2.22	2.26	0.04	-0.03	AT1G03980	protein_coding	phytochelatin synthase 2
AT1G03982	0	1	1	2	none	1	NA	none	1	NA	0	0	0	0	none	1	NA	none	1	NA	no_data	no_data	no_data	no_data	no_data	AT1G03982	protein_coding	PAK-box/P21-Rho-binding family protein
AT1G03990	0	0	0	0	none	1	NA	none	1	NA	0	0	0	0	none	1	NA	none	1	NA	2.38	4.35	2.41	-1.95	0.03	AT1G03990	protein_coding	Long-chain fatty alcohol dehydrogenase family protein
AT1G04000	292	258	384	393	none	0.679	NA	none	0.585	NA	346	332	339	310	none	1	NA	none	0.423	NA	4.84	5.52	6.19	0.66	1.34	AT1G04000	protein_coding	no_data
AT1G04010	0	0	0	0	none	1	NA	none	1	NA	0	0	0	0	none	1	NA	none	1	NA	2.2	2.34	2.28	-0.06	0.08	AT1G04010	protein_coding	phospholipid sterol acyl transferase 1
AT1G04020	125	136	120	153	none	0.876	NA	none	0.165	NA	317	280	261	226	none	1	NA	none	0.0825	NA	6.66	5.18	3.05	-2.13	-3.6	AT1G04020	protein_coding	breast cancer associated RING 1
AT1G04030	29	15	56	16	none	0.678	NA	Ref	2.71e-05	2.116	15	12	17	11	none	1	NA	none	0.467	NA	6.14	7.74	5.22	-2.52	-0.92	AT1G04030	protein_coding	no_data
AT1G04040	5	2	8	6	none	1	NA	none	0.572	NA	11	8	10	3	none	0.984	NA	none	0.166	NA	3.2	3.4	2.47	-0.93	-0.73	AT1G04040	protein_coding	HAD superfamily, subfamily IIIB acid phosphatase
AT1G04050	90	25	110	65	none	0.0973	NA	Ref	4.01e-11	2.892	170	90	203	95	none	1	NA	Ref	3.07e-14	2.453	4.79	2.8	4.09	1.29	-0.7	AT1G04050	protein_coding	homolog of SU(var)3-9 1
AT1G04070	0	0	0	0	none	1	NA	none	1	NA	0	0	0	0	none	1	NA	none	1	NA	5.86	6.49	6.2	-0.28	0.34	AT1G04070	protein_coding	translocase of outer membrane 22-I
AT1G04080	464	541	695	830	none	1	NA	Other	0.00026	1.112	1095	1023	961	912	none	1	NA	none	0.141	NA	5.94	5.75	5	-0.75	-0.94	AT1G04080	protein_coding	Tetratricopeptide repeat (TPR)-like superfamily protein
AT1G04090	8	3	16	17	none	0.797	NA	none	0.509	NA	9	7	8	9	none	1	NA	none	1	NA	2.04	3.12	2.78	-0.34	0.74	AT1G04090	protein_coding	Plant protein of unknown function (DUF946)
AT1G04100	4	3	5	8	none	1	NA	none	1	NA	4	11	4	4	none	0.939	NA	none	0.562	NA	2.54	3.93	4.08	0.15	1.55	AT1G04100	protein_coding	indoleacetic acid-induced protein 10
AT1G04110	8	6	8	10	none	1	NA	none	1	NA	23	21	19	21	none	1	NA	none	1	NA	1.63	2.09	1.77	-0.33	0.13	AT1G04110	protein_coding	Subtilase family protein
AT1G04120	211	181	262	229	none	1	NA	none	0.0965	NA	620	579	370	430	none	0.308	NA	none	0.576	NA	7.25	7.47	7.43	-0.04	0.18	AT1G04120	protein_coding	multidrug resistance-associated protein 5
AT1G04130	15	10	27	25	none	1	NA	none	0.553	NA	0	0	0	1	none	1	NA	none	1	NA	3.7	3.5	3.74	0.24	0.04	AT1G04130	protein_coding	Tetratricopeptide repeat (TPR)-like superfamily protein
AT1G04140	253	236	325	326	none	0.971	NA	none	0.79	NA	492	442	384	368	none	1	NA	none	0.256	NA	5.06	5.9	6.01	0.11	0.95	AT1G04140	protein_coding	Transducin family protein / WD-40 repeat family protein
AT1G04150	56	34	87	70	none	0.845	NA	Ref	0.0278	0	255	200	187	189	none	0.599	NA	none	0.222	NA	3.85	2.29	2.25	-0.04	-1.6	AT1G04150	protein_coding	C2 calcium/lipid-binding plant phosphoribosyltransferase family protein
AT1G04160	221	214	331	261	none	0.532	NA	none	0.0985	NA	453	363	416	313	none	1	NA	Ref	5.39e-06	1.248	3.35	3.44	3.49	0.05	0.14	AT1G04160	protein_coding	myosin XI B
AT1G04170	1371	1115	1437	1406	mother	0.022	1.033	Ref	0.000183	1.079	3112	1902	3728	2497	none	0.317	NA	Ref	2.09e-117	2.193	6.72	6.44	5.62	-0.83	-1.1	AT1G04170	protein_coding	eukaryotic translation initiation factor 2 gamma subunit
AT1G04171	0	0	0	0	none	1	NA	none	1	NA	0	0	0	0	none	1	NA	none	1	NA	no_data	no_data	no_data	no_data	no_data	AT1G04171	protein_coding	no_data
AT1G04180	5	4	2	5	none	0.853	NA	none	0.827	NA	2	4	0	0	none	1	NA	none	1	NA	1.93	1.96	2.04	0.07	0.11	AT1G04180	protein_coding	YUCCA 9
AT1G04190	217	160	256	173	none	0.981	NA	Ref	7.31e-06	1.35	556	424	674	455	none	0.772	NA	Ref	4.87e-13	1.52	6.2	4.78	4.74	-0.04	-1.46	AT1G04190	protein_coding	Tetratricopeptide repeat (TPR)-like superfamily protein
AT1G04200	122	107	214	188	none	1	NA	none	0.283	NA	190	171	149	117	none	0.964	NA	none	0.0893	NA	4.35	5.02	5.07	0.05	0.72	AT1G04200	protein_coding	no_data
AT1G04210	292	222	443	381	none	0.787	NA	Ref	0.000991	1.12	765	657	753	668	none	1	NA	Ref	0.00127	1.066	no_data	no_data	no_data	no_data	no_data	AT1G04210	protein_coding	Leucine-rich repeat protein kinase family protein
AT1G04220	7	9	15	8	none	0.695	NA	none	0.919	NA	32	35	31	48	none	0.908	NA	none	0.265	NA	3.94	4.13	7.37	3.23	3.42	AT1G04220	protein_coding	3-ketoacyl-CoA synthase 2
AT1G04230	26	25	32	37	none	1	NA	none	1	NA	51	68	45	56	none	1	NA	none	0.172	NA	5.97	6.21	5.09	-1.12	-0.89	AT1G04230	protein_coding	Protein of unknown function (DUF2361)
AT1G04240	1	1	2	2	none	1	NA	none	1	NA	2	0	1	0	none	1	NA	none	0.519	NA	1.63	1.63	1.61	-0.02	-0.02	AT1G04240	protein_coding	AUX/IAA transcriptional regulator family protein
AT1G04250	4	2	2	4	none	0.981	NA	none	1	NA	10	9	6	6	none	1	NA	none	1	NA	2.87	2.05	2.12	0.07	-0.75	AT1G04250	protein_coding	AUX/IAA transcriptional regulator family protein
AT1G04260	16	7	22	19	none	0.793	NA	none	0.249	NA	137	151	108	135	none	0.999	NA	none	0.154	NA	6.22	7.41	6.71	-0.69	0.49	AT1G04260	protein_coding	CAMV movement protein interacting protein 7
AT1G04270	6997	4843	8356	6320	mother	0.0127	1.02	Ref	5.77e-147	1.782	0	9	4	5	none	0.603	NA	none	0.0757	NA	8.81	8	7.8	-0.2	-1.02	AT1G04270	protein_coding	cytosolic ribosomal protein S15
AT1G04280	8	9	78	110	none	1	NA	none	0.656	NA	2	6	0	8	none	0.986	NA	Other	0.0214	1.443	no_data	no_data	no_data	no_data	no_data	AT1G04280	protein_coding	P-loop containing nucleoside triphosphate hydrolases superfamily protein
AT1G04290	3	0	0	0	none	1	NA	none	1	NA	4	0	1	0	none	1	NA	none	0.358	NA	4.11	5.18	5.01	-0.17	0.9	AT1G04290	protein_coding	Thioesterase superfamily protein
AT1G04295	0	1	0	1	none	1	NA	none	1	NA	1	0	2	1	none	1	NA	none	1	NA	no_data	no_data	no_data	no_data	no_data	AT1G04295	other_rna	other RNA
AT1G04300	64	60	103	103	none	1	NA	none	0.986	NA	206	171	173	178	none	0.756	NA	none	0.485	NA	6.1	6.14	5.97	-0.17	-0.13	AT1G04300	protein_coding	TRAF-like superfamily protein
AT1G04310	316	164	485	271	none	0.988	NA	Ref	1.28e-23	2.462	442	200	381	203	none	0.785	NA	Ref	5.61e-32	2.961	4.03	5.1	5.6	0.5	1.58	AT1G04310	protein_coding	ethylene response sensor 2
AT1G04320	0	0	0	0	none	1	NA	none	1	NA	0	0	0	0	none	1	NA	none	1	NA	no_data	no_data	no_data	no_data	no_data	AT1G04320	pre_trna	pre-tRNA
AT1G04330	3	4	1	2	none	1	NA	none	1	NA	0	3	1	3	none	1	NA	none	0.276	NA	2.63	2.64	2.68	0.04	0.05	AT1G04330	protein_coding	no_data
AT1G04340	0	0	0	0	none	1	NA	none	1	NA	158	131	144	129	none	1	NA	none	0.194	NA	5.35	5.63	5.3	-0.33	-0.06	AT1G04340	protein_coding	HR-like lesion-inducing protein-related
AT1G04350	1	0	2	4	none	0.9	NA	none	1	NA	2	5	0	1	none	1	NA	none	0.565	NA	2.35	3.61	4.5	0.89	2.15	AT1G04350	protein_coding	2-oxoglutarate (2OG) and Fe(II)-dependent oxygenase superfamily protein
AT1G04360	10	12	18	11	none	0.77	NA	none	0.948	NA	7	24	2	17	none	0.986	NA	Other	2.61e-05	3.304	2.35	2.52	2.69	0.17	0.34	AT1G04360	protein_coding	RING/U-box superfamily protein
AT1G04370	0	0	0	0	none	1	NA	none	1	NA	0	0	0	0	none	1	NA	none	1	NA	no_data	no_data	no_data	no_data	no_data	AT1G04370	protein_coding	Ethylene-responsive element binding factor 14
AT1G04380	19	1	23	21	mother	0.0183	1.648	Ref	0.00104	1.977	47	19	41	41	none	0.251	NA	Ref	0.0332	0	3.83	8.81	6.02	-2.79	2.19	AT1G04380	protein_coding	2-oxoglutarate (2OG) and Fe(II)-dependent oxygenase superfamily protein
AT1G04390	19	9	20	17	none	0.815	NA	none	0.273	NA	51	39	28	31	none	0.905	NA	none	0.901	NA	3.52	3.14	2.75	-0.38	-0.77	AT1G04390	protein_coding	BTB/POZ domain-containing protein
AT1G04400	71	77	167	143	none	0.775	NA	none	0.939	NA	93	115	88	97	none	1	NA	none	0.259	NA	4.23	5.14	4.36	-0.77	0.13	AT1G04400	protein_coding	cryptochrome 2
AT1G04410	3962	4218	4759	5341	none	0.451	NA	Other	2.16e-08	1.1	6568	5910	5516	5128	none	0.826	NA	Ref	1.16e-10	1.111	8.9	8.84	8.26	-0.58	-0.64	AT1G04410	protein_coding	Lactate/malate dehydrogenase family protein
AT1G04420	44	48	113	98	none	0.875	NA	none	1	NA	331	320	278	353	none	0.296	NA	none	0.162	NA	6.68	5.98	5.27	-0.72	-1.41	AT1G04420	protein_coding	NAD(P)-linked oxidoreductase superfamily protein
AT1G04425	163	939	178	1099	none	0.977	NA	Other	7.66e-289	25.716	451	1350	347	941	none	0.847	NA	Other	4.27e-157	6.452	no_data	no_data	no_data	no_data	no_data	AT1G04425	other_rna	other RNA
AT1G04430	18	12	26	15	none	1	NA	none	0.145	NA	12	9	13	18	none	0.95	NA	none	1	NA	3.54	3.13	4.44	1.31	0.9	AT1G04430	protein_coding	S-adenosyl-L-methionine-dependent methyltransferases superfamily protein
AT1G04440	80	72	156	148	none	1	NA	none	0.697	NA	154	139	108	126	none	0.761	NA	none	0.949	NA	4.82	6.16	7.02	0.86	2.2	AT1G04440	protein_coding	casein kinase like 13
AT1G04445	0	0	0	0	none	1	NA	none	1	NA	0	0	0	1	none	1	NA	none	1	NA	no_data	no_data	no_data	no_data	no_data	AT1G04445	protein_coding	C2H2-like zinc finger protein
AT1G04450	0	0	0	0	none	1	NA	none	1	NA	0	0	0	0	none	1	NA	none	1	NA	no_data	no_data	no_data	no_data	no_data	AT1G04450	protein_coding	ROP-interactive CRIB motif-containing protein 3
AT1G04470	0	0	0	0	none	1	NA	none	1	NA	0	0	0	0	none	1	NA	none	1	NA	no_data	no_data	no_data	no_data	no_data	AT1G04470	protein_coding	Protein of unknown function (DUF810)
AT1G04480	0	0	0	0	none	1	NA	none	1	NA	0	0	0	0	none	1	NA	none	1	NA	9.66	8.92	8.12	-0.81	-1.54	AT1G04480	protein_coding	Ribosomal protein L14p/L23e family protein
AT1G04490	0	1	0	0	none	1	NA	none	1	NA	1	0	0	0	none	1	NA	none	1	NA	1.49	1.54	1.79	0.25	0.3	AT1G04490	protein_coding	Protein of unknown function (DUF3527)
AT1G04500	0	0	0	0	none	1	NA	none	1	NA	0	0	0	0	none	1	NA	none	1	NA	2.1	2.17	2.19	0.02	0.08	AT1G04500	protein_coding	CCT motif family protein
AT1G04501	0	0	0	0	none	1	NA	none	1	NA	0	0	0	0	none	1	NA	none	1	NA	no_data	no_data	no_data	no_data	no_data	AT1G04501	protein_coding	no_data
AT1G04510	591	576	656	623	none	1	NA	none	0.562	NA	653	591	740	619	none	0.911	NA	Ref	0.00162	1.062	5.74	6.08	5.6	-0.48	-0.15	AT1G04510	protein_coding	MOS4-associated complex 3A
AT1G04520	0	0	0	0	none	1	NA	none	1	NA	0	0	0	0	none	1	NA	none	1	NA	3.58	2.89	2.25	-0.65	-1.34	AT1G04520	protein_coding	plasmodesmata-located protein 2
AT1G04530	114	80	164	171	none	0.264	NA	none	0.227	NA	116	137	101	89	none	0.744	NA	none	0.995	NA	4.66	4.79	3.82	-0.96	-0.83	AT1G04530	protein_coding	Tetratricopeptide repeat (TPR)-like superfamily protein
AT1G04540	4	4	8	4	none	1	NA	none	0.84	NA	9	7	16	6	none	0.911	NA	none	0.207	NA	4.48	4.38	3.61	-0.77	-0.87	AT1G04540	protein_coding	Calcium-dependent lipid-binding (CaLB domain) family protein
AT1G04550	115	128	179	181	none	1	NA	none	0.715	NA	222	226	287	264	none	0.98	NA	none	0.79	NA	6.32	5.24	5.08	-0.16	-1.24	AT1G04550	protein_coding	AUX/IAA transcriptional regulator family protein
AT1G04555	0	0	0	0	none	1	NA	none	1	NA	0	0	0	0	none	1	NA	none	1	NA	no_data	no_data	no_data	no_data	no_data	AT1G04555	protein_coding	no_data
AT1G04560	0	0	0	0	none	1	NA	none	1	NA	0	0	0	0	none	1	NA	none	1	NA	2.1	2.97	2.35	-0.62	0.25	AT1G04560	protein_coding	AWPM-19-like family protein
AT1G04570	2	0	0	1	none	0.827	NA	none	1	NA	0	0	0	0	none	1	NA	none	1	NA	no_data	no_data	no_data	no_data	no_data	AT1G04570	protein_coding	Major facilitator superfamily protein
AT1G04580	25	7	53	47	none	0.163	NA	Ref	0.00861	1.206	91	16	91	36	none	0.308	NA	Ref	6.23e-18	5.794	4.15	5.56	11.39	5.82	7.24	AT1G04580	protein_coding	aldehyde oxidase 4
AT1G04590	270	143	344	176	none	1	NA	Ref	1.73e-20	2.514	650	350	684	340	none	0.95	NA	Ref	1.64e-45	2.881	6.02	5.4	4.78	-0.62	-1.23	AT1G04590	protein_coding	no_data
AT1G04600	20	3	16	7	none	0.787	NA	Ref	0.00107	2.041	56	36	37	20	none	1	NA	Ref	0.0086	1.109	2.32	2.31	1.93	-0.39	-0.4	AT1G04600	protein_coding	myosin XI A
AT1G04610	5	2	1	0	none	1	NA	none	0.587	NA	13	5	11	12	none	0.809	NA	none	0.383	NA	4.64	4.19	2.73	-1.45	-1.91	AT1G04610	protein_coding	YUCCA 3
AT1G04620	65	88	109	131	none	1	NA	none	0.0656	NA	25	29	22	18	none	1	NA	none	1	NA	4.24	3.38	2.51	-0.87	-1.73	AT1G04620	protein_coding	coenzyme F420 hydrogenase family / dehydrogenase, beta subunit family
AT1G04625	0	1	0	0	none	1	NA	none	1	NA	0	0	0	0	none	1	NA	none	1	NA	1.26	1.55	1.51	-0.04	0.25	AT1G04625	protein_coding	Polynucleotidyl transferase, ribonuclease H-like superfamily protein
AT1G04630	260	106	363	206	none	0.225	NA	Ref	2.01e-24	2.908	208	157	203	154	none	1	NA	Ref	0.00106	1.152	no_data	no_data	no_data	no_data	no_data	AT1G04630	protein_coding	GRIM-19 protein
AT1G04635	69	71	118	120	none	1	NA	none	1	NA	127	163	129	179	none	1	NA	Other	0.00221	1.127	no_data	no_data	no_data	no_data	no_data	AT1G04635	protein_coding	ribonuclease P family protein / Rpp14 family protein
AT1G04640	51	15	53	35	none	0.293	NA	Ref	2.35e-05	1.91	77	49	86	51	none	1	NA	Ref	0.000542	1.315	5.31	3.55	3.94	0.4	-1.36	AT1G04640	protein_coding	lipoyltransferase 2
AT1G04645	0	0	0	0	none	1	NA	none	1	NA	0	0	0	0	none	1	NA	none	1	NA	2.43	8.05	5.21	-2.83	2.78	AT1G04645	protein_coding	Plant self-incompatibility protein S1 family
AT1G04650	0	0	0	0	none	1	NA	none	1	NA	0	0	0	0	none	1	NA	none	1	NA	2.77	2.3	2.07	-0.23	-0.7	AT1G04650	protein_coding	no_data
AT1G04660	3650	3842	4354	4643	none	1	NA	Other	0.00107	1.029	7196	7491	6554	6880	none	1	NA	Other	0.000849	1.023	12.42	8.9	7.15	-1.76	-5.28	AT1G04660	protein_coding	glycine-rich protein
AT1G04670	0	0	0	0	none	1	NA	none	1	NA	0	0	0	0	none	1	NA	none	1	NA	1.93	2.27	2.09	-0.19	0.16	AT1G04670	protein_coding	no_data
AT1G04680	40	46	44	23	none	0.219	NA	none	0.289	NA	43	52	35	39	none	1	NA	none	0.545	NA	3.81	6.09	3.04	-3.04	-0.76	AT1G04680	protein_coding	Pectin lyase-like superfamily protein
AT1G04684	0	0	0	0	none	1	NA	none	1	NA	0	0	0	0	none	1	NA	none	1	NA	no_data	no_data	no_data	no_data	no_data	AT1G04684	protein_coding	no_data
AT1G04690	0	0	0	0	none	1	NA	none	1	NA	0	0	0	0	none	1	NA	none	1	NA	9.25	8.96	9.21	0.25	-0.04	AT1G04690	protein_coding	potassium channel beta subunit 1
AT1G04700	7	4	25	21	none	1	NA	none	0.54	NA	38	19	21	28	none	0.317	NA	none	0.516	NA	4.42	4.14	4.03	-0.11	-0.39	AT1G04700	protein_coding	PB1 domain-containing protein tyrosine kinase
AT1G04710	55	21	78	41	none	0.843	NA	Ref	1.71e-06	2.08	115	40	70	60	mother	0.0309	1.223	Ref	8.88e-06	1.664	5.19	5.81	5.46	-0.35	0.27	AT1G04710	protein_coding	peroxisomal 3-ketoacyl-CoA thiolase 4
AT1G04720	0	0	0	0	none	1	NA	none	1	NA	0	0	0	0	none	1	NA	none	1	NA	no_data	no_data	no_data	no_data	no_data	AT1G04720	pre_trna	pre-tRNA
AT1G04730	7	5	19	7	none	0.923	NA	none	0.188	NA	22	15	18	19	none	0.998	NA	none	0.817	NA	2.7	2.38	2	-0.38	-0.7	AT1G04730	protein_coding	P-loop containing nucleoside triphosphate hydrolases superfamily protein
AT1G04750	286	297	439	389	none	0.594	NA	none	0.661	NA	709	691	637	575	none	0.919	NA	none	0.221	NA	7.96	8.54	8.16	-0.38	0.2	AT1G04750	protein_coding	vesicle-associated membrane protein 721
AT1G04760	0	0	0	0	none	1	NA	none	1	NA	0	0	0	0	none	1	NA	none	1	NA	3.23	3.05	2.14	-0.92	-1.1	AT1G04760	protein_coding	vesicle-associated membrane protein 726
AT1G04770	123	169	333	379	none	0.662	NA	Other	0.00693	1.071	153	150	658	753	none	0.835	NA	none	0.565	NA	3.96	5.73	4.14	-1.59	0.17	AT1G04770	protein_coding	Tetratricopeptide repeat (TPR)-like superfamily protein
AT1G04778	0	0	0	0	none	1	NA	none	1	NA	0	0	0	0	none	1	NA	none	1	NA	no_data	no_data	no_data	no_data	no_data	AT1G04778	protein_coding	no_data
AT1G04780	49	45	68	78	none	0.901	NA	none	1	NA	261	237	173	215	none	0.337	NA	none	0.569	NA	5.8	5.86	6.39	0.53	0.59	AT1G04780	protein_coding	Ankyrin repeat family protein
AT1G04790	112	89	173	148	none	1	NA	none	0.102	NA	244	176	230	183	none	0.999	NA	Ref	0.00034	1.183	3.49	3.37	3.12	-0.25	-0.36	AT1G04790	protein_coding	RING/U-box superfamily protein
AT1G04800	1	0	1	2	none	1	NA	none	1	NA	1	2	0	0	none	1	NA	none	1	NA	5.03	5.36	5.54	0.18	0.51	AT1G04800	protein_coding	glycine-rich protein
AT1G04810	84	95	145	151	none	1	NA	none	0.611	NA	263	279	266	293	none	1	NA	none	0.367	NA	4.26	5.05	4.24	-0.82	-0.03	AT1G04810	protein_coding	26S proteasome regulatory complex, non-ATPase subcomplex, Rpn2/Psmd1 subunit
AT1G04820	0	0	0	0	none	1	NA	none	1	NA	0	0	0	0	none	1	NA	none	1	NA	7.32	7.88	7.23	-0.64	-0.08	AT1G04820	protein_coding	tubulin alpha-4 chain
AT1G04830	0	0	0	0	none	1	NA	none	1	NA	0	0	0	0	none	1	NA	none	1	NA	4.67	5.89	4.75	-1.14	0.08	AT1G04830	protein_coding	Ypt/Rab-GAP domain of gyp1p superfamily protein
AT1G04840	0	0	0	0	none	1	NA	none	1	NA	0	0	0	0	none	1	NA	none	1	NA	1.77	1.54	1.49	-0.05	-0.28	AT1G04840	protein_coding	Tetratricopeptide repeat (TPR)-like superfamily protein
AT1G04850	247	190	375	359	none	0.451	NA	Ref	0.0411	0	210	208	204	230	none	0.939	NA	none	0.64	NA	7.04	7.78	7.07	-0.71	0.03	AT1G04850	protein_coding	ubiquitin-associated (UBA)/TS-N domain-containing protein
AT1G04860	39	38	50	71	none	0.739	NA	none	0.515	NA	147	165	144	178	none	1	NA	none	0.112	NA	4.4	5.52	4.3	-1.22	-0.1	AT1G04860	protein_coding	ubiquitin-specific protease 2
AT1G04870	187	153	261	256	none	0.693	NA	none	0.264	NA	338	282	532	460	none	1	NA	Ref	0.00536	1.045	7.6	6.94	6.27	-0.67	-1.33	AT1G04870	protein_coding	protein arginine methyltransferase 10
AT1G04880	12	13	18	14	none	0.998	NA	none	0.965	NA	66	81	43	70	none	0.903	NA	Other	0.0252	0	3.43	2.83	2.88	0.05	-0.56	AT1G04880	protein_coding	HMG (high mobility group) box protein with ARID/BRIGHT DNA-binding domain
AT1G04890	0	0	0	0	none	1	NA	none	1	NA	0	0	0	0	none	1	NA	none	1	NA	no_data	no_data	no_data	no_data	no_data	AT1G04890	protein_coding	Protein of unknown function, DUF593
AT1G04900	1	8	6	13	none	0.865	NA	Other	0.04	1.107	15	22	34	29	none	0.826	NA	none	0.85	NA	4.63	3.91	2.8	-1.12	-1.83	AT1G04900	protein_coding	Protein of unknown function (DUF185)
AT1G04910	100	97	167	168	none	1	NA	none	1	NA	198	219	157	236	none	0.414	NA	Other	0.00164	1.122	5.32	6.27	6.09	-0.17	0.78	AT1G04910	protein_coding	O-fucosyltransferase family protein
AT1G04920	2	1	4	4	none	1	NA	none	1	NA	0	0	3	2	none	1	NA	none	1	NA	1.68	2.99	1.85	-1.15	0.17	AT1G04920	protein_coding	sucrose phosphate synthase 3F
AT1G04930	0	0	0	0	none	1	NA	none	1	NA	0	0	0	0	none	1	NA	none	1	NA	2.43	2.22	2.02	-0.2	-0.42	AT1G04930	protein_coding	hydroxyproline-rich glycoprotein family protein
AT1G04940	0	0	0	0	none	1	NA	none	1	NA	0	0	0	0	none	1	NA	none	1	NA	no_data	no_data	no_data	no_data	no_data	AT1G04940	protein_coding	translocon at the inner envelope membrane of chloroplasts 20
AT1G04945	0	0	0	0	none	1	NA	none	1	NA	0	0	0	0	none	1	NA	none	1	NA	4.41	3.93	3.42	-0.51	-0.99	AT1G04945	protein_coding	HIT-type Zinc finger family protein
AT1G04950	34	27	45	36	none	1	NA	none	0.427	NA	47	45	50	45	none	1	NA	none	0.836	NA	5.13	5.38	4.73	-0.64	-0.4	AT1G04950	protein_coding	TATA BOX ASSOCIATED FACTOR II 59
AT1G04960	22	20	28	32	none	1	NA	none	1	NA	72	76	49	58	none	1	NA	none	0.636	NA	6.77	7.38	7.51	0.14	0.74	AT1G04960	protein_coding	Protein of unknown function (DUF1664)
AT1G04970	24	22	59	49	none	1	NA	none	0.694	NA	87	58	53	53	none	0.698	NA	none	0.248	NA	3.73	4.83	4.89	0.06	1.16	AT1G04970	protein_coding	lipid-binding serum glycoprotein family protein
AT1G04980	19	27	41	42	none	0.923	NA	none	0.57	NA	44	44	47	43	none	1	NA	none	1	NA	4.43	3.54	6.24	2.7	1.81	AT1G04980	protein_coding	PDI-like 2-2
AT1G04985	0	0	0	0	none	1	NA	none	1	NA	0	0	0	0	none	1	NA	none	1	NA	5.08	6.41	5.95	-0.46	0.87	AT1G04985	protein_coding	no_data
AT1G04990	26	17	31	18	none	1	NA	none	0.0967	NA	29	19	13	11	none	1	NA	none	0.505	NA	3.02	5.49	5.62	0.13	2.6	AT1G04990	protein_coding	Zinc finger C-x8-C-x5-C-x3-H type family protein
AT1G05000	11	24	12	37	none	1	NA	Other	0.000562	1.763	46	66	50	54	none	0.912	NA	none	0.263	NA	1.58	2.68	3.8	1.12	2.21	AT1G05000	protein_coding	Phosphotyrosine protein phosphatases superfamily protein
AT1G05010	12	11	15	14	none	1	NA	none	1	NA	10	8	1	2	none	1	NA	none	1	NA	1.63	1.74	1.51	-0.23	-0.12	AT1G05010	protein_coding	ethylene-forming enzyme
AT1G05020	6	1	4	6	none	0.577	NA	none	0.546	NA	2	4	3	5	none	1	NA	none	0.773	NA	3.51	4.17	3.63	-0.54	0.12	AT1G05020	protein_coding	ENTH/ANTH/VHS superfamily protein
AT1G05030	59	54	89	83	none	1	NA	none	0.75	NA	46	114	48	71	none	0.508	NA	Other	2.25e-06	1.811	2.74	3.11	2.6	-0.51	-0.15	AT1G05030	protein_coding	Major facilitator superfamily protein
AT1G05040	0	0	0	0	none	1	NA	none	1	NA	0	0	0	0	none	1	NA	none	1	NA	1.43	1.62	1.74	0.13	0.31	AT1G05040	protein_coding	no_data
AT1G05055	294	315	328	345	none	1	NA	none	0.494	NA	532	493	578	504	none	1	NA	Ref	0.0414	0	5.11	5.48	4.88	-0.6	-0.23	AT1G05055	protein_coding	general transcription factor II H2
AT1G05060	46	40	75	88	none	0.789	NA	none	1	NA	122	111	94	102	none	0.948	NA	none	1	NA	1.89	2.41	2.71	0.31	0.82	AT1G05060	protein_coding	no_data
AT1G05065	18	7	13	9	none	0.869	NA	none	0.109	NA	26	29	18	25	none	1	NA	none	0.504	NA	no_data	no_data	no_data	no_data	no_data	AT1G05065	protein_coding	CLAVATA3/ESR-RELATED 20
AT1G05070	52	59	69	94	none	0.963	NA	none	0.196	NA	241	254	197	166	none	0.67	NA	none	0.596	NA	3.79	3.74	3.46	-0.28	-0.33	AT1G05070	protein_coding	Protein of unknown function (DUF1068)
AT1G05080	1	0	1	0	none	1	NA	none	1	NA	0	0	0	0	none	1	NA	none	1	NA	no_data	no_data	no_data	no_data	no_data	AT1G05080	protein_coding	F-box/RNI-like/FBD-like domains-containing protein
AT1G05085	0	0	0	0	none	1	NA	none	1	NA	0	0	0	0	none	1	NA	none	1	NA	no_data	no_data	no_data	no_data	no_data	AT1G05085	protein_coding	no_data
AT1G05090	0	0	0	0	none	1	NA	none	1	NA	0	0	0	0	none	1	NA	none	1	NA	3.99	4.42	3.71	-0.71	-0.28	AT1G05090	protein_coding	dentin sialophosphoprotein-related
AT1G05100	0	0	0	0	none	1	NA	none	1	NA	0	0	0	0	none	1	NA	none	1	NA	3.26	3.7	3.6	-0.1	0.33	AT1G05100	protein_coding	mitogen-activated protein kinase kinase kinase 18
AT1G05120	53	42	59	87	none	0.233	NA	none	0.793	NA	33	41	30	45	none	1	NA	none	0.16	NA	4.26	5.72	6.17	0.45	1.91	AT1G05120	protein_coding	Helicase protein with RING/U-box domain
AT1G05136	0	0	0	0	none	1	NA	none	1	NA	0	0	0	0	none	1	NA	none	1	NA	no_data	no_data	no_data	no_data	no_data	AT1G05136	protein_coding	no_data
AT1G05140	35	16	61	44	none	0.716	NA	Ref	0.00822	1.151	131	90	107	84	none	1	NA	Ref	0.0075	1.067	5.91	5.29	5.8	0.51	-0.11	AT1G05140	protein_coding	Peptidase M50 family protein
AT1G05150	849	697	1160	1210	mother	0.00969	1.061	none	0.0549	NA	369	350	351	333	none	1	NA	none	0.523	NA	7.23	7.01	6.42	-0.59	-0.81	AT1G05150	protein_coding	Calcium-binding tetratricopeptide family protein
AT1G05160	294	217	285	243	none	0.761	NA	Ref	0.00117	1.124	59	137	42	77	none	0.948	NA	Other	2e-08	2.161	4.73	8.5	5.85	-2.65	1.13	AT1G05160	protein_coding	cytochrome P450, family 88, subfamily A, polypeptide 3
AT1G05170	27	39	27	41	none	1	NA	none	0.101	NA	119	48	61	37	none	0.719	NA	Ref	9.85e-07	1.952	3.12	3.04	3.45	0.41	0.33	AT1G05170	protein_coding	Galactosyltransferase family protein
AT1G05180	34	30	52	42	none	1	NA	none	0.54	NA	27	41	39	38	none	0.847	NA	none	0.505	NA	7.12	7.14	6.91	-0.23	-0.21	AT1G05180	protein_coding	NAD(P)-binding Rossmann-fold superfamily protein
AT1G05190	584	626	980	1419	mother	0.00117	1.113	Other	6e-09	1.278	1479	1668	1462	1827	none	0.463	NA	Other	5.65e-11	1.227	8.06	6.63	4.86	-1.77	-3.2	AT1G05190	protein_coding	Ribosomal protein L6 family
AT1G05200	11	9	36	34	none	1	NA	none	0.97	NA	4	3	3	6	none	1	NA	none	1	NA	2.1	2.07	2.94	0.87	0.84	AT1G05200	protein_coding	glutamate receptor 3
AT1G05205	0	0	0	0	none	1	NA	none	1	NA	0	0	0	0	none	1	NA	none	1	NA	8.13	7.7	7.38	-0.32	-0.75	AT1G05205	protein_coding	no_data
AT1G05210	0	0	0	0	none	1	NA	none	1	NA	0	0	0	0	none	1	NA	none	1	NA	2.58	2.3	1.98	-0.32	-0.6	AT1G05210	protein_coding	Transmembrane protein 97, predicted
AT1G05220	13	19	6	22	none	0.629	NA	Other	0.0145	1.119	17	42	5	37	none	0.496	NA	Other	1.25e-08	4.25	no_data	no_data	no_data	no_data	no_data	AT1G05220	protein_coding	Transmembrane protein 97, predicted
AT1G05230	25	30	23	50	none	0.589	NA	Other	0.036	0	46	77	53	52	none	0.534	NA	none	0.176	NA	2.17	2.4	4.89	2.49	2.72	AT1G05230	protein_coding	homeodomain GLABROUS 2
AT1G05240	0	0	0	0	none	1	NA	none	1	NA	0	0	0	0	none	1	NA	none	1	NA	1.68	2.34	1.96	-0.38	0.29	AT1G05240	protein_coding	Peroxidase superfamily protein
AT1G05250	0	0	0	0	none	1	NA	none	1	NA	0	0	0	0	none	1	NA	none	1	NA	1.68	2.34	1.96	-0.38	0.29	AT1G05250	protein_coding	Peroxidase superfamily protein
AT1G05260	7	0	2	2	none	0.523	NA	none	0.237	NA	4	1	0	2	none	0.73	NA	none	1	NA	2.89	5.29	8.32	3.03	5.44	AT1G05260	protein_coding	Peroxidase superfamily protein
AT1G05270	71	67	136	127	none	1	NA	none	0.797	NA	135	121	106	117	none	0.873	NA	none	1	NA	5.69	6.01	7.07	1.06	1.38	AT1G05270	protein_coding	TraB family protein
AT1G05280	2	0	2	8	none	0.481	NA	none	1	NA	12	3	4	4	none	0.786	NA	none	0.333	NA	2.38	6.7	8.24	1.54	5.86	AT1G05280	protein_coding	Protein of unknown function (DUF604)
AT1G05290	0	0	0	0	none	1	NA	none	1	NA	0	0	0	0	none	1	NA	none	1	NA	1.72	1.94	1.96	0.02	0.24	AT1G05290	protein_coding	CCT motif family protein
AT1G05291	0	0	0	0	none	1	NA	none	1	NA	0	0	0	0	none	1	NA	none	1	NA	no_data	no_data	no_data	no_data	no_data	AT1G05291	protein_coding	Protein of unknown function (DUF1218)
AT1G05300	2	5	15	38	none	1	NA	none	0.0958	NA	5	4	1	4	none	0.896	NA	none	0.762	NA	1.96	2.08	2.94	0.86	0.98	AT1G05300	protein_coding	zinc transporter 5 precursor
AT1G05310	0	0	1	1	none	1	NA	none	1	NA	0	0	0	0	none	1	NA	none	1	NA	2.41	2.78	2.56	-0.22	0.15	AT1G05310	protein_coding	Pectin lyase-like superfamily protein
AT1G05320	23	29	50	85	none	0.886	NA	none	0.0635	NA	174	89	146	83	none	1	NA	Ref	2.55e-10	2.038	no_data	no_data	no_data	no_data	no_data	AT1G05320	protein_coding	no_data
AT1G05330	0	0	0	0	none	1	NA	none	1	NA	0	0	0	0	none	1	NA	none	1	NA	1.89	2.15	1.85	-0.3	-0.04	AT1G05330	protein_coding	no_data
AT1G05340	6	19	20	52	none	1	NA	Other	0.000197	2.033	5	13	3	4	none	1	NA	none	0.365	NA	1.89	3.12	7.14	4.02	5.25	AT1G05340	protein_coding	no_data
AT1G05350	1223	863	1521	1272	none	0.0704	NA	Ref	2.54e-18	1.442	148	290	137	252	none	1	NA	Other	5.73e-18	2.403	5.62	6.85	5.4	-1.44	-0.21	AT1G05350	protein_coding	NAD(P)-binding Rossmann-fold superfamily protein
AT1G05360	126	142	221	248	none	1	NA	none	0.268	NA	89	88	79	69	none	1	NA	none	0.76	NA	3.14	3.96	3.2	-0.76	0.06	AT1G05360	protein_coding	no_data
AT1G05370	15	18	15	18	none	1	NA	none	0.818	NA	29	41	32	36	none	1	NA	none	0.403	NA	2.68	3.9	2.1	-1.8	-0.57	AT1G05370	protein_coding	Sec14p-like phosphatidylinositol transfer family protein
AT1G05380	54	65	84	95	none	1	NA	none	0.429	NA	221	198	177	219	none	0.357	NA	none	0.672	NA	3.97	5.08	4.75	-0.32	0.78	AT1G05380	protein_coding	Acyl-CoA N-acyltransferase with RING/FYVE/PHD-type zinc finger protein
AT1G05385	0	0	0	0	none	1	NA	none	1	NA	0	0	0	0	none	1	NA	none	1	NA	5.72	5.5	4.45	-1.05	-1.27	AT1G05385	protein_coding	photosystem II 11 kDa protein-related
AT1G05390	0	0	0	0	none	1	NA	none	1	NA	0	0	0	0	none	1	NA	none	1	NA	no_data	no_data	no_data	no_data	no_data	AT1G05390	pre_trna	pre-tRNA
AT1G05400	1	0	1	1	none	1	NA	none	1	NA	0	2	2	0	none	0.911	NA	none	1	NA	2.29	3.46	2.94	-0.51	0.65	AT1G05400	protein_coding	no_data
AT1G05410	521	455	761	671	none	1	NA	Ref	0.00733	1.032	1022	784	870	672	none	1	NA	Ref	6.15e-13	1.391	5.94	6.12	4.65	-1.47	-1.29	AT1G05410	protein_coding	Protein of unknown function (DUF1423)
AT1G05420	18	28	27	34	none	1	NA	none	0.253	NA	17	40	11	36	none	1	NA	Other	1.11e-05	2.266	no_data	no_data	no_data	no_data	no_data	AT1G05420	protein_coding	ovate family protein 12
AT1G05430	475	323	627	447	none	1	NA	Ref	2.79e-13	1.587	872	544	718	495	none	0.824	NA	Ref	3.03e-25	1.863	6.48	6.11	5.76	-0.35	-0.71	AT1G05430	protein_coding	no_data
AT1G05440	42	52	60	61	none	0.944	NA	none	0.626	NA	155	160	120	128	none	1	NA	none	0.79	NA	5.08	5.19	3.79	-1.4	-1.29	AT1G05440	protein_coding	C-8 sterol isomerases
AT1G05450	0	0	0	0	none	1	NA	none	1	NA	0	0	0	0	none	1	NA	none	1	NA	1.49	1.65	1.61	-0.04	0.12	AT1G05450	protein_coding	Bifunctional inhibitor/lipid-transfer protein/seed storage 2S albumin superfamily protein
AT1G05460	229	200	389	346	none	1	NA	none	0.103	NA	811	877	638	715	none	1	NA	Other	0.0258	0	8.34	8.3	7.35	-0.95	-0.99	AT1G05460	protein_coding	P-loop containing nucleoside triphosphate hydrolases superfamily protein
AT1G05470	17	20	34	45	none	1	NA	none	0.533	NA	135	113	103	87	none	1	NA	none	0.179	NA	4.91	2.54	3.05	0.52	-1.86	AT1G05470	protein_coding	DNAse I-like superfamily protein
AT1G05490	0	6	5	3	none	0.266	NA	none	0.39	NA	41	19	28	28	none	0.525	NA	none	0.136	NA	2.26	2.55	5.61	3.06	3.35	AT1G05490	protein_coding	chromatin remodeling 31
AT1G05500	0	0	0	0	none	1	NA	none	1	NA	0	0	0	0	none	1	NA	none	1	NA	4.58	4.63	5.87	1.24	1.3	AT1G05500	protein_coding	Calcium-dependent lipid-binding (CaLB domain) family protein
AT1G05510	0	0	0	0	none	1	NA	none	1	NA	0	0	0	0	none	1	NA	none	1	NA	2.54	3.43	2.96	-0.47	0.43	AT1G05510	protein_coding	Protein of unknown function (DUF1264)
AT1G05520	31	31	35	36	none	1	NA	none	1	NA	0	0	0	0	none	1	NA	none	1	NA	3.88	4.46	4.5	0.03	0.62	AT1G05520	protein_coding	Sec23/Sec24 protein transport family protein
AT1G05530	0	0	0	0	none	1	NA	none	1	NA	0	0	0	0	none	1	NA	none	1	NA	3.09	3.28	3.19	-0.08	0.11	AT1G05530	protein_coding	UDP-glucosyl transferase 75B2
AT1G05540	0	0	0	0	none	1	NA	none	1	NA	0	0	0	0	none	1	NA	none	1	NA	1.89	3.59	5.38	1.79	3.49	AT1G05540	protein_coding	Protein of unknown function (DUF295)
AT1G05550	0	0	0	0	none	1	NA	none	1	NA	0	0	0	0	none	1	NA	none	1	NA	1.58	2.06	1.72	-0.34	0.14	AT1G05550	protein_coding	Protein of unknown function (DUF295)
AT1G05560	0	0	0	0	none	1	NA	none	1	NA	0	0	0	0	none	1	NA	none	1	NA	4.07	4.37	4.11	-0.26	0.04	AT1G05560	protein_coding	UDP-glucosyltransferase 75B1
AT1G05562	0	0	0	0	none	1	NA	none	1	NA	0	0	0	0	none	1	NA	none	1	NA	no_data	no_data	no_data	no_data	no_data	AT1G05562	other_rna	no_data
AT1G05570	7	10	29	20	none	0.761	NA	none	1	NA	13	15	29	9	none	0.322	NA	none	0.152	NA	4.3	3.56	5.15	1.59	0.85	AT1G05570	protein_coding	callose synthase 1
AT1G05575	1	8	0	23	none	0.784	NA	Other	5.86e-06	7.777	1	7	0	13	none	0.945	NA	Other	0.000306	3.803	1.54	1.65	1.56	-0.09	0.02	AT1G05575	protein_coding	no_data
AT1G05577	0	2	0	5	none	1	NA	none	0.121	NA	1	1	2	0	none	1	NA	none	1	NA	2.26	1.85	1.74	-0.1	-0.52	AT1G05577	protein_coding	Domain of unknown function (DUF966)
AT1G05580	0	0	0	0	none	1	NA	none	1	NA	0	0	1	0	none	1	NA	none	1	NA	no_data	no_data	no_data	no_data	no_data	AT1G05580	protein_coding	cation/H+ exchanger 23
AT1G05590	29	31	38	44	none	1	NA	none	0.807	NA	76	109	80	97	none	0.986	NA	Other	0.0331	0	4.93	4.53	5.05	0.52	0.12	AT1G05590	protein_coding	beta-hexosaminidase 2
AT1G05600	6	1	10	8	none	0.851	NA	none	0.205	NA	38	56	37	51	none	1	NA	none	0.0677	NA	4.83	4.35	4.87	0.52	0.04	AT1G05600	protein_coding	Tetratricopeptide repeat (TPR)-like superfamily protein
AT1G05610	0	0	0	0	none	1	NA	none	1	NA	0	0	0	0	none	1	NA	none	1	NA	1.89	1.89	2.07	0.18	0.18	AT1G05610	protein_coding	ADP-glucose pyrophosphorylase small subunit 2
AT1G05615	0	0	0	0	none	1	NA	none	1	NA	0	0	0	0	none	1	NA	none	1	NA	no_data	no_data	no_data	no_data	no_data	AT1G05615	protein_coding	Domain of unknown function (DUF313)
AT1G05620	31	22	57	38	none	1	NA	none	0.104	NA	0	0	0	0	none	1	NA	none	1	NA	4	4.46	4.05	-0.4	0.05	AT1G05620	protein_coding	uridine-ribohydrolase 2
AT1G05630	72	49	86	63	none	1	NA	Ref	0.0237	1.011	8	11	4	12	none	0.994	NA	none	0.186	NA	3.34	3.26	2.69	-0.57	-0.65	AT1G05630	protein_coding	Endonuclease/exonuclease/phosphatase family protein
AT1G05640	17	16	20	24	none	1	NA	none	0.987	NA	0	0	0	0	none	1	NA	none	1	NA	no_data	no_data	no_data	no_data	no_data	AT1G05640	protein_coding	Ankyrin repeat family protein
AT1G05650	0	0	0	0	none	1	NA	none	1	NA	0	0	0	0	none	1	NA	none	1	NA	1.68	1.98	1.68	-0.3	0	AT1G05650	protein_coding	Pectin lyase-like superfamily protein
AT1G05660	0	0	1	0	none	1	NA	none	1	NA	0	0	0	0	none	1	NA	none	1	NA	1.68	1.98	1.68	-0.3	0	AT1G05660	protein_coding	Pectin lyase-like superfamily protein
AT1G05670	7	19	18	34	none	1	NA	Other	0.00702	1.258	43	34	33	37	none	0.911	NA	none	0.906	NA	2.61	3.6	2.97	-0.63	0.36	AT1G05670	protein_coding	Pentatricopeptide repeat (PPR-like) superfamily protein
AT1G05675	0	0	0	0	none	1	NA	none	1	NA	0	0	0	0	none	1	NA	none	1	NA	no_data	no_data	no_data	no_data	no_data	AT1G05675	protein_coding	UDP-Glycosyltransferase superfamily protein
AT1G05680	1	0	3	4	none	1	NA	none	1	NA	0	0	1	0	none	1	NA	none	1	NA	1.81	2.1	1.94	-0.16	0.14	AT1G05680	protein_coding	Uridine diphosphate glycosyltransferase 74E2
AT1G05690	2	0	0	0	none	1	NA	none	1	NA	3	0	0	0	none	1	NA	none	1	NA	1.72	1.55	2	0.45	0.28	AT1G05690	protein_coding	BTB and TAZ domain protein 3
AT1G05700	0	0	0	0	none	1	NA	none	1	NA	0	0	0	0	none	1	NA	none	1	NA	1.72	1.71	1.87	0.16	0.15	AT1G05700	protein_coding	Leucine-rich repeat transmembrane protein kinase protein
AT1G05710	5	8	7	8	none	1	NA	none	0.686	NA	2	5	2	8	none	1	NA	none	0.135	NA	4.06	2.14	3.05	0.92	-1.01	AT1G05710	protein_coding	basic helix-loop-helix (bHLH) DNA-binding superfamily protein
AT1G05720	0	0	0	0	none	1	NA	none	1	NA	0	0	0	0	none	1	NA	none	1	NA	7.67	8.5	8.74	0.24	1.07	AT1G05720	protein_coding	selenoprotein family protein
AT1G05730	14	11	18	19	none	1	NA	none	0.969	NA	15	11	23	22	none	1	NA	none	0.8	NA	no_data	no_data	no_data	no_data	no_data	AT1G05730	protein_coding	Eukaryotic protein of unknown function (DUF842)
AT1G05740	0	0	0	0	none	1	NA	none	1	NA	0	2	0	2	none	1	NA	none	0.519	NA	2.04	2.66	2.07	-0.58	0.03	AT1G05740	protein_coding	Eukaryotic protein of unknown function (DUF842)
AT1G05750	6	13	15	13	none	0.725	NA	none	0.586	NA	50	41	48	48	none	1	NA	none	0.743	NA	2.46	2.57	2	-0.57	-0.46	AT1G05750	protein_coding	Tetratricopeptide repeat (TPR)-like superfamily protein
AT1G05760	0	0	0	0	none	1	NA	none	1	NA	0	0	0	0	none	1	NA	none	1	NA	2.51	2.04	2.1	0.07	-0.41	AT1G05760	protein_coding	Mannose-binding lectin superfamily protein
AT1G05770	0	0	0	0	none	1	NA	none	1	NA	0	0	0	1	none	1	NA	none	1	NA	1.89	2.02	2.12	0.1	0.23	AT1G05770	protein_coding	Mannose-binding lectin superfamily protein
AT1G05780	12	7	9	5	none	1	NA	none	0.329	NA	9	6	5	12	none	0.748	NA	none	0.88	NA	no_data	no_data	no_data	no_data	no_data	AT1G05780	protein_coding	Vacuolar ATPase assembly integral membrane protein VMA21-like domain
AT1G05785	2	1	4	2	none	1	NA	none	0.729	NA	4	3	3	3	none	1	NA	none	1	NA	no_data	no_data	no_data	no_data	no_data	AT1G05785	protein_coding	Got1/Sft2-like vescicle transport protein family
AT1G05790	24	17	24	45	none	0.193	NA	none	0.748	NA	8	8	9	10	none	1	NA	none	1	NA	4.07	3.61	5.13	1.52	1.06	AT1G05790	protein_coding	lipase class 3 family protein
AT1G05800	0	0	0	0	none	1	NA	none	1	NA	0	0	0	0	none	1	NA	none	1	NA	2	1.9	2.07	0.17	0.07	AT1G05800	protein_coding	alpha/beta-Hydrolases superfamily protein
AT1G05805	45	40	73	67	none	1	NA	none	0.703	NA	68	55	25	31	none	0.808	NA	none	1	NA	3.29	3.96	4	0.03	0.7	AT1G05805	protein_coding	basic helix-loop-helix (bHLH) DNA-binding superfamily protein
AT1G05810	0	0	0	0	none	1	NA	none	1	NA	0	0	0	0	none	1	NA	none	1	NA	2.51	2.77	2.45	-0.32	-0.06	AT1G05810	protein_coding	RAB GTPase homolog A5E
AT1G05820	36	13	50	42	none	0.264	NA	Ref	0.009	1.175	41	22	43	34	none	0.896	NA	Ref	0.0476	0	no_data	no_data	no_data	no_data	no_data	AT1G05820	protein_coding	SIGNAL PEPTIDE PEPTIDASE-LIKE 5
AT1G05830	164	101	302	141	none	0.507	NA	Ref	1.12e-13	2.225	286	218	299	198	none	0.877	NA	Ref	6.22e-07	1.389	2.49	2.79	2.31	-0.48	-0.18	AT1G05830	protein_coding	trithorax-like protein 2
AT1G05835	80	76	132	102	none	0.847	NA	none	0.301	NA	101	71	64	65	none	0.706	NA	none	0.304	NA	no_data	no_data	no_data	no_data	no_data	AT1G05835	protein_coding	PHD finger protein
AT1G05840	82	78	137	120	none	1	NA	none	0.633	NA	195	152	129	129	none	0.726	NA	none	0.271	NA	2.94	3.94	3.72	-0.22	0.77	AT1G05840	protein_coding	Eukaryotic aspartyl protease family protein
AT1G05850	746	702	970	1087	none	0.144	NA	none	0.662	NA	1351	1068	1000	1060	mother	0.000163	1.135	Ref	0.0116	1.01	6.59	8.58	10.57	1.99	3.99	AT1G05850	protein_coding	Chitinase family protein
AT1G05860	202	186	232	254	none	0.711	NA	none	1	NA	379	394	401	348	none	0.601	NA	none	0.519	NA	3.04	2.88	3.06	0.18	0.03	AT1G05860	protein_coding	no_data
AT1G05870	40	22	76	49	none	1	NA	Ref	0.00697	1.179	48	26	46	20	none	1	NA	Ref	0.000223	1.575	no_data	no_data	no_data	no_data	no_data	AT1G05870	protein_coding	Protein of unknown function (DUF1685)
AT1G05880	0	0	0	0	none	1	NA	none	1	NA	0	0	0	0	none	1	NA	none	1	NA	1.81	1.9	2.05	0.15	0.25	AT1G05880	protein_coding	RING/U-box superfamily protein
AT1G05890	35	45	69	56	none	0.543	NA	none	1	NA	32	40	30	22	none	0.81	NA	none	1	NA	6.48	7.05	6.49	-0.56	0.01	AT1G05890	protein_coding	RING/U-box superfamily protein
AT1G05894	3	6	9	12	none	1	NA	none	0.64	NA	7	2	9	7	none	0.95	NA	none	0.369	NA	no_data	no_data	no_data	no_data	no_data	AT1G05894	protein_coding	no_data
AT1G05900	5	4	18	10	none	1	NA	none	0.651	NA	14	15	29	5	none	0.104	NA	Ref	0.0177	1.061	2.58	2.55	2.7	0.15	0.12	AT1G05900	protein_coding	endonuclease III 2
AT1G05910	107	118	146	178	none	0.999	NA	none	0.221	NA	475	501	446	499	none	1	NA	none	0.166	NA	6.06	5.98	4.82	-1.16	-1.24	AT1G05910	protein_coding	cell division cycle protein 48-related / CDC48-related
AT1G05920	1	1	1	0	none	1	NA	none	1	NA	1	0	1	0	none	1	NA	none	1	NA	1.85	1.94	1.91	-0.03	0.06	AT1G05920	protein_coding	Domain of unknown function (DUF313)
AT1G05925	0	0	0	0	none	1	NA	none	1	NA	0	0	0	0	none	1	NA	none	1	NA	no_data	no_data	no_data	no_data	no_data	AT1G05925	protein_coding	no_data
AT1G05930	1	0	2	2	none	1	NA	none	1	NA	0	1	1	3	none	1	NA	none	0.588	NA	no_data	no_data	no_data	no_data	no_data	AT1G05930	protein_coding	Domain of unknown function (DUF313)
AT1G05940	125	124	213	195	none	1	NA	none	0.776	NA	293	226	229	183	none	1	NA	Ref	0.00115	1.124	3.67	4.67	5.28	0.61	1.62	AT1G05940	protein_coding	cationic amino acid transporter 9
AT1G05950	45	38	61	75	none	0.696	NA	none	1	NA	104	101	79	105	none	0.705	NA	none	0.39	NA	4.94	4.26	4.46	0.2	-0.48	AT1G05950	protein_coding	no_data
AT1G05960	120	95	204	198	none	0.734	NA	none	0.271	NA	183	203	193	200	none	1	NA	none	0.54	NA	5.46	5.81	4.96	-0.85	-0.49	AT1G05960	protein_coding	ARM repeat superfamily protein
AT1G05970	57	51	83	77	none	1	NA	none	0.738	NA	67	58	51	42	none	1	NA	none	0.453	NA	no_data	no_data	no_data	no_data	no_data	AT1G05970	protein_coding	RNA-binding (RRM/RBD/RNP motifs) family protein
AT1G05980	0	0	0	0	none	1	NA	none	1	NA	0	0	0	0	none	1	NA	none	1	NA	no_data	no_data	no_data	no_data	no_data	AT1G05980	pre_trna	pre-tRNA
AT1G05990	0	0	0	0	none	1	NA	none	1	NA	0	0	0	0	none	1	NA	none	1	NA	2.35	2.3	2.23	-0.07	-0.12	AT1G05990	protein_coding	EF hand calcium-binding protein family
AT1G06000	97	65	68	62	none	0.73	NA	none	0.115	NA	227	321	119	182	none	1	NA	Other	8.7e-07	1.449	4.65	3.72	2.9	-0.82	-1.75	AT1G06000	protein_coding	UDP-Glycosyltransferase superfamily protein
AT1G06002	0	0	0	0	none	1	NA	none	1	NA	0	0	0	0	none	1	NA	none	1	NA	no_data	no_data	no_data	no_data	no_data	AT1G06002	other_rna	no_data
AT1G06010	304	140	416	232	none	0.606	NA	Ref	4.29e-25	2.716	39	6	35	11	none	0.883	NA	Ref	7.78e-09	4.614	5.42	5.74	5.67	-0.07	0.24	AT1G06010	protein_coding	no_data
AT1G06020	1	0	6	3	none	1	NA	none	0.611	NA	0	0	0	0	none	1	NA	none	1	NA	2.07	2.12	2.29	0.18	0.22	AT1G06020	protein_coding	pfkB-like carbohydrate kinase family protein
AT1G06030	0	0	0	0	none	1	NA	none	1	NA	0	0	0	0	none	1	NA	none	1	NA	2.14	2.22	2.7	0.48	0.56	AT1G06030	protein_coding	pfkB-like carbohydrate kinase family protein
AT1G06040	0	0	0	0	none	1	NA	none	1	NA	368	242	230	191	none	0.575	NA	Ref	1.31e-05	1.286	6.69	6.61	7.59	0.99	0.9	AT1G06040	protein_coding	B-box zinc finger family protein
AT1G06050	19	13	26	36	none	0.569	NA	none	1	NA	33	24	27	26	none	1	NA	none	0.634	NA	4.46	6.87	6.1	-0.77	1.64	AT1G06050	protein_coding	Protein of unknown function (DUF1336)
AT1G06060	0	0	0	0	none	1	NA	none	1	NA	0	0	0	0	none	1	NA	none	1	NA	4.83	5.58	4.97	-0.61	0.14	AT1G06060	protein_coding	LisH and RanBPM domains containing protein
AT1G06070	42	32	26	29	none	0.866	NA	none	0.903	NA	59	61	60	60	none	1	NA	none	1	NA	6.74	6.59	6.28	-0.32	-0.46	AT1G06070	protein_coding	Basic-leucine zipper (bZIP) transcription factor family protein
AT1G06080	239	229	288	211	none	0.307	NA	Ref	0.023	0	1324	969	1276	894	none	0.999	NA	Ref	4.1e-27	1.648	6.06	3	2.02	-0.98	-4.04	AT1G06080	protein_coding	delta 9 desaturase 1
AT1G06090	0	0	0	0	none	1	NA	none	1	NA	0	0	0	0	none	1	NA	none	1	NA	1.77	1.79	1.7	-0.09	-0.07	AT1G06090	protein_coding	Fatty acid desaturase family protein
AT1G06100	0	0	0	0	none	1	NA	none	1	NA	1	1	0	0	none	1	NA	none	1	NA	1.81	2.22	2.17	-0.05	0.36	AT1G06100	protein_coding	Fatty acid desaturase family protein
AT1G06110	82	84	130	147	none	1	NA	none	0.702	NA	119	128	85	93	none	1	NA	none	0.622	NA	4.92	4.81	5.16	0.35	0.24	AT1G06110	protein_coding	SKP1/ASK-interacting protein 16
AT1G06120	0	0	0	0	none	1	NA	none	1	NA	0	0	0	0	none	1	NA	none	1	NA	1.77	1.79	1.7	-0.09	-0.07	AT1G06120	protein_coding	Fatty acid desaturase family protein
AT1G06130	56	60	103	107	none	1	NA	none	0.909	NA	59	71	49	53	none	1	NA	none	0.544	NA	5.16	3.97	4.86	0.89	-0.3	AT1G06130	protein_coding	glyoxalase 2-4
AT1G06135	0	0	0	0	none	1	NA	none	1	NA	0	0	0	0	none	1	NA	none	1	NA	no_data	no_data	no_data	no_data	no_data	AT1G06135	protein_coding	no_data
AT1G06137	0	0	0	0	none	1	NA	none	1	NA	0	0	0	0	none	1	NA	none	1	NA	no_data	no_data	no_data	no_data	no_data	AT1G06137	protein_coding	no_data
AT1G06140	5	6	5	8	none	1	NA	none	0.87	NA	22	20	27	24	none	1	NA	none	0.851	NA	2.23	2.59	2.42	-0.17	0.19	AT1G06140	protein_coding	Pentatricopeptide repeat (PPR) superfamily protein
AT1G06148	0	0	0	0	none	1	NA	none	1	NA	0	0	0	1	none	1	NA	none	1	NA	no_data	no_data	no_data	no_data	no_data	AT1G06148	protein_coding	no_data
AT1G06149	0	0	0	0	none	1	NA	none	1	NA	0	0	0	0	none	1	NA	none	1	NA	no_data	no_data	no_data	no_data	no_data	AT1G06149	protein_coding	conserved peptide upstream open reading frame 8
AT1G06150	20	12	21	20	none	0.851	NA	none	0.553	NA	0	0	0	0	none	1	NA	none	1	NA	no_data	no_data	no_data	no_data	no_data	AT1G06150	protein_coding	basic helix-loop-helix (bHLH) DNA-binding superfamily protein
AT1G06160	0	0	2	0	none	1	NA	none	1	NA	0	0	1	0	none	1	NA	none	1	NA	1.58	1.87	1.81	-0.07	0.22	AT1G06160	protein_coding	octadecanoid-responsive Arabidopsis AP2/ERF 59
AT1G06170	0	3	3	0	none	0.503	NA	none	1	NA	1	1	1	2	none	1	NA	none	1	NA	1.58	1.83	1.51	-0.32	-0.07	AT1G06170	protein_coding	basic helix-loop-helix (bHLH) DNA-binding superfamily protein
AT1G06180	49	41	67	50	none	1	NA	none	0.261	NA	153	145	116	87	none	0.811	NA	none	0.155	NA	6.09	3.06	2.81	-0.25	-3.29	AT1G06180	protein_coding	myb domain protein 13
AT1G06190	580	493	877	733	none	1	NA	Ref	9.88e-05	1.132	1620	1328	1703	1549	none	0.467	NA	Ref	5.92e-08	1.164	7.37	5.94	4.62	-1.32	-2.75	AT1G06190	protein_coding	Rho termination factor
AT1G06200	213	216	229	271	none	0.763	NA	none	0.331	NA	329	345	313	315	none	1	NA	none	0.832	NA	5.69	5.5	5.33	-0.17	-0.37	AT1G06200	protein_coding	Peptidase S24/S26A/S26B/S26C family protein
AT1G06210	505	500	711	718	none	1	NA	none	1	NA	621	631	506	483	none	0.989	NA	none	0.898	NA	5.68	6.22	6.13	-0.09	0.44	AT1G06210	protein_coding	ENTH/VHS/GAT family protein
AT1G06220	514	532	637	715	none	0.839	NA	none	0.167	NA	1114	1018	1253	1075	none	0.9	NA	Ref	0.000234	1.08	8.31	8	7.48	-0.51	-0.82	AT1G06220	protein_coding	Ribosomal protein S5/Elongation factor G/III/V family protein
AT1G06225	0	0	0	0	none	1	NA	none	1	NA	0	0	0	0	none	1	NA	none	1	NA	1.63	1.86	2.02	0.16	0.39	AT1G06225	protein_coding	CLAVATA3/ESR-RELATED 3
AT1G06230	57	59	81	76	none	1	NA	none	1	NA	0	0	0	0	none	1	NA	none	1	NA	7.45	8.34	7.54	-0.8	0.09	AT1G06230	protein_coding	global transcription factor group E4
AT1G06240	9	12	23	36	none	1	NA	none	0.379	NA	44	47	31	56	none	0.637	NA	none	0.0883	NA	4.15	3.93	4.94	1.01	0.78	AT1G06240	protein_coding	Protein of unknown function DUF455
AT1G06250	7	2	7	15	none	0.327	NA	none	0.876	NA	0	0	3	0	none	1	NA	none	1	NA	2.87	3.47	3.13	-0.34	0.26	AT1G06250	protein_coding	alpha/beta-Hydrolases superfamily protein
AT1G06260	0	0	0	0	none	1	NA	none	1	NA	12	5	9	2	none	1	NA	none	0.0502	NA	1.49	1.69	2.07	0.38	0.58	AT1G06260	protein_coding	Cysteine proteinases superfamily protein
AT1G06265	4	0	11	9	none	0.758	NA	none	0.22	NA	1	2	3	2	none	1	NA	none	1	NA	no_data	no_data	no_data	no_data	no_data	AT1G06265	other_rna	other RNA
AT1G06270	17	20	32	32	none	1	NA	none	1	NA	33	27	33	37	none	0.949	NA	none	1	NA	5.46	5.22	5.32	0.1	-0.14	AT1G06270	protein_coding	Pentatricopeptide repeat (PPR) superfamily protein
AT1G06280	0	0	0	0	none	1	NA	none	1	NA	0	0	0	0	none	1	NA	none	1	NA	no_data	no_data	no_data	no_data	no_data	AT1G06280	protein_coding	LOB domain-containing protein 2
AT1G06290	343	275	638	699	mother	0.0369	1.048	none	0.361	NA	445	275	375	258	none	0.917	NA	Ref	1.2e-13	1.728	5.09	4.97	5.49	0.52	0.4	AT1G06290	protein_coding	acyl-CoA oxidase 3
AT1G06310	15	3	29	14	none	0.843	NA	Ref	0.00232	1.714	74	17	53	10	none	1	NA	Ref	2.29e-15	7.056	2.41	1.99	1.7	-0.29	-0.71	AT1G06310	protein_coding	acyl-CoA oxidase 6
AT1G06320	8	2	13	2	none	1	NA	Ref	0.00928	1.576	23	9	20	3	none	0.911	NA	Ref	0.000112	2.543	2.32	2.39	1.79	-0.6	-0.54	AT1G06320	protein_coding	no_data
AT1G06330	0	0	0	0	none	1	NA	none	1	NA	0	0	0	0	none	1	NA	none	1	NA	no_data	no_data	no_data	no_data	no_data	AT1G06330	protein_coding	Heavy metal transport/detoxification superfamily protein
AT1G06340	0	0	0	0	none	1	NA	none	1	NA	0	0	0	0	none	1	NA	none	1	NA	2.2	2.26	2.2	-0.06	0	AT1G06340	protein_coding	Plant Tudor-like protein
AT1G06350	0	0	0	0	none	1	NA	none	1	NA	0	0	0	0	none	1	NA	none	1	NA	4.66	5.89	4.52	-1.37	-0.14	AT1G06350	protein_coding	Fatty acid desaturase family protein
AT1G06360	19	4	12	9	none	0.502	NA	Ref	0.036	0	1	0	1	0	none	1	NA	none	1	NA	4.66	5.89	4.52	-1.37	-0.14	AT1G06360	protein_coding	Fatty acid desaturase family protein
AT1G06380	124	124	144	135	none	1	NA	none	0.909	NA	82	30	101	26	none	0.885	NA	Ref	1.4e-15	4.57	5.14	4.89	3.78	-1.11	-1.36	AT1G06380	protein_coding	Ribosomal protein L1p/L10e family
AT1G06390	649	610	1076	980	none	1	NA	none	0.0869	NA	583	542	489	464	none	1	NA	none	0.301	NA	4.5	3.67	4.41	0.74	-0.09	AT1G06390	protein_coding	GSK3/SHAGGY-like protein kinase 1
AT1G06400	0	0	0	0	none	1	NA	none	1	NA	0	0	0	0	none	1	NA	none	1	NA	7	7.11	7.48	0.37	0.48	AT1G06400	protein_coding	Ras-related small GTP-binding family protein
AT1G06410	121	98	147	180	none	0.197	NA	none	1	NA	267	276	268	264	none	1	NA	none	1	NA	7.64	7.9	8.27	0.37	0.62	AT1G06410	protein_coding	trehalose-phosphatase/synthase 7
AT1G06420	23	27	28	26	none	0.979	NA	none	1	NA	109	96	81	75	none	1	NA	none	0.528	NA	8.74	7.11	6.68	-0.43	-2.06	AT1G06420	protein_coding	no_data
AT1G06430	132	103	218	207	none	0.751	NA	none	0.174	NA	111	96	83	79	none	1	NA	none	0.589	NA	3.63	5.26	4.34	-0.92	0.7	AT1G06430	protein_coding	FTSH protease 8
AT1G06440	0	1	2	0	none	0.827	NA	none	1	NA	82	50	72	74	none	0.447	NA	none	0.156	NA	2.83	2.83	2.34	-0.5	-0.49	AT1G06440	protein_coding	Ubiquitin carboxyl-terminal hydrolase family protein
AT1G06450	0	0	0	0	none	1	NA	none	1	NA	22	19	21	18	none	1	NA	none	0.83	NA	2.66	4.23	3.08	-1.15	0.42	AT1G06450	protein_coding	Polynucleotidyl transferase, ribonuclease H-like superfamily protein
AT1G06460	17	20	24	29	none	1	NA	none	0.727	NA	27	45	18	33	none	1	NA	Other	0.0116	1.081	3.1	3.06	3.75	0.68	0.65	AT1G06460	protein_coding	alpha-crystallin domain 32
AT1G06470	36	26	41	38	none	0.947	NA	none	0.518	NA	77	60	53	51	none	0.975	NA	none	0.484	NA	4.38	5.22	5.93	0.7	1.55	AT1G06470	protein_coding	Nucleotide/sugar transporter family protein
AT1G06475	0	0	0	0	none	1	NA	none	1	NA	2	2	4	5	none	1	NA	none	1	NA	no_data	no_data	no_data	no_data	no_data	AT1G06475	protein_coding	no_data
AT1G06480	0	0	0	0	none	1	NA	none	1	NA	0	0	0	0	none	1	NA	none	1	NA	no_data	no_data	no_data	no_data	no_data	AT1G06480	pre_trna	pre-tRNA
AT1G06490	0	0	0	0	none	1	NA	none	1	NA	0	1	2	4	none	1	NA	none	0.618	NA	2.66	2.38	2.05	-0.33	-0.6	AT1G06490	protein_coding	glucan synthase-like 7
AT1G06500	57	29	94	38	none	0.919	NA	Ref	5.69e-07	2.146	40	54	32	45	none	1	NA	none	0.111	NA	5.13	4.2	4.44	0.24	-0.69	AT1G06500	protein_coding	no_data
AT1G06510	37	45	53	76	none	0.983	NA	none	0.158	NA	0	0	1	1	none	1	NA	none	1	NA	3.66	2.82	2.8	-0.02	-0.86	AT1G06510	protein_coding	no_data
AT1G06515	0	0	0	0	none	1	NA	none	1	NA	0	0	0	0	none	1	NA	none	1	NA	no_data	no_data	no_data	no_data	no_data	AT1G06515	protein_coding	Protein of unknown function (DUF3317)
AT1G06520	143	140	238	206	none	0.912	NA	none	0.493	NA	0	0	0	0	none	1	NA	none	1	NA	4.04	2.69	2.63	-0.06	-1.4	AT1G06520	protein_coding	glycerol-3-phosphate acyltransferase 1
AT1G06530	321	350	416	382	none	0.512	NA	none	1	NA	0	0	0	0	none	1	NA	none	1	NA	8.67	7.83	7.64	-0.19	-1.03	AT1G06530	protein_coding	Tropomyosin-related
AT1G06540	6	6	7	11	none	1	NA	none	0.894	NA	0	0	0	0	none	1	NA	none	1	NA	2.68	2.58	2.93	0.35	0.25	AT1G06540	protein_coding	no_data
AT1G06550	89	80	67	72	none	0.942	NA	none	1	NA	115	112	60	93	none	0.427	NA	none	0.136	NA	4.29	3.91	7.98	4.07	3.69	AT1G06550	protein_coding	ATP-dependent caseinolytic (Clp) protease/crotonase family protein
AT1G06560	80	84	172	139	none	0.65	NA	none	0.651	NA	103	116	138	157	none	1	NA	none	0.332	NA	4.04	3.81	3.23	-0.58	-0.8	AT1G06560	protein_coding	NOL1/NOP2/sun family protein
AT1G06570	0	0	0	0	none	1	NA	none	1	NA	0	0	0	0	none	1	NA	none	1	NA	4.04	4.99	5.46	0.47	1.41	AT1G06570	protein_coding	phytoene desaturation 1
AT1G06580	33	26	49	38	none	1	NA	none	0.346	NA	25	9	12	7	none	1	NA	Ref	0.0492	0	2.35	2.64	2.25	-0.39	-0.1	AT1G06580	protein_coding	Pentatricopeptide repeat (PPR) superfamily protein
AT1G06590	105	102	163	135	none	0.893	NA	none	0.434	NA	53	63	50	54	none	1	NA	none	0.609	NA	2.17	1.96	2.42	0.46	0.25	AT1G06590	protein_coding	no_data
AT1G06610	0	0	0	0	none	1	NA	none	1	NA	0	0	0	0	none	1	NA	none	1	NA	no_data	no_data	no_data	no_data	no_data	AT1G06610	pre_trna	pre-tRNA
AT1G06620	0	0	0	0	none	1	NA	none	1	NA	0	0	0	0	none	1	NA	none	1	NA	1.68	1.52	1.81	0.29	0.13	AT1G06620	protein_coding	2-oxoglutarate (2OG) and Fe(II)-dependent oxygenase superfamily protein
AT1G06630	84	55	108	61	none	0.975	NA	Ref	0.000126	1.41	0	0	0	1	none	1	NA	none	1	NA	3.36	4.19	4.39	0.19	1.02	AT1G06630	protein_coding	F-box/RNI-like superfamily protein
AT1G06640	43	0	72	0	none	1	NA	Ref	3.6e-31	209.801	3	0	2	0	none	1	NA	none	0.208	NA	1.96	2.59	2.45	-0.15	0.48	AT1G06640	protein_coding	2-oxoglutarate (2OG) and Fe(II)-dependent oxygenase superfamily protein
AT1G06645	2	0	4	2	none	1	NA	none	0.64	NA	4	5	2	0	none	0.986	NA	none	0.68	NA	no_data	no_data	no_data	no_data	no_data	AT1G06645	protein_coding	2-oxoglutarate (2OG) and Fe(II)-dependent oxygenase superfamily protein
AT1G06650	5	10	31	23	none	0.594	NA	none	0.77	NA	14	22	8	10	none	1	NA	none	0.441	NA	2.14	3	2.2	-0.8	0.06	AT1G06650	protein_coding	2-oxoglutarate (2OG) and Fe(II)-dependent oxygenase superfamily protein
AT1G06660	172	170	238	242	none	1	NA	none	1	NA	422	355	321	306	none	0.858	NA	none	0.101	NA	no_data	no_data	no_data	no_data	no_data	AT1G06660	protein_coding	no_data
AT1G06670	622	504	901	786	none	0.851	NA	Ref	4.81e-05	1.143	2341	1726	2925	1994	none	0.57	NA	Ref	1.09e-56	1.766	7.45	6.55	5.77	-0.78	-1.68	AT1G06670	protein_coding	nuclear DEIH-boxhelicase
AT1G06680	2514	2421	3192	3454	mother	0.0431	1.013	none	0.478	NA	2275	2273	1592	1632	none	1	NA	none	0.791	NA	6.75	6.7	4.66	-2.04	-2.09	AT1G06680	protein_coding	photosystem II subunit P-1
AT1G06690	20	15	18	33	none	0.354	NA	none	0.714	NA	76	183	65	112	none	0.686	NA	Other	2.66e-11	2.344	4.05	4.76	3.36	-1.4	-0.7	AT1G06690	protein_coding	NAD(P)-linked oxidoreductase superfamily protein
AT1G06700	38	34	69	62	none	1	NA	none	0.677	NA	428	400	399	374	none	1	NA	none	0.351	NA	4.89	6.03	4.38	-1.66	-0.51	AT1G06700	protein_coding	Protein kinase superfamily protein
AT1G06710	0	0	0	0	none	1	NA	none	1	NA	44	41	37	67	none	0.378	NA	none	0.212	NA	2.43	1.89	1.68	-0.21	-0.75	AT1G06710	protein_coding	Tetratricopeptide repeat (TPR)-like superfamily protein
AT1G06720	84	73	116	127	none	0.809	NA	none	1	NA	336	385	515	593	none	1	NA	Other	0.0132	1.013	6.24	5.46	3.82	-1.63	-2.42	AT1G06720	protein_coding	P-loop containing nucleoside triphosphate hydrolases superfamily protein
AT1G06730	69	43	70	66	none	0.556	NA	none	0.109	NA	26	20	32	32	none	1	NA	none	0.748	NA	4.85	5.3	4.16	-1.14	-0.69	AT1G06730	protein_coding	pfkB-like carbohydrate kinase family protein
AT1G06740	0	0	0	0	none	1	NA	none	1	NA	0	0	0	0	none	1	NA	none	1	NA	3.62	2.89	2.97	0.09	-0.65	AT1G06740	transposable_element_gene	transposable element gene
AT1G06750	0	0	0	0	none	1	NA	none	1	NA	0	0	0	0	none	1	NA	none	1	NA	2.07	1.86	1.7	-0.16	-0.37	AT1G06750	protein_coding	P-loop containing nucleoside triphosphate hydrolases superfamily protein
AT1G06760	2015	2067	2562	2767	none	0.71	NA	Other	0.0435	0	3646	3728	2917	3205	none	0.438	NA	Other	0.00296	1.021	7.8	7.46	6.7	-0.75	-1.1	AT1G06760	protein_coding	winged-helix DNA-binding transcription factor family protein
AT1G06770	26	15	29	36	none	0.435	NA	none	0.64	NA	87	64	58	73	none	0.4	NA	none	0.962	NA	3.31	3.16	2.94	-0.22	-0.37	AT1G06770	protein_coding	DREB2A-interacting protein 1
AT1G06780	20	9	15	22	none	0.248	NA	none	0.665	NA	6	11	7	6	none	0.986	NA	none	0.879	NA	6.49	7.54	7.39	-0.15	0.9	AT1G06780	protein_coding	galacturonosyltransferase 6
AT1G06790	0	0	0	0	none	1	NA	none	1	NA	1	3	7	3	none	0.847	NA	none	1	NA	6.62	5.5	5	-0.49	-1.62	AT1G06790	protein_coding	RNA polymerase Rpb7 N-terminal domain-containing protein
AT1G06800	41	48	39	44	none	1	NA	none	0.658	NA	1	1	2	1	none	1	NA	none	1	NA	3.9	3.84	3.01	-0.83	-0.89	AT1G06800	protein_coding	alpha/beta-Hydrolases superfamily protein
AT1G06810	2	0	1	2	none	0.882	NA	none	1	NA	1	1	4	1	none	1	NA	none	1	NA	no_data	no_data	no_data	no_data	no_data	AT1G06810	protein_coding	no_data
AT1G06820	68	74	111	128	none	1	NA	none	0.497	NA	310	224	254	223	none	0.705	NA	Ref	0.0016	1.109	5.31	4.59	4.88	0.28	-0.44	AT1G06820	protein_coding	carotenoid isomerase
AT1G06830	0	0	0	0	none	1	NA	none	1	NA	0	0	0	0	none	1	NA	none	1	NA	1.58	1.79	1.77	-0.03	0.18	AT1G06830	protein_coding	Glutaredoxin family protein
AT1G06840	22	10	37	32	none	0.675	NA	none	0.133	NA	46	26	29	27	none	0.815	NA	none	0.216	NA	3.22	2.67	4.04	1.37	0.83	AT1G06840	protein_coding	Leucine-rich repeat protein kinase family protein
AT1G06850	36	22	39	23	none	1	NA	Ref	0.0331	0	52	39	44	47	none	0.895	NA	none	0.737	NA	2.1	2.54	1.72	-0.82	-0.38	AT1G06850	protein_coding	basic leucine-zipper 52
AT1G06860	0	0	0	0	none	1	NA	none	1	NA	0	0	0	0	none	1	NA	none	1	NA	no_data	no_data	no_data	no_data	no_data	AT1G06860	pre_trna	pre-tRNA
AT1G06870	57	67	69	107	none	0.788	NA	Other	0.0416	0	139	161	120	163	none	0.93	NA	Other	0.024	0	4.94	4.77	5.5	0.73	0.56	AT1G06870	protein_coding	Peptidase S24/S26A/S26B/S26C family protein
AT1G06880	0	0	0	0	none	1	NA	none	1	NA	0	0	0	0	none	1	NA	none	1	NA	no_data	no_data	no_data	no_data	no_data	AT1G06880	pre_trna	pre-tRNA
AT1G06890	101	77	104	80	none	1	NA	Ref	0.0472	0	140	114	121	98	none	1	NA	none	0.0706	NA	5.26	5.38	5.58	0.2	0.32	AT1G06890	protein_coding	nodulin MtN21 /EamA-like transporter family protein
AT1G06900	26	26	44	45	none	1	NA	none	1	NA	70	102	104	102	none	0.54	NA	none	0.205	NA	5.27	5.56	4.81	-0.75	-0.46	AT1G06900	protein_coding	Insulinase (Peptidase family M16) family protein
AT1G06910	15	19	18	26	none	1	NA	none	0.45	NA	35	31	38	32	none	1	NA	none	0.681	NA	no_data	no_data	no_data	no_data	no_data	AT1G06910	protein_coding	TRF-like 7
AT1G06920	0	0	0	0	none	1	NA	none	1	NA	0	0	0	0	none	1	NA	none	1	NA	no_data	no_data	no_data	no_data	no_data	AT1G06920	protein_coding	ovate family protein 4
AT1G06923	0	0	0	0	none	1	NA	none	1	NA	0	0	0	0	none	1	NA	none	1	NA	no_data	no_data	no_data	no_data	no_data	AT1G06923	protein_coding	no_data
AT1G06925	0	0	0	0	none	1	NA	none	1	NA	0	0	0	0	none	1	NA	none	1	NA	no_data	no_data	no_data	no_data	no_data	AT1G06925	protein_coding	no_data
AT1G06930	0	2	2	7	none	1	NA	none	0.237	NA	1	0	0	1	none	1	NA	none	1	NA	1.58	1.72	1.58	-0.14	0	AT1G06930	protein_coding	no_data
AT1G06950	1211	1138	2104	2012	none	1	NA	none	0.108	NA	311	142	317	292	mother	8.94e-06	1.412	Ref	1.4e-10	1.664	8.01	6.26	5.39	-0.87	-2.62	AT1G06950	protein_coding	translocon at the inner envelope membrane of chloroplasts 110
AT1G06960	0	0	0	0	none	1	NA	none	1	NA	98	87	82	90	none	0.915	NA	none	1	NA	5.75	4.89	4.48	-0.41	-1.27	AT1G06960	protein_coding	RNA-binding (RRM/RBD/RNP motifs) family protein
AT1G06970	3	1	2	7	none	0.705	NA	none	1	NA	0	0	1	0	none	1	NA	none	1	NA	2	2.05	2.1	0.06	0.1	AT1G06970	protein_coding	cation/hydrogen exchanger 14
AT1G06980	16	18	28	21	none	0.873	NA	none	0.988	NA	14	14	16	15	none	1	NA	none	1	NA	3.15	2.85	2.8	-0.05	-0.36	AT1G06980	protein_coding	no_data
AT1G06990	1	1	0	2	none	1	NA	none	1	NA	0	3	0	2	none	1	NA	none	0.208	NA	1.93	1.72	1.66	-0.07	-0.27	AT1G06990	protein_coding	GDSL-like Lipase/Acylhydrolase superfamily protein
AT1G07000	10	7	19	7	none	0.95	NA	none	0.14	NA	31	24	22	13	none	1	NA	none	0.187	NA	2	2.05	2.43	0.39	0.43	AT1G07000	protein_coding	exocyst subunit exo70 family protein B2
AT1G07010	20	14	43	42	none	0.966	NA	none	0.632	NA	32	55	22	34	none	1	NA	Other	0.019	1.015	5.73	5.9	5.45	-0.45	-0.27	AT1G07010	protein_coding	Calcineurin-like metallo-phosphoesterase superfamily protein
AT1G07020	6	5	16	13	none	1	NA	none	0.909	NA	181	92	136	94	none	0.678	NA	Ref	8.47e-08	1.705	5.41	5.3	5.3	0	-0.11	AT1G07020	protein_coding	no_data
AT1G07025	0	0	0	0	none	1	NA	none	1	NA	0	0	0	1	none	1	NA	none	1	NA	2.17	2.35	2.2	-0.15	0.03	AT1G07025	protein_coding	Mitochondrial substrate carrier family protein
AT1G07030	66	89	80	90	none	0.907	NA	none	0.177	NA	107	107	102	121	none	0.95	NA	none	0.581	NA	6.22	6.08	6	-0.07	-0.21	AT1G07030	protein_coding	Mitochondrial substrate carrier family protein
AT1G07040	105	116	172	142	none	0.533	NA	none	0.85	NA	526	493	291	338	none	0.436	NA	none	0.608	NA	6.22	6.72	7.26	0.54	1.03	AT1G07040	protein_coding	no_data
AT1G07050	0	0	1	0	none	1	NA	none	1	NA	0	1	0	0	none	1	NA	none	1	NA	1.72	1.62	1.85	0.23	0.13	AT1G07050	protein_coding	CCT motif family protein
AT1G07051	0	0	0	0	none	1	NA	none	1	NA	0	0	0	0	none	1	NA	none	1	NA	no_data	no_data	no_data	no_data	no_data	AT1G07051	mirna	MIR847a; miRNA
AT1G07060	2	0	0	0	none	1	NA	none	1	NA	1	1	0	1	none	1	NA	none	1	NA	1.68	1.81	1.66	-0.15	-0.02	AT1G07060	protein_coding	no_data
AT1G07070	6	2	14	7	none	1	NA	none	0.209	NA	0	0	0	0	none	1	NA	none	1	NA	7.76	6.05	5.92	-0.13	-1.84	AT1G07070	protein_coding	Ribosomal protein L35Ae family protein
AT1G07080	382	320	502	466	none	0.825	NA	Ref	0.0367	0	311	253	263	237	none	0.967	NA	Ref	0.0341	0	6.03	8	7.58	-0.42	1.56	AT1G07080	protein_coding	Thioredoxin superfamily protein
AT1G07090	2	1	1	13	none	0.401	NA	none	0.54	NA	14	0	2	11	mother	0.000756	4.985	none	0.39	NA	2.14	2.4	5.74	3.35	3.61	AT1G07090	protein_coding	Protein of unknown function (DUF640)
AT1G07100	0	0	0	0	none	1	NA	none	1	NA	0	0	0	0	none	1	NA	none	1	NA	no_data	no_data	no_data	no_data	no_data	AT1G07100	pre_trna	pre-tRNA
AT1G07110	66	59	133	145	none	0.88	NA	none	1	NA	134	130	138	129	none	1	NA	none	0.783	NA	7.55	7.04	6.89	-0.15	-0.67	AT1G07110	protein_coding	fructose-2,6-bisphosphatase
AT1G07119	0	0	0	0	none	1	NA	none	1	NA	6	7	2	3	none	1	NA	none	1	NA	no_data	no_data	no_data	no_data	no_data	AT1G07119	other_rna	other RNA
AT1G07120	0	0	0	0	none	1	NA	none	1	NA	4	4	2	3	none	1	NA	none	1	NA	2.17	2.18	2.66	0.47	0.49	AT1G07120	protein_coding	no_data
AT1G07128	0	0	0	0	none	1	NA	none	1	NA	0	0	2	1	none	1	NA	none	1	NA	no_data	no_data	no_data	no_data	no_data	AT1G07128	other_rna	no_data
AT1G07130	1	0	2	1	none	1	NA	none	1	NA	21	28	21	34	none	1	NA	none	0.168	NA	4.2	4.44	5.65	1.22	1.45	AT1G07130	protein_coding	Nucleic acid-binding, OB-fold-like protein
AT1G07135	580	385	445	309	none	1	NA	Ref	5.38e-14	1.65	1124	862	557	444	none	1	NA	Ref	2.26e-09	1.322	no_data	no_data	no_data	no_data	no_data	AT1G07135	protein_coding	glycine-rich protein
AT1G07140	950	596	1151	747	none	1	NA	Ref	9.94e-37	2.022	1253	461	1273	525	none	0.714	NA	Ref	5.29e-152	5.351	8.97	9.15	8.5	-0.65	-0.47	AT1G07140	protein_coding	Pleckstrin homology (PH) domain superfamily protein
AT1G07150	30	20	66	67	none	0.744	NA	none	0.531	NA	17	10	6	6	none	1	NA	none	0.687	NA	2	2.13	2.1	-0.02	0.1	AT1G07150	protein_coding	mitogen-activated protein kinase kinase kinase 13
AT1G07160	1	1	1	1	none	1	NA	none	1	NA	0	0	0	2	none	1	NA	none	1	NA	1.89	2.26	2.36	0.1	0.48	AT1G07160	protein_coding	Protein phosphatase 2C family protein
AT1G07170	5	14	19	15	none	0.343	NA	none	0.443	NA	2	6	3	1	none	0.828	NA	none	1	NA	7.06	6.19	6.86	0.67	-0.2	AT1G07170	protein_coding	PHF5-like protein
AT1G07175	0	0	0	0	none	1	NA	none	1	NA	0	0	0	0	none	1	NA	none	1	NA	no_data	no_data	no_data	no_data	no_data	AT1G07175	protein_coding	no_data
AT1G07180	3	2	2	2	none	1	NA	none	1	NA	4	0	2	1	none	0.968	NA	none	0.276	NA	2.43	1.9	2.02	0.12	-0.42	AT1G07180	protein_coding	alternative NAD(P)H dehydrogenase 1
AT1G07190	0	0	0	0	none	1	NA	none	1	NA	0	0	0	0	none	1	NA	none	1	NA	1.81	1.75	1.61	-0.14	-0.2	AT1G07190	protein_coding	no_data
AT1G07200	61	66	110	106	none	1	NA	none	1	NA	51	71	51	44	none	0.639	NA	none	0.763	NA	no_data	no_data	no_data	no_data	no_data	AT1G07200	protein_coding	Double Clp-N motif-containing P-loop nucleoside triphosphate hydrolases superfamily protein
AT1G07210	152	138	130	134	none	0.945	NA	none	0.914	NA	141	95	126	122	none	0.51	NA	none	0.0601	NA	5.19	5.43	4.28	-1.16	-0.92	AT1G07210	protein_coding	Ribosomal protein S18
AT1G07220	50	40	61	57	none	1	NA	none	0.54	NA	129	101	89	106	none	0.408	NA	none	0.929	NA	2.04	2.04	2.23	0.2	0.2	AT1G07220	protein_coding	Arabidopsis thaliana protein of unknown function (DUF821)
AT1G07230	61	43	74	67	none	0.858	NA	none	0.211	NA	274	373	220	366	none	0.623	NA	Other	1.64e-11	1.64	2.93	3.25	6.36	3.11	3.43	AT1G07230	protein_coding	non-specific phospholipase C1
AT1G07240	3	11	9	13	none	0.796	NA	none	0.107	NA	8	5	4	3	none	1	NA	none	0.819	NA	4.31	4.6	4	-0.59	-0.3	AT1G07240	protein_coding	UDP-glucosyl transferase 71C5
AT1G07250	89	85	174	114	none	0.363	NA	Ref	0.0483	0	134	95	111	101	none	0.822	NA	none	0.0727	NA	5.3	5.05	7.86	2.81	2.55	AT1G07250	protein_coding	UDP-glucosyl transferase 71C4
AT1G07260	9	3	17	10	none	1	NA	none	0.107	NA	31	25	32	23	none	1	NA	none	0.338	NA	3.56	4.01	3.34	-0.67	-0.22	AT1G07260	protein_coding	UDP-glucosyl transferase 71C3
AT1G07270	32	42	25	52	none	0.659	NA	Other	0.0121	1.079	59	66	55	55	none	1	NA	none	0.866	NA	3.09	2.9	2	-0.9	-1.09	AT1G07270	protein_coding	Cell division control, Cdc6
AT1G07280	19	10	23	35	none	0.309	NA	none	0.982	NA	23	22	7	31	none	0.109	NA	Other	0.0167	1.071	3.1	6.19	7.42	1.23	4.31	AT1G07280	protein_coding	Tetratricopeptide repeat (TPR)-like superfamily protein
AT1G07290	0	0	0	0	none	1	NA	none	1	NA	0	0	0	0	none	1	NA	none	1	NA	2.46	2.84	2.32	-0.52	-0.14	AT1G07290	protein_coding	golgi nucleotide sugar transporter 2
AT1G07300	8	12	26	38	none	1	NA	none	0.375	NA	22	22	20	26	none	1	NA	none	0.845	NA	4.03	3.68	4.4	0.71	0.37	AT1G07300	protein_coding	josephin protein-related
AT1G07310	68	70	113	124	none	1	NA	none	0.792	NA	103	126	93	105	none	1	NA	none	0.208	NA	2.77	4.35	4.14	-0.21	1.38	AT1G07310	protein_coding	Calcium-dependent lipid-binding (CaLB domain) family protein
AT1G07320	2031	1778	3551	3025	none	0.956	NA	Ref	7.46e-12	1.199	2549	2011	2559	2132	none	0.806	NA	Ref	1.35e-22	1.355	7.05	6.03	4.98	-1.05	-2.07	AT1G07320	protein_coding	ribosomal protein L4
AT1G07330	2	0	4	0	none	1	NA	none	0.16	NA	0	1	1	3	none	1	NA	none	0.588	NA	1.58	1.66	1.77	0.1	0.18	AT1G07330	protein_coding	no_data
AT1G07340	0	0	0	0	none	1	NA	none	1	NA	0	0	0	0	none	1	NA	none	1	NA	1.43	1.58	1.87	0.28	0.43	AT1G07340	protein_coding	sugar transporter 2
AT1G07350	376	320	773	783	none	0.394	NA	none	0.239	NA	386	290	496	525	mother	0.0391	1.07	none	0.0595	NA	4.79	5.04	4.68	-0.36	-0.11	AT1G07350	protein_coding	RNA-binding (RRM/RBD/RNP motifs) family protein
AT1G07360	524	469	651	662	none	0.569	NA	none	0.476	NA	1243	1308	1115	1313	none	0.489	NA	Other	0.00068	1.059	6.68	7.1	5.89	-1.2	-0.78	AT1G07360	protein_coding	CCCH-type zinc fingerfamily protein with RNA-binding domain
AT1G07370	0	0	0	0	none	1	NA	none	1	NA	249	275	276	277	none	0.986	NA	none	0.618	NA	8.04	6.43	4.53	-1.91	-3.51	AT1G07370	protein_coding	proliferating cellular nuclear antigen 1
AT1G07380	41	54	93	91	none	0.756	NA	none	0.588	NA	50	46	34	35	none	1	NA	none	1	NA	4.65	6.1	4.35	-1.75	-0.3	AT1G07380	protein_coding	Neutral/alkaline non-lysosomal ceramidase
AT1G07390	2	1	4	2	none	1	NA	none	0.729	NA	12	17	16	13	none	0.97	NA	none	1	NA	2.29	1.79	1.87	0.07	-0.42	AT1G07390	protein_coding	receptor like protein 1
AT1G07400	131	133	431	473	none	1	NA	none	0.655	NA	91	58	82	65	none	0.957	NA	Ref	0.0162	1.031	4.77	4.65	5.02	0.37	0.26	AT1G07400	protein_coding	HSP20-like chaperones superfamily protein
AT1G07410	1	3	5	5	none	0.987	NA	none	0.781	NA	0	2	1	0	none	0.911	NA	none	1	NA	2.23	2.89	3.72	0.83	1.49	AT1G07410	protein_coding	RAB GTPase homolog A2B
AT1G07420	67	46	75	68	none	0.814	NA	none	0.181	NA	79	62	63	57	none	1	NA	none	0.323	NA	3.92	4.71	4.7	-0.01	0.78	AT1G07420	protein_coding	sterol 4-alpha-methyl-oxidase 2-1
AT1G07430	0	0	2	0	none	1	NA	none	1	NA	0	0	0	1	none	1	NA	none	1	NA	3.2	4.23	5.91	1.68	2.71	AT1G07430	protein_coding	highly ABA-induced PP2C gene 2
AT1G07440	8	9	21	19	none	1	NA	none	1	NA	20	17	27	7	none	0.467	NA	Ref	0.0203	1.07	3.25	2.17	1.98	-0.19	-1.27	AT1G07440	protein_coding	NAD(P)-binding Rossmann-fold superfamily protein
AT1G07450	5	5	9	6	none	1	NA	none	0.882	NA	10	15	4	2	none	0.938	NA	none	1	NA	2.26	1.98	1.68	-0.3	-0.58	AT1G07450	protein_coding	NAD(P)-binding Rossmann-fold superfamily protein
AT1G07460	0	0	0	0	none	1	NA	none	1	NA	0	0	0	0	none	1	NA	none	1	NA	1.49	1.63	1.58	-0.05	0.1	AT1G07460	protein_coding	Concanavalin A-like lectin family protein
AT1G07470	80	42	101	56	none	1	NA	Ref	5e-06	1.712	0	0	0	0	none	1	NA	none	1	NA	7.27	8.03	7.53	-0.51	0.26	AT1G07470	protein_coding	Transcription factor IIA, alpha/beta subunit
AT1G07473	0	0	2	0	none	1	NA	none	1	NA	4	6	4	5	none	1	NA	none	0.831	NA	no_data	no_data	no_data	no_data	no_data	AT1G07473	protein_coding	no_data
AT1G07476	0	0	0	0	none	1	NA	none	1	NA	0	0	0	0	none	1	NA	none	1	NA	no_data	no_data	no_data	no_data	no_data	AT1G07476	protein_coding	no_data
AT1G07480	51	48	72	58	none	0.995	NA	none	0.56	NA	115	106	90	72	none	1	NA	none	0.286	NA	7.27	8.03	7.53	-0.51	0.26	AT1G07480	protein_coding	Transcription factor IIA, alpha/beta subunit
AT1G07485	2	2	2	0	none	0.924	NA	none	0.676	NA	2	1	0	0	none	1	NA	none	1	NA	3.15	1.96	1.81	-0.16	-1.35	AT1G07485	protein_coding	no_data
AT1G07490	0	0	0	0	none	1	NA	none	1	NA	0	0	0	0	none	1	NA	none	1	NA	no_data	no_data	no_data	no_data	no_data	AT1G07490	protein_coding	ROTUNDIFOLIA like 3
AT1G07500	26	21	17	8	none	0.827	NA	none	0.192	NA	0	0	0	0	none	1	NA	none	1	NA	2.38	2.71	2.57	-0.13	0.19	AT1G07500	protein_coding	no_data
AT1G07510	102	80	123	128	none	0.64	NA	none	0.54	NA	170	164	129	142	none	0.986	NA	none	0.907	NA	7.13	7.72	7.86	0.14	0.73	AT1G07510	protein_coding	FTSH protease 10
AT1G07520	149	108	231	217	none	0.54	NA	Ref	0.0468	0	209	151	147	147	none	0.45	NA	none	0.0997	NA	2.56	2.92	2.68	-0.24	0.12	AT1G07520	protein_coding	GRAS family transcription factor
AT1G07530	93	71	130	135	none	0.582	NA	none	0.476	NA	119	147	118	111	none	0.742	NA	none	0.608	NA	3.46	4.36	5.32	0.95	1.86	AT1G07530	protein_coding	SCARECROW-like 14
AT1G07540	1	0	2	0	none	1	NA	none	0.54	NA	1	0	0	1	none	1	NA	none	1	NA	2.41	2.4	2.56	0.16	0.15	AT1G07540	protein_coding	TRF-like 2
AT1G07550	0	0	0	0	none	1	NA	none	1	NA	0	0	0	0	none	1	NA	none	1	NA	1.63	1.78	1.79	0.01	0.15	AT1G07550	protein_coding	Leucine-rich repeat protein kinase family protein
AT1G07560	0	0	0	0	none	1	NA	none	1	NA	1	0	0	0	none	1	NA	none	1	NA	1.68	1.69	1.72	0.03	0.04	AT1G07560	protein_coding	Leucine-rich repeat protein kinase family protein
AT1G07570	308	337	524	562	none	1	NA	none	0.242	NA	340	350	290	340	none	0.847	NA	none	0.206	NA	7.38	5.56	5.81	0.25	-1.57	AT1G07570	protein_coding	Protein kinase superfamily protein
AT1G07580	0	0	0	0	none	1	NA	none	1	NA	0	0	0	0	none	1	NA	none	1	NA	no_data	no_data	no_data	no_data	no_data	AT1G07580	pre_trna	pre-tRNA
AT1G07590	3	7	1	36	none	0.241	NA	Other	8.31e-05	4.1	13	0	9	0	none	1	NA	Ref	1.08e-05	7.929	5.19	10.13	11.42	1.3	6.24	AT1G07590	protein_coding	Tetratricopeptide repeat (TPR)-like superfamily protein
AT1G07600	0	0	0	0	none	1	NA	none	1	NA	0	0	0	0	none	1	NA	none	1	NA	5.19	10.13	11.42	1.3	6.24	AT1G07600	protein_coding	metallothionein 1A
AT1G07610	1	0	2	2	none	1	NA	none	1	NA	0	1	0	0	none	1	NA	none	1	NA	3.71	5.92	7.9	1.98	4.19	AT1G07610	protein_coding	metallothionein 1C
AT1G07615	59	55	88	85	none	1	NA	none	0.9	NA	147	132	160	150	none	1	NA	none	0.513	NA	4.28	4.28	3.98	-0.3	-0.3	AT1G07615	protein_coding	GTP-binding protein Obg/CgtA
AT1G07620	0	0	1	0	none	1	NA	none	1	NA	3	2	1	0	none	1	NA	none	1	NA	no_data	no_data	no_data	no_data	no_data	AT1G07620	protein_coding	GTP-binding protein Obg/CgtA
AT1G07630	24	25	51	49	none	1	NA	none	1	NA	0	0	0	0	none	1	NA	none	1	NA	3.54	3.81	4.56	0.75	1.03	AT1G07630	protein_coding	pol-like 5
AT1G07640	12	6	11	9	none	0.959	NA	none	0.391	NA	8	14	13	7	none	0.693	NA	none	1	NA	1.63	1.72	4.23	2.51	2.6	AT1G07640	protein_coding	Dof-type zinc finger DNA-binding family protein
AT1G07645	2	2	0	4	none	0.9	NA	none	0.64	NA	0	0	0	0	none	1	NA	none	1	NA	no_data	no_data	no_data	no_data	no_data	AT1G07645	protein_coding	dessication-induced 1VOC superfamily protein
AT1G07650	14	12	49	42	none	1	NA	none	0.72	NA	14	16	15	20	none	1	NA	none	0.65	NA	3.43	2.26	2.94	0.67	-0.5	AT1G07650	protein_coding	Leucine-rich repeat transmembrane protein kinase
AT1G07660	345	718	499	910	none	0.576	NA	Other	1.6e-55	2.993	991	1042	865	1093	none	0.134	NA	Other	3.96e-05	1.114	10.27	9.85	9.24	-0.61	-1.03	AT1G07660	protein_coding	Histone superfamily protein
AT1G07670	672	522	1037	877	none	0.766	NA	Ref	1.34e-07	1.241	1061	876	1068	1056	none	0.142	NA	Ref	0.00481	1.029	6.26	7.17	8.12	0.96	1.86	AT1G07670	protein_coding	endomembrane-type CA-ATPase 4
AT1G07680	1	1	9	7	none	1	NA	none	1	NA	0	0	0	0	none	1	NA	none	1	NA	1.63	1.86	1.89	0.03	0.26	AT1G07680	protein_coding	no_data
AT1G07690	3	0	1	17	none	0.0594	NA	none	1	NA	0	0	0	0	none	1	NA	none	1	NA	2.49	8.18	6.44	-1.74	3.95	AT1G07690	protein_coding	no_data
AT1G07700	20	2	36	7	none	1	NA	Ref	4.52e-08	6.063	82	54	61	51	none	0.937	NA	none	0.0587	NA	3.82	4.67	3.64	-1.03	-0.18	AT1G07700	protein_coding	Thioredoxin superfamily protein
AT1G07702	0	0	0	0	none	1	NA	none	1	NA	0	0	0	0	none	1	NA	none	1	NA	no_data	no_data	no_data	no_data	no_data	AT1G07702	small_nucleolar_rna	snoRNA
AT1G07705	93	120	143	160	none	0.927	NA	none	0.124	NA	101	82	120	101	none	1	NA	none	0.16	NA	5.73	5.56	5.37	-0.19	-0.36	AT1G07705	protein_coding	NOT2 / NOT3 / NOT5 family
AT1G07710	7	2	12	16	none	0.558	NA	none	0.646	NA	6	2	3	1	none	1	NA	none	0.39	NA	no_data	no_data	no_data	no_data	no_data	AT1G07710	protein_coding	Ankyrin repeat family protein
AT1G07720	14	13	23	45	none	0.62	NA	none	0.437	NA	25	5	8	35	mother	7.76e-06	4.089	none	1	NA	1.77	2.55	6.12	3.57	4.36	AT1G07720	protein_coding	3-ketoacyl-CoA synthase 3
AT1G07725	0	0	1	0	none	1	NA	none	1	NA	0	0	0	0	none	1	NA	none	1	NA	no_data	no_data	no_data	no_data	no_data	AT1G07725	protein_coding	exocyst subunit exo70 family protein H6
AT1G07728	0	0	0	0	none	1	NA	none	1	NA	0	0	0	0	none	1	NA	none	1	NA	no_data	no_data	no_data	no_data	no_data	AT1G07728	other_rna	other RNA
AT1G07730	0	0	0	0	none	1	NA	none	1	NA	0	0	0	0	none	1	NA	none	1	NA	3.43	2.75	2.6	-0.15	-0.84	no_data	no_data	no_data
AT1G07740	16	10	22	18	none	1	NA	none	0.401	NA	26	28	36	31	none	1	NA	none	1	NA	3.43	2.75	2.6	-0.15	-0.84	AT1G07740	protein_coding	Tetratricopeptide repeat (TPR)-like superfamily protein
AT1G07745	14	6	20	19	none	0.765	NA	none	0.331	NA	20	21	16	13	none	1	NA	none	0.963	NA	2.91	2.66	2.32	-0.34	-0.58	AT1G07745	protein_coding	homolog of RAD51 D
AT1G07747	0	0	0	0	none	1	NA	none	1	NA	0	0	0	2	none	1	NA	none	1	NA	no_data	no_data	no_data	no_data	no_data	AT1G07747	protein_coding	Bifunctional inhibitor/lipid-transfer protein/seed storage 2S albumin superfamily protein
AT1G07750	192	4	198	11	none	0.535	NA	Ref	1.12e-93	183.056	0	0	0	0	none	1	NA	none	1	NA	5.12	8.14	8.12	-0.02	3	AT1G07750	protein_coding	RmlC-like cupins superfamily protein
AT1G07760	0	0	0	0	none	1	NA	none	1	NA	0	0	0	0	none	1	NA	none	1	NA	no_data	no_data	no_data	no_data	no_data	AT1G07760	pre_trna	pre-tRNA
AT1G07770	0	0	0	0	none	1	NA	none	1	NA	0	0	0	0	none	1	NA	none	1	NA	11.32	10.78	10.48	-0.3	-0.84	AT1G07770	protein_coding	ribosomal protein S15A
AT1G07780	14	26	19	36	none	1	NA	Other	0.0144	1.073	28	1	30	3	none	1	NA	Ref	6.1e-12	15.635	6.68	5.68	5.52	-0.16	-1.16	AT1G07780	protein_coding	phosphoribosylanthranilate isomerase 1
AT1G07790	798	1619	627	1487	none	0.181	NA	Other	1.18e-139	4.027	1684	1862	1547	2008	mother	0.0474	1.029	Other	3.33e-13	1.257	7.26	6.21	4.92	-1.28	-2.33	AT1G07790	protein_coding	Histone superfamily protein
AT1G07795	0	0	0	1	none	1	NA	none	1	NA	0	0	0	0	none	1	NA	none	1	NA	3.68	4.11	4.3	0.19	0.62	AT1G07795	protein_coding	no_data
AT1G07800	0	0	0	0	none	1	NA	none	1	NA	0	0	0	0	none	1	NA	none	1	NA	no_data	no_data	no_data	no_data	no_data	AT1G07800	transposable_element_gene	transposable element gene
AT1G07810	98	94	112	104	none	1	NA	none	0.816	NA	127	64	91	88	none	0.115	NA	Ref	0.00288	1.136	6.26	7.17	8.12	0.96	1.86	AT1G07810	protein_coding	ER-type Ca2+-ATPase 1
AT1G07820	298	240	308	290	none	0.672	NA	none	0.0601	NA	370	327	464	364	none	0.855	NA	Ref	0.00154	1.084	10.27	9.85	9.24	-0.61	-1.03	AT1G07820	protein_coding	Histone superfamily protein
AT1G07830	238	224	320	407	none	0.154	NA	none	0.283	NA	171	157	173	170	none	1	NA	none	0.722	NA	6	5.06	4.66	-0.41	-1.34	AT1G07830	protein_coding	ribosomal protein L29 family protein
AT1G07840	26	10	27	14	none	1	NA	Ref	0.00527	1.301	21	19	39	35	none	1	NA	none	0.866	NA	7.29	6.93	6.17	-0.76	-1.12	AT1G07840	protein_coding	Sas10/Utp3/C1D family
AT1G07850	5	7	1	30	none	0.0738	NA	Other	0.000851	2.43	2	1	1	2	none	1	NA	none	1	NA	1.81	1.9	1.89	-0.01	0.08	AT1G07850	protein_coding	Protein of unknown function (DUF604)
AT1G07860	3	5	14	10	none	0.9	NA	none	1	NA	2	5	6	9	none	1	NA	none	0.551	NA	1.85	1.79	1.77	-0.03	-0.08	AT1G07860	protein_coding	no_data
AT1G07870	405	353	497	461	none	0.961	NA	none	0.0885	NA	357	304	262	278	none	0.542	NA	none	0.575	NA	5.08	6.67	5.29	-1.38	0.21	AT1G07870	protein_coding	Protein kinase superfamily protein
AT1G07880	1	0	1	0	none	1	NA	none	1	NA	2	1	2	0	none	1	NA	none	0.588	NA	1.58	1.63	1.74	0.11	0.16	AT1G07880	protein_coding	Protein kinase superfamily protein
AT1G07885	0	0	0	0	none	1	NA	none	1	NA	0	0	0	0	none	1	NA	none	1	NA	no_data	no_data	no_data	no_data	no_data	AT1G07885	protein_coding	no_data
AT1G07890	632	639	600	789	mother	0.0224	1.048	Other	0.00138	1.071	1362	1472	1534	1889	none	0.243	NA	Other	1.43e-07	1.156	7.43	6.89	7.98	1.09	0.56	AT1G07890	protein_coding	ascorbate peroxidase 1
AT1G07900	0	0	0	0	none	1	NA	none	1	NA	0	0	0	0	none	1	NA	none	1	NA	no_data	no_data	no_data	no_data	no_data	AT1G07900	protein_coding	LOB domain-containing protein 1
AT1G07901	0	0	0	0	none	1	NA	none	1	NA	0	0	0	0	none	1	NA	none	1	NA	no_data	no_data	no_data	no_data	no_data	AT1G07901	protein_coding	no_data
AT1G07910	17	50	50	59	none	0.103	NA	Other	0.00132	1.386	152	160	154	172	none	1	NA	none	0.528	NA	3.29	3.7	3.33	-0.38	0.04	AT1G07910	protein_coding	RNAligase
AT1G07920	160	145	506	472	none	1	NA	none	0.395	NA	712	583	815	717	none	0.917	NA	Ref	8.06e-05	1.126	11.39	11.36	11.17	-0.19	-0.22	AT1G07920	protein_coding	GTP binding Elongation factor Tu family protein
AT1G07930	618	511	477	494	none	0.144	NA	none	0.185	NA	0	0	0	0	none	1	NA	none	1	NA	11.39	11.36	11.17	-0.19	-0.22	AT1G07930	protein_coding	GTP binding Elongation factor Tu family protein
AT1G07940	4246	4514	5675	6409	none	0.27	NA	Other	8.14e-10	1.111	10224	10002	10766	11236	none	0.0518	NA	none	0.471	NA	11.39	11.36	11.17	-0.19	-0.22	AT1G07940	protein_coding	GTP binding Elongation factor Tu family protein
AT1G07950	47	22	63	47	none	0.616	NA	Ref	0.00496	1.192	0	0	0	0	none	1	NA	none	1	NA	6.67	6.01	4.78	-1.22	-1.89	AT1G07950	protein_coding	Surfeit locus protein 5 subunit 22 of Mediator complex
AT1G07960	38	28	56	29	none	0.818	NA	Ref	0.0178	1.036	73	59	62	51	none	1	NA	none	0.249	NA	5.1	5.11	5.29	0.18	0.19	AT1G07960	protein_coding	PDI-like 5-1
AT1G07970	114	110	131	123	none	1	NA	none	0.839	NA	136	140	155	117	none	0.576	NA	none	0.281	NA	5.26	4.47	3.72	-0.75	-1.54	AT1G07970	protein_coding	no_data
AT1G07980	41	51	44	74	none	0.826	NA	Other	0.0373	0	237	260	240	223	none	0.826	NA	none	1	NA	6.55	7.15	6.74	-0.41	0.19	AT1G07980	protein_coding	nuclear factor Y, subunit C10
AT1G07985	0	1	0	0	none	1	NA	none	1	NA	0	0	0	0	none	1	NA	none	1	NA	no_data	no_data	no_data	no_data	no_data	AT1G07985	protein_coding	Expressed protein
AT1G07990	221	211	260	264	none	1	NA	none	1	NA	371	300	300	266	none	0.967	NA	Ref	0.0138	1.016	4.64	5.21	5.66	0.45	1.02	AT1G07990	protein_coding	SIT4 phosphatase-associated family protein
AT1G08000	248	216	229	213	none	1	NA	none	0.267	NA	542	437	503	431	none	1	NA	Ref	0.000256	1.122	4.55	4.74	3.87	-0.87	-0.68	AT1G08000	protein_coding	GATA transcription factor 10
AT1G08005	1	2	4	3	none	1	NA	none	1	NA	4	7	2	1	none	1	NA	none	1	NA	no_data	no_data	no_data	no_data	no_data	AT1G08005	protein_coding	no_data
AT1G08010	131	77	130	78	none	1	NA	Ref	2.15e-06	1.619	265	166	219	140	none	1	NA	Ref	2.19e-09	1.665	4.55	4.74	3.87	-0.87	-0.68	AT1G08010	protein_coding	GATA transcription factor 11
AT1G08030	27	12	21	16	none	0.838	NA	none	0.098	NA	180	277	177	267	none	1	NA	Other	3.78e-09	1.592	4.87	5.13	5.39	0.25	0.52	AT1G08030	protein_coding	tyrosylprotein sulfotransferase
AT1G08032	0	0	0	0	none	1	NA	none	1	NA	0	0	0	0	none	1	NA	none	1	NA	no_data	no_data	no_data	no_data	no_data	AT1G08032	protein_coding	no_data
AT1G08035	13	7	19	8	none	1	NA	none	0.0602	NA	13	9	8	2	none	0.968	NA	none	0.139	NA	no_data	no_data	no_data	no_data	no_data	AT1G08035	protein_coding	no_data
AT1G08040	0	0	0	0	none	1	NA	none	1	NA	0	0	0	0	none	1	NA	none	1	NA	6.34	6.41	6.68	0.27	0.34	AT1G08040	protein_coding	Protein of unknown function (DUF707)
AT1G08050	38	13	36	56	mother	0.00244	1.614	none	0.291	NA	41	35	47	42	none	1	NA	none	0.626	NA	3.17	5.91	6.33	0.42	3.16	AT1G08050	protein_coding	Zinc finger (C3HC4-type RING finger) family protein
AT1G08060	107	151	143	191	none	1	NA	Other	0.000912	1.186	215	220	180	165	none	0.99	NA	none	0.839	NA	4.1	5.06	4.54	-0.52	0.43	AT1G08060	protein_coding	ATP-dependent helicase family protein
AT1G08065	0	0	0	0	none	1	NA	none	1	NA	0	0	0	2	none	1	NA	none	1	NA	1.49	1.62	1.91	0.29	0.42	AT1G08065	protein_coding	alpha carbonic anhydrase 5
AT1G08070	2	7	9	9	none	0.725	NA	none	0.421	NA	14	25	19	22	none	0.939	NA	none	0.246	NA	2.32	1.87	2.09	0.21	-0.23	AT1G08070	protein_coding	Tetratricopeptide repeat (TPR)-like superfamily protein
AT1G08080	0	0	0	0	none	1	NA	none	1	NA	0	0	0	0	none	1	NA	none	1	NA	1.89	2.07	2.05	-0.02	0.17	AT1G08080	protein_coding	alpha carbonic anhydrase 7
AT1G08090	0	0	0	0	none	1	NA	none	1	NA	0	0	0	0	none	1	NA	none	1	NA	1.85	2.18	2.25	0.07	0.4	AT1G08090	protein_coding	nitrate transporter 2:1
AT1G08100	0	0	0	0	none	1	NA	none	1	NA	0	0	0	0	none	1	NA	none	1	NA	2.49	2.62	2.56	-0.06	0.08	AT1G08100	protein_coding	nitrate transporter 2
AT1G08105	0	0	0	0	none	1	NA	none	1	NA	0	0	0	0	none	1	NA	none	1	NA	1.38	1.38	1.43	0.05	0.05	AT1G08105	transposable_element_gene	transposable element gene
AT1G08110	403	269	510	309	none	0.858	NA	Ref	1.56e-16	1.84	579	258	437	208	none	1	NA	Ref	1.52e-44	3.453	5.59	6.29	5.89	-0.4	0.3	AT1G08110	protein_coding	lactoylglutathione lyase family protein / glyoxalase I family protein
AT1G08115	0	0	0	0	none	1	NA	none	1	NA	0	0	0	0	none	1	NA	none	1	NA	no_data	no_data	no_data	no_data	no_data	AT1G08115	small_nuclear_rna	snRNA
AT1G08120	0	0	0	0	none	1	NA	none	1	NA	0	0	0	0	none	1	NA	none	1	NA	no_data	no_data	no_data	no_data	no_data	AT1G08120	protein_coding	no_data
AT1G08125	53	29	63	59	none	0.461	NA	none	0.0853	NA	11	0	9	0	none	1	NA	Ref	3.03e-05	6.709	no_data	no_data	no_data	no_data	no_data	AT1G08125	protein_coding	S-adenosyl-L-methionine-dependent methyltransferases superfamily protein
AT1G08130	1040	962	1142	1339	mother	0.0035	1.073	none	0.357	NA	2557	2260	2404	1924	none	0.317	NA	Ref	1.93e-15	1.258	5.99	5.63	4.78	-0.85	-1.2	AT1G08130	protein_coding	DNA ligase 1
AT1G08135	0	0	0	0	none	1	NA	none	1	NA	0	0	0	0	none	1	NA	none	1	NA	1.85	2	1.85	-0.15	0	AT1G08135	protein_coding	cation/H+ exchanger 6B
AT1G08140	0	0	0	0	none	1	NA	none	1	NA	0	0	2	0	none	1	NA	none	1	NA	no_data	no_data	no_data	no_data	no_data	AT1G08140	protein_coding	cation/H+ exchanger 6A
AT1G08150	0	0	0	0	none	1	NA	none	1	NA	0	0	1	0	none	1	NA	none	1	NA	no_data	no_data	no_data	no_data	no_data	AT1G08150	protein_coding	Cation/hydrogen exchanger family protein
AT1G08160	0	0	0	0	none	1	NA	none	1	NA	0	0	0	0	none	1	NA	none	1	NA	no_data	no_data	no_data	no_data	no_data	AT1G08160	protein_coding	Late embryogenesis abundant (LEA) hydroxyproline-rich glycoprotein family
AT1G08165	0	0	0	0	none	1	NA	none	1	NA	0	0	0	0	none	1	NA	none	1	NA	no_data	no_data	no_data	no_data	no_data	AT1G08165	protein_coding	no_data
AT1G08170	0	0	4	3	none	1	NA	none	1	NA	0	0	0	1	none	1	NA	none	1	NA	2	2.12	2.29	0.18	0.29	AT1G08170	protein_coding	Histone superfamily protein
AT1G08180	0	2	1	0	none	0.827	NA	none	1	NA	3	2	3	2	none	1	NA	none	1	NA	2.61	2.4	3.83	1.43	1.22	AT1G08180	protein_coding	no_data
AT1G08190	343	283	530	476	none	0.893	NA	Ref	0.0136	1.019	155	141	104	137	none	0.435	NA	none	0.524	NA	4.15	4.55	3.87	-0.68	-0.28	AT1G08190	protein_coding	vacuolar protein sorting 41
AT1G08200	963	890	1345	1220	none	1	NA	Ref	0.0151	1.008	0	1	0	2	none	1	NA	none	0.519	NA	9.18	9.16	9.48	0.32	0.3	AT1G08200	protein_coding	UDP-D-apiose/UDP-D-xylose synthase 2
AT1G08210	6	3	11	3	none	1	NA	none	0.181	NA	30	30	14	21	none	0.95	NA	none	0.588	NA	4.47	2.97	3.42	0.45	-1.05	AT1G08210	protein_coding	Eukaryotic aspartyl protease family protein
AT1G08220	75	66	105	72	none	0.809	NA	none	0.0863	NA	50	54	52	74	none	0.923	NA	none	0.23	NA	3.82	3.3	3.01	-0.29	-0.81	AT1G08220	protein_coding	no_data
AT1G08230	3	0	6	1	none	1	NA	none	0.0906	NA	10	1	10	3	none	1	NA	Ref	0.00484	1.633	1.58	2.17	1.58	-0.58	0	AT1G08230	no_data	no_data
AT1G08240	0	0	0	0	none	1	NA	none	1	NA	0	0	0	0	none	1	NA	none	1	NA	no_data	no_data	no_data	no_data	no_data	AT1G08240	pre_trna	pre-tRNA
AT1G08250	8	2	19	16	none	0.775	NA	none	0.181	NA	17	26	22	13	none	0.56	NA	none	1	NA	3.83	3.88	4.78	0.9	0.95	AT1G08250	protein_coding	arogenate dehydratase 6
AT1G08260	90	93	137	122	none	0.947	NA	none	0.884	NA	213	239	233	193	none	0.366	NA	none	0.813	NA	5.82	5.78	5.12	-0.66	-0.7	AT1G08260	protein_coding	DNA polymerase epsilon catalytic subunit
AT1G08270	8	20	23	25	none	0.597	NA	none	0.142	NA	15	36	11	36	none	1	NA	Other	1.62e-05	2.236	4.33	4.28	5.36	1.08	1.03	AT1G08270	protein_coding	no_data
AT1G08280	101	79	148	132	none	0.948	NA	none	0.166	NA	171	122	179	130	none	1	NA	Ref	0.000385	1.222	2.61	2.21	6.19	3.98	3.58	AT1G08280	protein_coding	Glycosyltransferase family 29 (sialyltransferase) family protein
AT1G08290	0	0	0	0	none	1	NA	none	1	NA	0	0	0	0	none	1	NA	none	1	NA	no_data	no_data	no_data	no_data	no_data	AT1G08290	protein_coding	WIP domain protein 3
AT1G08300	30	25	29	41	none	0.607	NA	none	0.9	NA	14	39	19	35	none	0.952	NA	Other	0.000401	1.62	no_data	no_data	no_data	no_data	no_data	AT1G08300	protein_coding	no vein-like
AT1G08310	0	0	1	1	none	1	NA	none	1	NA	0	1	0	0	none	1	NA	none	1	NA	1.63	2.21	2.07	-0.14	0.44	AT1G08310	protein_coding	alpha/beta-Hydrolases superfamily protein
AT1G08315	0	0	0	0	none	1	NA	none	1	NA	0	0	0	0	none	1	NA	none	1	NA	2.72	3.49	3.74	0.25	1.02	AT1G08315	protein_coding	ARM repeat superfamily protein
AT1G08320	0	0	0	0	none	1	NA	none	1	NA	1	0	0	0	none	1	NA	none	1	NA	2.38	4.42	2.49	-1.93	0.11	AT1G08320	protein_coding	bZIP transcription factor family protein
AT1G08340	1	2	1	2	none	1	NA	none	1	NA	0	1	0	0	none	1	NA	none	1	NA	1.89	2.16	2.28	0.12	0.39	AT1G08340	protein_coding	Rho GTPase activating protein with PAK-box/P21-Rho-binding domain
AT1G08350	26	17	39	24	none	1	NA	none	0.0824	NA	28	45	46	32	none	0.28	NA	none	0.906	NA	3.1	3.52	3.8	0.27	0.69	AT1G08350	protein_coding	Endomembrane protein 70 protein family
AT1G08360	1	0	2	2	none	1	NA	none	1	NA	2	0	1	1	none	1	NA	none	1	NA	10.02	9.03	9.03	0	-0.99	AT1G08360	protein_coding	Ribosomal protein L1p/L10e family
AT1G08370	0	0	0	0	none	1	NA	none	1	NA	106	131	96	116	none	1	NA	none	0.0936	NA	5.33	6.43	6.24	-0.19	0.9	AT1G08370	protein_coding	decapping 1
AT1G08380	1186	1564	1511	1990	none	1	NA	Other	1.12e-25	1.506	678	963	425	640	none	0.99	NA	Other	1.73e-20	1.715	8.58	8.25	5.94	-2.31	-2.64	AT1G08380	protein_coding	photosystem I subunit O
AT1G08390	21	14	36	36	none	0.89	NA	none	0.623	NA	47	66	47	39	none	0.612	NA	none	0.839	NA	5.25	4.3	3.83	-0.47	-1.42	AT1G08390	protein_coding	no_data
AT1G08400	5	2	3	7	none	0.606	NA	none	1	NA	27	34	12	21	none	1	NA	none	0.186	NA	no_data	no_data	no_data	no_data	no_data	AT1G08400	protein_coding	RINT-1 / TIP-1 family
AT1G08410	0	0	0	0	none	1	NA	none	1	NA	71	66	86	82	none	1	NA	none	0.822	NA	6.59	5.85	4.39	-1.46	-2.2	AT1G08410	protein_coding	P-loop containing nucleoside triphosphate hydrolases superfamily protein
AT1G08420	23	39	50	74	none	1	NA	Other	0.0175	1.055	145	132	146	116	none	0.975	NA	none	0.157	NA	5.09	5.54	6.23	0.69	1.14	AT1G08420	protein_coding	BRI1 suppressor 1 (BSU1)-like 2
AT1G08430	1	1	0	0	none	1	NA	none	1	NA	24	40	0	1	none	1	NA	none	0.575	NA	3.39	2.2	1.72	-0.48	-1.67	AT1G08430	protein_coding	aluminum-activated malate transporter 1
AT1G08440	0	0	0	0	none	1	NA	none	1	NA	0	0	0	0	none	1	NA	none	1	NA	no_data	no_data	no_data	no_data	no_data	AT1G08440	protein_coding	Aluminium activated malate transporter family protein
AT1G08450	0	0	0	0	none	1	NA	none	1	NA	0	0	0	0	none	1	NA	none	1	NA	6.53	5.23	4.11	-1.12	-2.42	AT1G08450	protein_coding	calreticulin 3
AT1G08460	55	45	107	81	none	1	NA	none	0.153	NA	137	167	101	130	none	1	NA	Other	0.033	0	5.51	6.03	6.35	0.32	0.85	AT1G08460	protein_coding	histone deacetylase 8
AT1G08465	8	6	10	9	none	1	NA	none	0.909	NA	0	0	0	0	none	1	NA	none	1	NA	no_data	no_data	no_data	no_data	no_data	AT1G08465	protein_coding	Plant-specific transcription factor YABBY family protein
AT1G08470	0	0	4	2	none	1	NA	none	1	NA	0	0	0	0	none	1	NA	none	1	NA	5.23	4.42	6.2	1.78	0.97	AT1G08470	protein_coding	strictosidine synthase-like 3
AT1G08480	0	0	0	0	none	1	NA	none	1	NA	0	0	0	0	none	1	NA	none	1	NA	6.82	6.77	7.06	0.29	0.23	AT1G08480	protein_coding	no_data
AT1G08490	57	51	78	84	none	0.963	NA	none	1	NA	64	82	84	87	none	0.936	NA	none	0.382	NA	4.38	4.63	3.86	-0.77	-0.52	AT1G08490	protein_coding	chloroplastic NIFS-like cysteine desulfurase
AT1G08500	8	11	9	4	none	0.63	NA	none	0.896	NA	0	0	0	0	none	1	NA	none	1	NA	2.68	2.16	2.02	-0.14	-0.66	AT1G08500	protein_coding	early nodulin-like protein 18
AT1G08510	27	26	7	10	none	0.987	NA	none	0.791	NA	150	124	141	148	none	0.781	NA	none	0.637	NA	4.8	6.01	6.3	0.29	1.5	AT1G08510	protein_coding	fatty acyl-ACP thioesterases B
AT1G08520	4	1	8	8	none	0.833	NA	none	0.546	NA	0	0	0	0	none	1	NA	none	1	NA	8.1	6.36	5.37	-0.99	-2.74	AT1G08520	protein_coding	ALBINA 1
AT1G08530	90	93	100	98	none	1	NA	none	1	NA	0	0	0	0	none	1	NA	none	1	NA	no_data	no_data	no_data	no_data	no_data	AT1G08530	protein_coding	no_data
AT1G08540	1085	753	1654	1283	none	0.412	NA	Ref	1.29e-23	1.574	0	0	0	0	none	1	NA	none	1	NA	5.48	4.6	3.92	-0.69	-1.57	AT1G08540	protein_coding	RNApolymerase sigma subunit 2
AT1G08550	82	84	181	175	none	1	NA	none	1	NA	167	146	137	167	none	0.468	NA	none	0.909	NA	5.3	4.72	4.27	-0.44	-1.03	AT1G08550	protein_coding	non-photochemical quenching 1
AT1G08560	4004	2890	4979	3802	none	0.465	NA	Ref	9.72e-74	1.658	7930	4635	6608	4116	none	0.323	NA	Ref	1.59e-310	2.548	9.32	9.93	8.53	-1.4	-0.79	AT1G08560	protein_coding	syntaxin of plants 111
AT1G08570	462	276	990	751	none	0.121	NA	Ref	1.18e-17	1.729	491	217	334	179	none	0.694	NA	Ref	6.69e-32	3.002	4.8	7.46	7.21	-0.24	2.42	AT1G08570	protein_coding	atypical CYS HIS rich thioredoxin 4
AT1G08580	891	850	910	883	none	1	NA	none	0.449	NA	1484	1450	1948	1856	none	1	NA	none	0.283	NA	8.84	8.26	7.57	-0.69	-1.27	AT1G08580	protein_coding	no_data
AT1G08590	10	14	10	16	none	1	NA	none	0.454	NA	26	46	18	22	none	0.965	NA	none	0.162	NA	4.06	4.6	4.63	0.03	0.56	AT1G08590	protein_coding	Leucine-rich receptor-like protein kinase family protein
AT1G08592	0	0	0	0	none	1	NA	none	1	NA	0	0	0	0	none	1	NA	none	1	NA	no_data	no_data	no_data	no_data	no_data	AT1G08592	other_rna	no_data
AT1G08600	311	339	447	392	none	0.316	NA	none	0.864	NA	963	984	809	915	none	0.705	NA	none	0.075	NA	7.06	8.36	6.77	-1.59	-0.29	AT1G08600	protein_coding	P-loop containing nucleoside triphosphate hydrolases superfamily protein
AT1G08610	110	80	144	79	none	0.666	NA	Ref	3.22e-05	1.431	223	138	259	161	none	1	NA	Ref	6.69e-10	1.728	3	2.63	2.35	-0.28	-0.65	AT1G08610	protein_coding	Pentatricopeptide repeat (PPR) superfamily protein
AT1G08620	66	88	111	124	none	0.888	NA	none	0.152	NA	137	180	126	178	none	1	NA	Other	0.000665	1.184	3.85	4.66	5.08	0.42	1.23	AT1G08620	protein_coding	Transcription factor jumonji (jmj) family protein / zinc finger (C5HC2 type) family protein
AT1G08630	1285	755	1763	1238	none	0.0525	NA	Ref	1.94e-50	2.06	1245	1060	764	673	none	1	NA	Ref	9.39e-05	1.108	7.14	7.38	6.54	-0.84	-0.61	AT1G08630	protein_coding	threonine aldolase 1
AT1G08640	425	301	515	489	none	0.0574	NA	Ref	0.000328	1.134	579	1393	700	1604	none	0.998	NA	Other	6.42e-154	4.579	5.5	5.17	4.67	-0.5	-0.83	AT1G08640	protein_coding	Chloroplast J-like domain 1
AT1G08650	1667	1101	2460	1873	none	0.0743	NA	Ref	6e-43	1.735	820	650	1169	1032	none	0.67	NA	Ref	8.75e-07	1.186	3.07	3.29	3.45	0.16	0.38	AT1G08650	protein_coding	phosphoenolpyruvate carboxylase kinase 1
AT1G08660	45	40	94	72	none	0.995	NA	none	0.351	NA	105	69	75	68	none	0.773	NA	none	0.0636	NA	3	3.09	4.15	1.06	1.15	AT1G08660	protein_coding	MALE GAMETOPHYTE DEFECTIVE 2
AT1G08670	0	0	0	0	none	1	NA	none	1	NA	0	0	0	0	none	1	NA	none	1	NA	1.54	1.79	1.66	-0.14	0.12	AT1G08670	protein_coding	ENTH/VHS family protein
AT1G08680	88	82	145	155	none	0.947	NA	none	1	NA	132	153	147	115	none	0.366	NA	none	0.785	NA	5.21	5.34	4.68	-0.66	-0.53	AT1G08680	protein_coding	ARF GAP-like zinc finger-containing protein ZIGA4
AT1G08695	0	0	0	0	none	1	NA	none	1	NA	0	0	0	0	none	1	NA	none	1	NA	no_data	no_data	no_data	no_data	no_data	AT1G08695	protein_coding	SCR-like 3
AT1G08700	0	0	0	0	none	1	NA	none	1	NA	391	390	373	400	none	0.995	NA	none	0.699	NA	7.64	7.91	7.74	-0.17	0.1	AT1G08700	protein_coding	Presenilin-1
AT1G08710	7	5	16	26	none	0.825	NA	none	1	NA	16	21	28	34	none	1	NA	none	0.49	NA	4.16	4.22	3.86	-0.36	-0.3	AT1G08710	protein_coding	F-box family protein
AT1G08720	42	52	62	86	none	1	NA	none	0.122	NA	79	81	59	83	none	0.811	NA	none	0.262	NA	4.98	5.14	6.57	1.43	1.59	AT1G08720	protein_coding	Protein kinase superfamily protein
AT1G08730	1	2	4	2	none	0.959	NA	none	1	NA	4	9	7	3	none	0.639	NA	none	1	NA	2.72	2.7	2.32	-0.38	-0.4	AT1G08730	protein_coding	Myosin family protein with Dil domain
AT1G08735	0	0	0	0	none	1	NA	none	1	NA	0	0	0	0	none	1	NA	none	1	NA	1.85	2.05	1.94	-0.1	0.1	AT1G08735	transposable_element_gene	transposable element gene
AT1G08740	0	0	0	0	none	1	NA	none	1	NA	0	0	0	0	none	1	NA	none	1	NA	1.54	1.66	1.66	-0.01	0.12	AT1G08740	transposable_element_gene	transposable element gene
AT1G08750	20	13	36	31	none	0.962	NA	none	0.386	NA	15	9	17	11	none	1	NA	none	0.308	NA	3.94	4.97	3.96	-1.01	0.03	AT1G08750	protein_coding	Peptidase C13 family
AT1G08760	17	9	29	19	none	1	NA	none	0.128	NA	42	39	39	35	none	1	NA	none	0.808	NA	no_data	no_data	no_data	no_data	no_data	AT1G08760	protein_coding	Plant protein of unknown function (DUF936)
AT1G08770	15	8	18	7	none	1	NA	none	0.0574	NA	0	0	0	0	none	1	NA	none	1	NA	3.36	3.91	4.15	0.24	0.78	AT1G08770	protein_coding	prenylated RAB acceptor 1
AT1G08780	24	34	48	59	none	1	NA	none	0.23	NA	82	128	94	180	none	0.892	NA	Other	3.98e-08	1.768	8.65	8.23	7.54	-0.69	-1.11	AT1G08780	protein_coding	ABI3-interacting protein 3
AT1G08790	0	0	0	1	none	1	NA	none	1	NA	0	0	0	0	none	1	NA	none	1	NA	no_data	no_data	no_data	no_data	no_data	AT1G08790	protein_coding	Protein of unknown function (DUF1685)
AT1G08800	1	3	7	7	none	0.992	NA	none	0.788	NA	1	0	2	2	none	1	NA	none	1	NA	2.26	4.39	6.25	1.87	3.99	AT1G08800	protein_coding	Protein of unknown function, DUF593
AT1G08810	0	0	1	0	none	1	NA	none	1	NA	1	0	0	0	none	1	NA	none	1	NA	2.1	2.27	7.58	5.31	5.48	AT1G08810	protein_coding	myb domain protein 60
AT1G08820	0	0	0	0	none	1	NA	none	1	NA	8	6	1	2	none	1	NA	none	1	NA	no_data	no_data	no_data	no_data	no_data	AT1G08820	protein_coding	vamp/synaptobrevin-associated protein 27-2
AT1G08830	174	148	357	344	none	0.873	NA	none	0.316	NA	2	0	0	0	none	1	NA	none	1	NA	6.26	7.7	8.5	0.8	2.24	AT1G08830	protein_coding	copper/zinc superoxide dismutase 1
AT1G08840	30	30	40	62	none	0.673	NA	none	0.368	NA	129	144	149	152	none	1	NA	none	0.642	NA	2.29	1.71	1.43	-0.27	-0.86	AT1G08840	protein_coding	DNA replication helicase, putative
AT1G08845	5	7	15	22	none	1	NA	none	0.54	NA	0	0	0	0	none	1	NA	none	1	NA	no_data	no_data	no_data	no_data	no_data	AT1G08845	protein_coding	Ribosomal L18p/L5e family protein
AT1G08860	56	44	94	110	none	0.532	NA	none	0.975	NA	14	21	10	27	none	0.908	NA	Other	0.0251	1.025	2.26	4.61	2.82	-1.8	0.55	AT1G08860	protein_coding	Calcium-dependent phospholipid-binding Copine family protein
AT1G08870	0	0	0	0	none	1	NA	none	1	NA	0	0	0	0	none	1	NA	none	1	NA	no_data	no_data	no_data	no_data	no_data	AT1G08870	pre_trna	pre-tRNA
AT1G08880	630	941	1073	1476	none	0.705	NA	Other	3.02e-27	1.717	1807	1755	1805	1852	none	0.847	NA	none	1	NA	7.08	7	5.84	-1.16	-1.24	AT1G08880	protein_coding	Histone superfamily protein
AT1G08890	1	0	2	0	none	1	NA	none	0.54	NA	0	0	0	0	none	1	NA	none	1	NA	2.23	2.63	2.69	0.06	0.46	AT1G08890	protein_coding	Major facilitator superfamily protein
AT1G08900	5	3	10	5	none	1	NA	none	0.408	NA	0	2	4	3	none	0.979	NA	none	0.689	NA	2.23	2.63	2.69	0.06	0.46	AT1G08900	protein_coding	Major facilitator superfamily protein
AT1G08910	414	107	482	131	none	1	NA	Ref	9.43e-88	9.495	200	207	203	186	none	0.95	NA	none	0.889	NA	no_data	no_data	no_data	no_data	no_data	AT1G08910	protein_coding	zinc ion binding;zinc ion binding
AT1G08920	3	4	5	4	none	1	NA	none	1	NA	0	0	2	1	none	1	NA	none	1	NA	1.77	2.55	4.73	2.18	2.97	AT1G08920	protein_coding	ERD (early response to dehydration) six-like 1
AT1G08930	22	46	76	95	none	0.522	NA	Other	0.00619	1.171	56	46	86	52	none	0.886	NA	Ref	0.0265	0	1.81	1.58	1.43	-0.15	-0.37	AT1G08930	protein_coding	Major facilitator superfamily protein
AT1G08940	0	0	0	0	none	1	NA	none	1	NA	1	11	2	1	none	0.601	NA	none	0.562	NA	3.39	3.52	6.51	2.98	3.11	AT1G08940	protein_coding	Phosphoglycerate mutase family protein
AT1G08950	0	0	0	0	none	1	NA	none	1	NA	0	0	0	0	none	1	NA	none	1	NA	no_data	no_data	no_data	no_data	no_data	AT1G08950	pre_trna	pre-tRNA
AT1G08960	1	1	4	10	none	1	NA	none	1	NA	13	7	6	7	none	0.99	NA	none	0.884	NA	3.57	3.63	4.13	0.5	0.56	AT1G08960	protein_coding	cation exchanger 11
AT1G08970	85	104	72	77	none	0.988	NA	none	0.419	NA	117	106	108	97	none	1	NA	none	0.519	NA	5.09	5.1	5.37	0.27	0.28	AT1G08970	protein_coding	nuclear factor Y, subunit C9
AT1G08980	0	0	0	0	none	1	NA	none	1	NA	0	0	0	0	none	1	NA	none	1	NA	3.81	7.51	5.66	-1.85	1.86	AT1G08980	protein_coding	amidase 1
AT1G08985	0	0	0	0	none	1	NA	none	1	NA	0	0	0	0	none	1	NA	none	1	NA	no_data	no_data	no_data	no_data	no_data	AT1G08985	protein_coding	AP2/B3-like transcriptional factor family protein
AT1G08990	0	0	0	0	none	1	NA	none	1	NA	0	0	0	0	none	1	NA	none	1	NA	1.85	1.75	2.31	0.56	0.46	AT1G08990	protein_coding	plant glycogenin-like starch initiation protein 5
AT1G09000	28	18	33	35	none	0.746	NA	none	0.553	NA	14	27	22	15	none	0.448	NA	none	0.818	NA	1.93	2.38	2.28	-0.1	0.35	AT1G09000	protein_coding	NPK1-related protein kinase 1
AT1G09010	260	193	463	364	none	1	NA	Ref	3.12e-05	1.24	523	482	409	413	none	0.919	NA	none	0.641	NA	6.26	7.13	5.85	-1.28	-0.42	AT1G09010	protein_coding	glycoside hydrolase family 2 protein
AT1G09020	35	61	61	90	none	0.994	NA	Other	0.00195	1.231	184	204	158	186	none	1	NA	none	0.167	NA	4.28	5.03	4.26	-0.77	-0.02	AT1G09020	protein_coding	homolog of yeast sucrose nonfermenting 4
AT1G09026	0	0	0	0	none	1	NA	none	1	NA	0	0	0	0	none	1	NA	none	1	NA	no_data	no_data	no_data	no_data	no_data	AT1G09026	protein_coding	no_data
AT1G09030	0	0	0	0	none	1	NA	none	1	NA	0	0	0	0	none	1	NA	none	1	NA	2.1	2.57	2.28	-0.29	0.17	AT1G09030	protein_coding	nuclear factor Y, subunit B4
AT1G09040	4	1	8	0	none	0.876	NA	Ref	0.0237	1.252	16	14	15	14	none	1	NA	none	0.952	NA	no_data	no_data	no_data	no_data	no_data	AT1G09040	protein_coding	no_data
AT1G09050	5	0	1	1	none	0.788	NA	none	0.491	NA	11	8	3	5	none	0.964	NA	none	1	NA	no_data	no_data	no_data	no_data	no_data	AT1G09050	protein_coding	no_data
AT1G09060	116	108	141	103	none	0.676	NA	none	0.109	NA	186	97	138	126	none	0.0792	NA	Ref	0.000109	1.292	4.24	3.77	4.74	0.98	0.5	AT1G09060	protein_coding	Zinc finger, RING-type;Transcription factor jumonji/aspartyl beta-hydroxylase
AT1G09070	3682	2977	3900	3466	none	0.0872	NA	Ref	3.68e-21	1.267	2510	2089	1677	1355	none	1	NA	Ref	3.3e-16	1.306	3.93	5.37	5.27	-0.1	1.34	AT1G09070	protein_coding	soybean gene regulated by cold-2
AT1G09080	0	0	0	0	none	1	NA	none	1	NA	0	0	0	0	none	1	NA	none	1	NA	2.29	2.24	2.07	-0.17	-0.22	AT1G09080	protein_coding	Heat shock protein 70 (Hsp 70) family protein
AT1G09090	0	0	0	0	none	1	NA	none	1	NA	0	0	0	0	none	1	NA	none	1	NA	2.66	2.78	3.86	1.08	1.2	AT1G09090	protein_coding	respiratory burst oxidase homolog B
AT1G09100	0	0	0	0	none	1	NA	none	1	NA	0	0	0	0	none	1	NA	none	1	NA	4.11	5.54	5.77	0.22	1.66	AT1G09100	protein_coding	26S proteasome AAA-ATPase subunit RPT5B
AT1G09110	0	0	0	0	none	1	NA	none	1	NA	0	0	0	0	none	1	NA	none	1	NA	no_data	no_data	no_data	no_data	no_data	AT1G09110	pre_trna	pre-tRNA
AT1G09130	252	192	174	162	none	0.634	NA	none	0.0597	NA	976	852	751	699	none	0.944	NA	Ref	0.0115	1.013	7.57	7.21	6.25	-0.97	-1.32	AT1G09130	protein_coding	ATP-dependent caseinolytic (Clp) protease/crotonase family protein
AT1G09140	221	199	356	345	none	0.987	NA	none	0.501	NA	51	47	46	53	none	0.995	NA	none	1	NA	6.14	7.75	8.4	0.65	2.26	AT1G09140	protein_coding	SERINE-ARGININE PROTEIN 30
AT1G09150	119	124	106	117	none	1	NA	none	0.671	NA	181	170	152	163	none	0.975	NA	none	1	NA	5.53	5.56	5.38	-0.18	-0.14	AT1G09150	protein_coding	pseudouridine synthase and archaeosine transglycosylase (PUA) domain-containing protein
AT1G09155	0	0	0	0	none	1	NA	none	1	NA	0	0	0	0	none	1	NA	none	1	NA	2.35	3.05	6.56	3.51	4.21	AT1G09155	protein_coding	phloem protein 2-B15
AT1G09157	4	2	6	9	none	0.855	NA	none	1	NA	0	3	0	3	none	1	NA	none	0.208	NA	no_data	no_data	no_data	no_data	no_data	AT1G09157	protein_coding	Protein of unknown function (DUF679)
AT1G09160	253	222	326	277	none	1	NA	none	0.058	NA	55	73	58	77	none	1	NA	none	0.0694	NA	4.5	3.71	3.78	0.07	-0.72	AT1G09160	protein_coding	Protein phosphatase 2C family protein
AT1G09170	1	0	0	0	none	1	NA	none	1	NA	0	0	0	0	none	1	NA	none	1	NA	1.72	1.78	1.61	-0.17	-0.11	AT1G09170	protein_coding	P-loop nucleoside triphosphate hydrolases superfamily protein with CH (Calponin Homology) domain
AT1G09176	0	0	0	0	none	1	NA	none	1	NA	0	0	0	0	none	1	NA	none	1	NA	no_data	no_data	no_data	no_data	no_data	AT1G09176	protein_coding	no_data
AT1G09180	30	67	58	110	none	0.993	NA	Other	4.88e-07	2.013	169	189	130	157	none	1	NA	none	0.154	NA	3.83	3.74	2.69	-1.05	-1.14	AT1G09180	protein_coding	secretion-associated RAS super family 1
AT1G09190	216	110	314	203	none	0.521	NA	Ref	3.23e-13	2.025	321	170	417	267	none	0.702	NA	Ref	5.58e-18	2.101	5.98	4.58	4.47	-0.11	-1.51	AT1G09190	protein_coding	Tetratricopeptide repeat (TPR)-like superfamily protein
AT1G09195	57	48	170	140	none	1	NA	none	0.246	NA	156	119	119	126	none	0.549	NA	none	0.425	NA	no_data	no_data	no_data	no_data	no_data	AT1G09195	protein_coding	no_data
AT1G09200	5571	1256	4933	1408	mother	5.99e-06	1.122	Ref	0	13.777	10034	2837	8840	2689	none	0.308	NA	Ref	0	10.682	8.55	7.26	5.38	-1.88	-3.17	AT1G09200	protein_coding	Histone superfamily protein
AT1G09210	934	1028	1086	1388	none	0.167	NA	Other	1.73e-07	1.189	1174	1322	1113	1268	none	1	NA	Other	7.36e-05	1.094	7.41	8.58	7.93	-0.65	0.52	AT1G09210	protein_coding	calreticulin 1b
AT1G09220	57	48	69	59	none	1	NA	none	0.43	NA	117	79	115	68	none	1	NA	Ref	7.17e-05	1.398	2.72	2.17	2.52	0.35	-0.2	AT1G09220	protein_coding	Pentatricopeptide repeat (PPR) superfamily protein
AT1G09230	233	183	294	309	none	0.239	NA	none	0.293	NA	516	344	408	306	none	0.857	NA	Ref	1.16e-10	1.505	6.04	5.48	4.99	-0.49	-1.05	AT1G09230	protein_coding	RNA-binding (RRM/RBD/RNP motifs) family protein
AT1G09240	0	0	0	1	none	1	NA	none	1	NA	0	0	0	0	none	1	NA	none	1	NA	1.85	2	1.74	-0.26	-0.1	AT1G09240	protein_coding	nicotianamine synthase 3
AT1G09245	0	0	0	0	none	1	NA	none	1	NA	0	0	0	0	none	1	NA	none	1	NA	no_data	no_data	no_data	no_data	no_data	AT1G09245	protein_coding	Plant self-incompatibility protein S1 family
AT1G09250	0	0	0	0	none	1	NA	none	1	NA	33	9	16	13	none	0.552	NA	Ref	0.0166	1.072	2.32	2.49	2.45	-0.05	0.12	AT1G09250	protein_coding	basic helix-loop-helix (bHLH) DNA-binding superfamily protein
AT1G09260	0	0	0	0	none	1	NA	none	1	NA	0	0	0	0	none	1	NA	none	1	NA	no_data	no_data	no_data	no_data	no_data	AT1G09260	protein_coding	Chaperone DnaJ-domain superfamily protein
AT1G09270	0	0	0	0	none	1	NA	none	1	NA	0	0	0	0	none	1	NA	none	1	NA	5.45	6.2	5.7	-0.5	0.26	AT1G09270	protein_coding	importin alpha isoform 4
AT1G09280	0	0	0	0	none	1	NA	none	1	NA	72	87	69	96	none	1	NA	none	0.0682	NA	5.69	5.64	4.97	-0.67	-0.72	AT1G09280	protein_coding	no_data
AT1G09290	0	0	0	0	none	1	NA	none	1	NA	19	18	16	31	none	0.699	NA	none	0.343	NA	3.05	3.56	2.66	-0.91	-0.4	AT1G09290	protein_coding	no_data
AT1G09300	0	0	0	0	none	1	NA	none	1	NA	28	29	24	30	none	1	NA	none	0.753	NA	6.06	5.45	5.37	-0.08	-0.7	AT1G09300	protein_coding	Metallopeptidase M24 family protein
AT1G09310	13	10	9	6	none	1	NA	none	0.715	NA	17	15	26	16	none	0.998	NA	none	0.415	NA	6.9	3.97	7.2	3.23	0.3	AT1G09310	protein_coding	Protein of unknown function, DUF538
AT1G09320	8	6	3	8	none	0.72	NA	none	0.865	NA	11	20	14	20	none	1	NA	none	0.179	NA	5.49	5.86	4.92	-0.94	-0.57	AT1G09320	protein_coding	agenet domain-containing protein
AT1G09330	0	0	0	0	none	1	NA	none	1	NA	0	0	0	0	none	1	NA	none	1	NA	5.79	6.72	6.39	-0.33	0.59	AT1G09330	protein_coding	no_data
AT1G09340	0	0	0	0	none	1	NA	none	1	NA	34	34	33	27	none	1	NA	none	0.779	NA	5.17	4.69	2.9	-1.8	-2.28	AT1G09340	protein_coding	chloroplast RNA binding
AT1G09350	0	0	0	0	none	1	NA	none	1	NA	0	0	0	0	none	1	NA	none	1	NA	2.07	2.04	1.98	-0.05	-0.09	AT1G09350	protein_coding	galactinol synthase 3
AT1G09360	0	0	0	0	none	1	NA	none	1	NA	0	0	0	0	none	1	NA	none	1	NA	1.68	1.78	1.87	0.09	0.19	AT1G09360	protein_coding	Plant invertase/pectin methylesterase inhibitor superfamily protein
AT1G09370	1	0	8	3	none	1	NA	none	0.54	NA	21	8	7	27	mother	0.00454	2.039	none	0.748	NA	1.58	6.96	2.26	-4.7	0.68	AT1G09370	protein_coding	Plant invertase/pectin methylesterase inhibitor superfamily protein
AT1G09380	3	2	11	14	none	1	NA	none	1	NA	10	4	4	10	none	0.519	NA	none	1	NA	3.92	7.12	5.28	-1.83	1.37	AT1G09380	protein_coding	nodulin MtN21 /EamA-like transporter family protein
AT1G09390	8	12	17	30	none	1	NA	none	0.232	NA	11	30	11	27	none	1	NA	Other	0.000493	1.709	3.25	3.66	2.88	-0.78	-0.37	AT1G09390	protein_coding	GDSL-like Lipase/Acylhydrolase superfamily protein
AT1G09400	3	6	23	26	none	0.944	NA	none	0.681	NA	2	4	3	6	none	1	NA	none	0.504	NA	2.17	2.07	2.46	0.39	0.29	AT1G09400	protein_coding	FMN-linked oxidoreductases superfamily protein
AT1G09410	4	5	5	2	none	0.853	NA	none	0.827	NA	17	7	16	7	none	1	NA	Ref	0.0259	0	1.81	2.19	2.09	-0.1	0.28	AT1G09410	protein_coding	pentatricopeptide (PPR) repeat-containing protein
AT1G09415	4	6	15	18	none	1	NA	none	0.698	NA	63	65	68	89	none	0.915	NA	none	0.404	NA	4.08	3.58	3.73	0.15	-0.35	AT1G09415	protein_coding	NIM1-interacting 3
AT1G09420	192	181	297	403	none	0.0895	NA	none	0.15	NA	322	311	229	243	none	0.986	NA	none	1	NA	8.27	7.53	7.48	-0.06	-0.79	AT1G09420	protein_coding	glucose-6-phosphate dehydrogenase 4
AT1G09421	0	0	0	0	none	1	NA	none	1	NA	1	0	2	0	none	1	NA	none	0.519	NA	no_data	no_data	no_data	no_data	no_data	AT1G09421	other_rna	other RNA
AT1G09430	48	48	60	70	none	0.994	NA	none	0.791	NA	209	168	116	101	none	1	NA	none	0.0999	NA	3.88	2.99	5.75	2.76	1.87	AT1G09430	protein_coding	ATP-citrate lyase A-3
AT1G09440	2	0	0	1	none	0.827	NA	none	1	NA	1	2	0	1	none	1	NA	none	1	NA	2.35	2.23	3.97	1.74	1.62	AT1G09440	protein_coding	Protein kinase superfamily protein
AT1G09450	30	40	29	55	none	0.825	NA	Other	0.0203	1.013	168	194	138	188	none	0.907	NA	Other	0.012	1.028	2.54	2.07	1.58	-0.49	-0.95	AT1G09450	protein_coding	Protein kinase superfamily protein
AT1G09460	42	23	65	80	none	0.142	NA	none	0.416	NA	77	70	63	94	none	0.439	NA	none	0.365	NA	4.31	6.06	5.63	-0.43	1.32	AT1G09460	protein_coding	Carbohydrate-binding X8 domain superfamily protein
AT1G09470	66	65	87	98	none	0.982	NA	none	0.912	NA	113	105	103	88	none	1	NA	none	0.456	NA	no_data	no_data	no_data	no_data	no_data	AT1G09470	protein_coding	no_data
AT1G09480	0	0	0	0	none	1	NA	none	1	NA	0	0	0	0	none	1	NA	none	1	NA	3.52	3.08	2.19	-0.89	-1.34	AT1G09480	protein_coding	NAD(P)-binding Rossmann-fold superfamily protein
AT1G09483	0	0	0	1	none	1	NA	none	1	NA	0	0	0	0	none	1	NA	none	1	NA	no_data	no_data	no_data	no_data	no_data	AT1G09483	protein_coding	no_data
AT1G09490	193	160	250	233	none	0.909	NA	none	0.165	NA	272	283	195	196	none	1	NA	none	0.905	NA	3.52	3.08	2.19	-0.89	-1.34	AT1G09490	protein_coding	NAD(P)-binding Rossmann-fold superfamily protein
AT1G09500	261	308	236	272	none	1	NA	Other	0.039	0	280	200	90	81	none	0.817	NA	Ref	0.0433	0	3.73	3.6	2.81	-0.79	-0.93	AT1G09500	protein_coding	NAD(P)-binding Rossmann-fold superfamily protein
AT1G09510	2	0	1	1	none	1	NA	none	1	NA	1	0	0	0	none	1	NA	none	1	NA	2.14	7.72	5.44	-2.28	3.31	AT1G09510	protein_coding	NAD(P)-binding Rossmann-fold superfamily protein
AT1G09520	48	47	87	78	none	1	NA	none	0.884	NA	0	0	0	0	none	1	NA	none	1	NA	2.66	2.37	1.79	-0.58	-0.87	AT1G09520	protein_coding	no_data
AT1G09530	129	145	198	234	none	1	NA	none	0.178	NA	10	26	11	13	none	0.78	NA	none	0.135	NA	3.69	3.33	2.95	-0.38	-0.74	AT1G09530	protein_coding	phytochrome interacting factor 3
AT1G09540	1	0	0	6	none	0.59	NA	none	1	NA	11	0	0	8	mother	0.00155	5.963	none	1	NA	no_data	no_data	no_data	no_data	no_data	AT1G09540	protein_coding	myb domain protein 61
AT1G09550	26	18	9	53	mother	0.000162	2.353	Other	0.0115	1.128	54	10	1	50	mother	1.51e-18	24.232	none	0.0583	NA	2.89	2.45	9.44	6.99	6.55	AT1G09550	protein_coding	Pectinacetylesterase family protein
AT1G09560	96	77	78	54	none	0.977	NA	Ref	0.0462	0	323	217	236	220	none	0.258	NA	Ref	0.00111	1.119	2.66	2.15	4.59	2.44	1.94	AT1G09560	protein_coding	germin-like protein 5
AT1G09570	572	466	882	769	none	0.885	NA	Ref	0.000107	1.131	1366	1125	1219	921	none	0.748	NA	Ref	1.35e-14	1.363	5.19	3.99	6.02	2.03	0.83	AT1G09570	protein_coding	phytochrome A
AT1G09575	69	87	84	144	none	0.633	NA	Other	0.00168	1.207	45	134	32	70	none	0.869	NA	Other	1.17e-11	3.073	3.07	5.13	6.63	1.51	3.56	AT1G09575	protein_coding	Protein of unknown function (DUF607)
AT1G09580	366	203	467	230	none	0.836	NA	Ref	1.4e-27	2.634	484	333	458	312	none	1	NA	Ref	8.72e-13	1.607	no_data	no_data	no_data	no_data	no_data	AT1G09580	protein_coding	emp24/gp25L/p24 family/GOLD family protein
AT1G09590	5454	3894	3607	3597	mother	2.39e-23	1.28	Ref	1.04e-25	1.287	3419	3060	4242	4365	mother	0.00255	1.05	Ref	0.0369	0	11.37	10.57	10.33	-0.24	-1.04	AT1G09590	protein_coding	Translation protein SH3-like family protein
AT1G09600	38	18	31	32	none	0.324	NA	none	0.158	NA	72	46	39	37	none	0.843	NA	none	0.215	NA	4.91	3.94	2.32	-1.62	-2.58	AT1G09600	protein_coding	Protein kinase superfamily protein
AT1G09610	0	0	0	0	none	1	NA	none	1	NA	0	0	0	0	none	1	NA	none	1	NA	1.89	1.91	2.15	0.24	0.27	AT1G09610	protein_coding	Protein of unknown function (DUF579)
AT1G09620	491	575	663	803	none	1	NA	Other	9.43e-05	1.135	1088	1074	1188	1201	none	1	NA	none	1	NA	5.97	5.98	5.32	-0.67	-0.66	AT1G09620	protein_coding	ATP binding;leucine-tRNA ligases;aminoacyl-tRNA ligases;nucleotide binding;ATP binding;aminoacyl-tRNA ligases
AT1G09625	0	0	0	0	none	1	NA	none	1	NA	0	0	0	0	none	1	NA	none	1	NA	no_data	no_data	no_data	no_data	no_data	AT1G09625	protein_coding	no_data
AT1G09630	0	0	0	0	none	1	NA	none	1	NA	0	0	0	0	none	1	NA	none	1	NA	4.81	5.03	4.87	-0.17	0.05	AT1G09630	protein_coding	RAB GTPase 11C
AT1G09640	466	434	678	607	none	1	NA	none	0.0991	NA	38	22	37	26	none	1	NA	none	0.0517	NA	9.01	8.55	8.1	-0.46	-0.91	AT1G09640	protein_coding	Translation elongation factor EF1B, gamma chain
AT1G09645	133	111	206	187	none	1	NA	none	0.227	NA	97	94	72	67	none	1	NA	none	0.832	NA	no_data	no_data	no_data	no_data	no_data	AT1G09645	protein_coding	no_data
AT1G09650	9	14	27	15	none	0.421	NA	none	0.965	NA	24	33	44	21	none	0.181	NA	none	0.535	NA	no_data	no_data	no_data	no_data	no_data	AT1G09650	protein_coding	F-box and associated interaction domains-containing protein
AT1G09660	0	0	0	0	none	1	NA	none	1	NA	144	121	139	138	none	0.917	NA	none	0.49	NA	2.07	2.27	2.15	-0.12	0.08	AT1G09660	protein_coding	RNA-binding KH domain-containing protein
AT1G09665	1	0	0	0	none	1	NA	none	1	NA	0	0	0	0	none	1	NA	none	1	NA	no_data	no_data	no_data	no_data	no_data	AT1G09665	protein_coding	Toll-Interleukin-Resistance (TIR) domain family protein
AT1G09680	75	31	73	48	none	0.558	NA	Ref	1.83e-05	1.691	0	15	4	13	none	0.652	NA	Other	3.62e-05	4.357	2.49	2.3	2.12	-0.18	-0.36	AT1G09680	protein_coding	Pentatricopeptide repeat (PPR) superfamily protein
AT1G09690	0	3	4	1	none	0.59	NA	none	1	NA	0	0	0	0	none	1	NA	none	1	NA	11.37	10.57	10.33	-0.24	-1.04	AT1G09690	protein_coding	Translation protein SH3-like family protein
AT1G09700	79	39	101	74	none	0.533	NA	Ref	0.000249	1.401	66	72	54	56	none	1	NA	none	0.872	NA	5.93	5.41	4.59	-0.82	-1.34	AT1G09700	protein_coding	dsRNA-binding domain-like superfamily protein
AT1G09710	29	14	30	32	none	0.43	NA	none	0.245	NA	18	15	15	8	none	1	NA	none	0.33	NA	no_data	no_data	no_data	no_data	no_data	AT1G09710	protein_coding	Homeodomain-like superfamily protein
AT1G09720	0	1	1	1	none	1	NA	none	1	NA	0	0	0	0	none	1	NA	none	1	NA	1.58	1.78	1.85	0.07	0.26	AT1G09720	protein_coding	Kinase interacting (KIP1-like) family protein
AT1G09730	138	104	196	140	none	1	NA	Ref	0.00135	1.161	112	88	90	81	none	1	NA	none	0.238	NA	3.78	4.13	4.69	0.56	0.92	AT1G09730	protein_coding	Cysteine proteinases superfamily protein
AT1G09740	0	0	3	6	none	1	NA	none	1	NA	9	3	4	5	none	0.811	NA	none	0.588	NA	2.93	3.27	3.31	0.04	0.39	AT1G09740	protein_coding	Adenine nucleotide alpha hydrolases-like superfamily protein
AT1G09750	635	486	954	835	none	0.465	NA	Ref	1.31e-06	1.209	0	0	0	0	none	1	NA	none	1	NA	7.41	3.2	2.73	-0.46	-4.67	AT1G09750	protein_coding	Eukaryotic aspartyl protease family protein
AT1G09760	1231	917	1600	1277	none	0.736	NA	Ref	2.36e-18	1.435	0	0	0	0	none	1	NA	none	1	NA	6.82	6.3	5.81	-0.49	-1.01	AT1G09760	protein_coding	U2 small nuclear ribonucleoprotein A
AT1G09770	1458	1327	2764	2316	none	0.454	NA	Ref	8.18e-08	1.152	342	410	394	361	none	0.233	NA	none	0.571	NA	9.01	9.44	8.66	-0.78	-0.35	AT1G09770	protein_coding	cell division cycle 5
AT1G09780	142	119	96	110	none	0.531	NA	none	1	NA	31	27	41	30	none	1	NA	none	0.386	NA	5.92	8.45	8.71	0.25	2.78	AT1G09780	protein_coding	Phosphoglycerate mutase, 2,3-bisphosphoglycerate-independent
AT1G09790	3	1	2	1	none	1	NA	none	0.696	NA	3	0	0	1	none	0.847	NA	none	1	NA	2.89	4.79	6.38	1.59	3.49	AT1G09790	protein_coding	COBRA-like protein 6 precursor
AT1G09794	0	0	3	6	none	1	NA	none	1	NA	7	8	9	1	none	0.449	NA	none	0.188	NA	no_data	no_data	no_data	no_data	no_data	AT1G09794	protein_coding	Cox19 family protein (CHCH motif)
AT1G09795	389	255	500	404	none	0.34	NA	Ref	1.01e-08	1.414	431	549	483	529	none	0.637	NA	Other	0.000963	1.087	7.73	7.05	6.17	-0.88	-1.57	AT1G09795	protein_coding	ATP phosphoribosyl transferase 2
AT1G09800	67	48	58	49	none	0.993	NA	none	0.187	NA	19	28	36	31	none	0.793	NA	none	0.753	NA	3.23	2.72	2.66	-0.07	-0.58	AT1G09800	protein_coding	Pseudouridine synthase family protein
AT1G09810	70	48	72	65	none	0.815	NA	none	0.149	NA	154	119	146	140	none	0.844	NA	none	0.192	NA	3.7	2.83	2.64	-0.19	-1.06	AT1G09810	protein_coding	evolutionarily conserved C-terminal region 11
AT1G09812	0	0	0	0	none	1	NA	none	1	NA	1	0	1	0	none	1	NA	none	1	NA	no_data	no_data	no_data	no_data	no_data	AT1G09812	protein_coding	no_data
AT1G09815	324	274	368	340	none	0.907	NA	none	0.0834	NA	256	499	206	404	none	1	NA	Other	1.72e-31	2.781	6.27	6.37	5.65	-0.73	-0.62	AT1G09815	protein_coding	polymerase delta 4
AT1G09820	147	111	232	197	none	0.931	NA	Ref	0.0202	1.009	28	23	32	22	none	1	NA	none	0.322	NA	2.54	2.77	2.73	-0.04	0.2	AT1G09820	protein_coding	Pentatricopeptide repeat (PPR-like) superfamily protein
AT1G09830	783	506	971	637	none	1	NA	Ref	2.36e-28	1.909	301	216	363	251	none	1	NA	Ref	4.44e-08	1.441	7.26	7.02	6.41	-0.61	-0.85	AT1G09830	protein_coding	Glycinamide ribonucleotide (GAR) synthetase
AT1G09840	164	187	255	258	none	0.887	NA	none	0.54	NA	130	158	118	128	none	1	NA	none	0.239	NA	4.69	5.01	4.86	-0.15	0.17	AT1G09840	protein_coding	shaggy-like protein kinase 41
AT1G09850	1	1	2	2	none	1	NA	none	1	NA	14	19	14	17	none	1	NA	none	0.642	NA	2.41	2.65	3.43	0.78	1.02	AT1G09850	protein_coding	xylem bark cysteine peptidase 3
AT1G09860	0	0	0	0	none	1	NA	none	1	NA	0	0	1	0	none	1	NA	none	1	NA	no_data	no_data	no_data	no_data	no_data	AT1G09860	protein_coding	purine permease 16
AT1G09870	346	342	386	424	none	0.827	NA	none	0.65	NA	731	881	511	732	none	0.356	NA	Other	6.15e-12	1.398	4.72	4.78	4.46	-0.33	-0.26	AT1G09870	protein_coding	histidine acid phosphatase family protein
AT1G09880	4	13	3	11	none	1	NA	Other	0.0141	1.229	18	5	13	9	none	0.816	NA	Ref	0.0435	0	no_data	no_data	no_data	no_data	no_data	AT1G09880	protein_coding	Rhamnogalacturonate lyase family protein
AT1G09890	0	0	0	0	none	1	NA	none	1	NA	0	0	1	0	none	1	NA	none	1	NA	1.77	1.99	1.96	-0.02	0.2	AT1G09890	protein_coding	Rhamnogalacturonate lyase family protein
AT1G09900	519	278	622	351	none	1	NA	Ref	7.18e-33	2.51	101	90	130	109	none	1	NA	none	0.281	NA	4.19	2.15	2.05	-0.1	-2.14	AT1G09900	protein_coding	Pentatricopeptide repeat (PPR-like) superfamily protein
AT1G09910	108	77	186	117	none	0.981	NA	Ref	0.000138	1.323	53	56	50	46	none	1	NA	none	1	NA	3.28	3.29	3.98	0.69	0.7	AT1G09910	protein_coding	Rhamnogalacturonate lyase family protein
AT1G09920	71	77	103	106	none	1	NA	none	0.858	NA	41	26	33	26	none	1	NA	none	0.163	NA	5.28	6.19	6.54	0.35	1.26	AT1G09920	protein_coding	TRAF-type zinc finger-related
AT1G09930	5	1	8	1	none	1	NA	Ref	0.0352	1.006	0	6	0	0	none	1	NA	none	1	NA	2.04	2.85	2.17	-0.68	0.13	AT1G09930	protein_coding	oligopeptide transporter 2
AT1G09932	13	0	25	0	none	1	NA	Ref	1.82e-09	22.024	0	0	0	0	none	1	NA	none	1	NA	no_data	no_data	no_data	no_data	no_data	AT1G09932	protein_coding	Phosphoglycerate mutase family protein
AT1G09935	0	0	0	0	none	1	NA	none	1	NA	0	0	0	0	none	1	NA	none	1	NA	no_data	no_data	no_data	no_data	no_data	AT1G09935	protein_coding	Phosphoglycerate mutase family protein
AT1G09940	322	294	466	448	none	1	NA	none	0.42	NA	45	58	28	24	none	0.844	NA	none	1	NA	2.32	2.55	2.68	0.13	0.36	AT1G09940	protein_coding	Glutamyl-tRNA reductase family protein
AT1G09950	99	93	35	57	none	0.318	NA	none	0.267	NA	11	6	6	5	none	1	NA	none	0.631	NA	3.29	3.42	3.68	0.26	0.39	AT1G09950	protein_coding	RESPONSE TO ABA AND SALT 1
AT1G09960	416	363	644	566	none	1	NA	Ref	0.0158	1.012	688	715	521	558	none	1	NA	none	0.353	NA	5.32	6.02	5.62	-0.4	0.3	AT1G09960	protein_coding	sucrose transporter 4
AT1G09970	25	16	53	34	none	1	NA	none	0.0677	NA	198	320	193	407	none	0.438	NA	Other	4.16e-22	2.406	4.04	4.97	4.31	-0.67	0.26	AT1G09970	protein_coding	Leucine-rich receptor-like protein kinase family protein
AT1G09980	20	19	30	32	none	1	NA	none	1	NA	218	263	190	289	none	0.591	NA	Other	1.71e-05	1.278	4.93	4.91	3.81	-1.1	-1.12	AT1G09980	protein_coding	Putative serine esterase family protein
AT1G09995	131	16	121	13	none	1	NA	Ref	9.67e-44	25.933	0	28	0	7	none	1	NA	Other	8.95e-07	13.282	no_data	no_data	no_data	no_data	no_data	AT1G09995	protein_coding	DNA repair DEAD helicase RAD3/XP-D subfamily protein
AT1G10000	0	0	0	0	none	1	NA	none	1	NA	0	0	0	0	none	1	NA	none	1	NA	1.63	1.57	1.58	0.02	-0.05	AT1G10000	protein_coding	Ribonuclease H-like superfamily protein
AT1G10010	0	0	0	0	none	1	NA	none	1	NA	1	1	2	1	none	1	NA	none	1	NA	2.1	2.62	2.41	-0.22	0.3	AT1G10010	protein_coding	amino acid permease 8
AT1G10020	68	52	106	97	none	0.94	NA	none	0.281	NA	54	58	67	50	none	0.794	NA	none	0.618	NA	3.95	4.43	4.33	-0.1	0.37	AT1G10020	protein_coding	Protein of unknown function (DUF1005)
AT1G10030	45	43	91	95	none	1	NA	none	1	NA	0	0	0	0	none	1	NA	none	1	NA	6.43	7.23	6.31	-0.92	-0.12	AT1G10030	protein_coding	homolog of yeast ergosterol28
AT1G10040	2	0	6	6	none	0.927	NA	none	0.683	NA	6	5	3	4	none	1	NA	none	1	NA	no_data	no_data	no_data	no_data	no_data	AT1G10040	protein_coding	alpha/beta-Hydrolases superfamily protein
AT1G10050	39	32	44	35	none	1	NA	none	0.448	NA	34	20	18	24	none	0.543	NA	none	0.846	NA	2.2	2.36	2.2	-0.16	0	AT1G10050	protein_coding	glycosyl hydrolase family 10 protein / carbohydrate-binding domain-containing protein
AT1G10060	88	82	117	111	none	1	NA	none	0.808	NA	9	2	8	6	none	0.842	NA	none	0.208	NA	4.8	2.79	4.89	2.09	0.09	AT1G10060	protein_coding	branched-chain amino acid transaminase 1
AT1G10070	7	5	67	100	none	0.736	NA	none	1	NA	1	0	2	0	none	1	NA	none	0.519	NA	1.72	1.96	4.37	2.41	2.65	AT1G10070	protein_coding	branched-chain amino acid transaminase 2
AT1G10090	240	96	318	184	none	0.185	NA	Ref	4.36e-22	2.846	10	19	5	5	none	0.986	NA	none	0.653	NA	2.93	3.77	3.32	-0.45	0.4	AT1G10090	protein_coding	Early-responsive to dehydration stress protein (ERD4)
AT1G10095	97	96	107	118	none	1	NA	none	0.881	NA	0	1	0	0	none	1	NA	none	1	NA	no_data	no_data	no_data	no_data	no_data	AT1G10095	protein_coding	Protein prenylyltransferase superfamily protein
AT1G10100	1	0	2	0	none	1	NA	none	0.54	NA	0	0	0	0	none	1	NA	none	1	NA	no_data	no_data	no_data	no_data	no_data	AT1G10100	protein_coding	no_data
AT1G10110	8	137	4	209	none	0.44	NA	Other	3.42e-81	171.592	56	46	40	46	none	0.9	NA	none	1	NA	1.54	1.77	1.7	-0.07	0.16	AT1G10110	protein_coding	F-box family protein
AT1G10120	196	171	294	310	none	0.629	NA	none	0.754	NA	2	3	7	5	none	1	NA	none	1	NA	5.7	5.49	4.33	-1.17	-1.37	AT1G10120	protein_coding	basic helix-loop-helix (bHLH) DNA-binding superfamily protein
AT1G10130	150	140	295	258	none	1	NA	none	0.333	NA	251	216	226	218	none	0.968	NA	none	0.309	NA	4.47	5.07	5.11	0.04	0.64	AT1G10130	protein_coding	endoplasmic reticulum-type calcium-transporting ATPase 3
AT1G10140	0	3	3	2	none	0.678	NA	none	0.675	NA	0	0	0	0	none	1	NA	none	1	NA	2.17	1.94	2.12	0.18	-0.05	AT1G10140	protein_coding	Uncharacterised conserved protein UCP031279
AT1G10150	43	18	50	49	none	0.167	NA	Ref	0.0412	0	70	72	64	45	none	0.761	NA	none	0.423	NA	4.5	6.33	5.96	-0.38	1.45	AT1G10150	protein_coding	Carbohydrate-binding protein
AT1G10155	0	0	2	0	none	1	NA	none	1	NA	0	0	1	0	none	1	NA	none	1	NA	no_data	no_data	no_data	no_data	no_data	AT1G10155	protein_coding	phloem protein 2-A10
AT1G10160	47	11	54	20	none	0.809	NA	Ref	4.2e-09	3.643	6	33	8	38	none	1	NA	Other	2.3e-09	5.33	1.63	1.72	1.66	-0.07	0.02	AT1G10160	transposable_element_gene	transposable element gene
AT1G10170	340	329	542	548	none	1	NA	none	1	NA	762	775	801	746	none	0.844	NA	none	0.66	NA	4.01	4.49	4.72	0.22	0.71	AT1G10170	protein_coding	NF-X-like 1
AT1G10180	333	288	387	384	none	0.703	NA	none	0.322	NA	710	556	664	498	none	1	NA	Ref	6e-10	1.357	6.33	5.01	4.45	-0.56	-1.88	AT1G10180	protein_coding	no_data
AT1G10190	2	0	0	1	none	0.827	NA	none	1	NA	0	0	0	0	none	1	NA	none	1	NA	1.72	1.93	1.89	-0.04	0.17	AT1G10190	protein_coding	Protein of Unknown Function (DUF239)
AT1G10200	546	568	617	759	none	0.309	NA	Other	0.00948	1.023	430	582	341	576	none	0.309	NA	Other	5.46e-18	1.766	5.67	4.6	4.16	-0.44	-1.51	AT1G10200	protein_coding	GATA type zinc finger transcription factor family protein
AT1G10210	25	28	18	22	none	1	NA	none	0.736	NA	42	36	28	24	none	1	NA	none	0.663	NA	2.04	2.37	2.89	0.52	0.85	AT1G10210	protein_coding	mitogen-activated protein kinase 1
AT1G10220	0	2	3	9	none	1	NA	none	0.239	NA	0	1	2	0	none	0.911	NA	none	1	NA	no_data	no_data	no_data	no_data	no_data	AT1G10220	protein_coding	no_data
AT1G10230	123	129	83	64	none	0.598	NA	none	0.559	NA	245	249	197	260	none	0.492	NA	none	0.0706	NA	7.26	6.55	5.46	-1.09	-1.81	AT1G10230	protein_coding	SKP1-like 18
AT1G10240	25	39	39	42	none	0.817	NA	none	0.281	NA	55	76	45	40	none	0.702	NA	none	0.675	NA	5.06	5.27	4.7	-0.57	-0.36	AT1G10240	protein_coding	FAR1-related sequence 11
AT1G10250	0	0	0	0	none	1	NA	none	1	NA	0	0	0	0	none	1	NA	none	1	NA	3.99	3.99	3.61	-0.38	-0.38	AT1G10250	protein_coding	no_data
AT1G10260	0	0	0	0	none	1	NA	none	1	NA	0	0	0	0	none	1	NA	none	1	NA	2	1.65	1.89	0.24	-0.11	AT1G10260	transposable_element_gene	transposable element gene
AT1G10270	140	151	129	149	none	1	NA	none	0.389	NA	314	340	437	370	none	0.333	NA	none	0.619	NA	4.31	4.68	3.64	-1.03	-0.66	AT1G10270	protein_coding	glutamine-rich protein 23
AT1G10280	0	0	0	0	none	1	NA	none	1	NA	0	0	0	0	none	1	NA	none	1	NA	no_data	no_data	no_data	no_data	no_data	AT1G10280	protein_coding	Core-2/I-branching beta-1,6-N-acetylglucosaminyltransferase family protein
AT1G10290	569	546	783	740	none	1	NA	none	0.408	NA	1618	1315	1578	1284	none	1	NA	Ref	4.79e-14	1.306	5.5	5.3	5.06	-0.24	-0.44	AT1G10290	protein_coding	dynamin-like protein 6
AT1G10300	17	4	31	9	none	1	NA	Ref	0.000122	2.5	98	42	108	45	none	1	NA	Ref	2.54e-11	2.765	3.1	3.15	3.31	0.17	0.21	AT1G10300	protein_coding	Nucleolar GTP-binding protein
AT1G10310	90	65	106	72	none	1	NA	Ref	0.00593	1.101	153	121	130	107	none	1	NA	Ref	0.0467	0	6.25	4.94	5.39	0.44	-0.86	AT1G10310	protein_coding	NAD(P)-binding Rossmann-fold superfamily protein
AT1G10320	59	59	86	92	none	1	NA	none	0.98	NA	215	163	217	121	none	0.479	NA	Ref	1.12e-07	1.546	5.78	5.65	5.32	-0.33	-0.46	AT1G10320	protein_coding	Zinc finger C-x8-C-x5-C-x3-H type family protein
AT1G10330	1	5	6	6	none	0.818	NA	none	0.527	NA	14	5	10	10	none	0.799	NA	none	0.347	NA	3.35	3.59	2.9	-0.69	-0.45	AT1G10330	protein_coding	Tetratricopeptide repeat (TPR)-like superfamily protein
AT1G10340	0	0	3	4	none	1	NA	none	1	NA	0	0	0	0	none	1	NA	none	1	NA	2.07	2.14	1.96	-0.17	-0.11	AT1G10340	protein_coding	Ankyrin repeat family protein
AT1G10350	1	0	10	6	none	1	NA	none	0.625	NA	3	2	8	3	none	1	NA	none	0.485	NA	3.81	3.88	3.77	-0.11	-0.04	AT1G10350	protein_coding	DNAJ heat shock family protein
AT1G10360	9	11	14	19	none	1	NA	none	0.621	NA	3	4	3	1	none	1	NA	none	1	NA	3.29	6.3	2.7	-3.6	-0.59	AT1G10360	protein_coding	glutathione S-transferase TAU 18
AT1G10370	0	0	0	0	none	1	NA	none	1	NA	0	0	0	0	none	1	NA	none	1	NA	3.22	4.41	2.2	-2.21	-1.02	AT1G10370	protein_coding	Glutathione S-transferase family protein
AT1G10380	0	0	0	0	none	1	NA	none	1	NA	0	0	0	0	none	1	NA	none	1	NA	1.68	1.85	2.04	0.19	0.36	AT1G10380	protein_coding	Putative membrane lipoprotein
AT1G10385	0	0	0	0	none	1	NA	none	1	NA	1	0	0	2	none	0.911	NA	none	1	NA	no_data	no_data	no_data	no_data	no_data	AT1G10385	protein_coding	Vps51/Vps67 family (components of vesicular transport) protein
AT1G10390	296	319	381	361	none	0.747	NA	none	1	NA	636	694	588	655	none	1	NA	Other	0.0407	0	6.59	7.31	7.07	-0.24	0.48	AT1G10390	protein_coding	Nucleoporin autopeptidase
AT1G10400	0	0	2	0	none	1	NA	none	1	NA	0	0	1	0	none	1	NA	none	1	NA	2.29	2.45	2.52	0.07	0.23	AT1G10400	protein_coding	UDP-Glycosyltransferase superfamily protein
AT1G10410	16	26	44	45	none	0.762	NA	none	0.371	NA	41	33	37	20	none	0.885	NA	none	0.0612	NA	5.43	6.23	6.47	0.24	1.04	AT1G10410	protein_coding	Protein of unknown function (DUF1336)
AT1G10417	8	14	18	16	none	0.782	NA	none	0.782	NA	24	22	18	21	none	1	NA	none	1	NA	2.07	2.07	2.04	-0.03	-0.03	AT1G10417	protein_coding	no_data
AT1G10430	38	51	54	70	none	1	NA	none	0.132	NA	51	46	46	57	none	0.911	NA	none	0.936	NA	5.67	5.94	5.79	-0.15	0.12	AT1G10430	protein_coding	protein phosphatase 2A-2
AT1G10440	0	0	0	0	none	1	NA	none	1	NA	0	0	0	0	none	1	NA	none	1	NA	no_data	no_data	no_data	no_data	no_data	AT1G10440	pre_trna	pre-tRNA
AT1G10450	33	22	33	28	none	0.985	NA	none	0.291	NA	88	97	105	103	none	1	NA	none	0.922	NA	3.99	3.99	3.61	-0.38	-0.38	AT1G10450	protein_coding	SIN3-like 6
AT1G10455	0	0	0	0	none	1	NA	none	1	NA	0	0	0	0	none	1	NA	none	1	NA	no_data	no_data	no_data	no_data	no_data	AT1G10455	protein_coding	no_data
AT1G10460	0	2	2	1	none	0.882	NA	none	1	NA	0	2	1	1	none	1	NA	none	1	NA	2.66	2.69	2.81	0.12	0.15	AT1G10460	protein_coding	germin-like protein 7
AT1G10470	2	2	4	4	none	1	NA	none	1	NA	11	7	12	8	none	1	NA	none	0.519	NA	2.51	2.16	2.19	0.03	-0.33	AT1G10470	protein_coding	response regulator 4
AT1G10480	0	0	0	0	none	1	NA	none	1	NA	0	0	0	0	none	1	NA	none	1	NA	2.14	2.13	2.17	0.04	0.03	AT1G10480	protein_coding	zinc finger protein 5
AT1G10490	97	77	93	113	none	0.352	NA	none	1	NA	28	30	27	47	none	0.822	NA	none	0.226	NA	4.03	3.08	3.05	-0.03	-0.97	AT1G10490	protein_coding	Domain of unknown function (DUF1726) ;Putative ATPase (DUF699)
AT1G10500	45	41	57	78	none	0.63	NA	none	0.698	NA	0	0	0	0	none	1	NA	none	1	NA	5.46	5.5	6.28	0.79	0.82	AT1G10500	protein_coding	chloroplast-localized ISCA-like protein
AT1G10510	132	126	145	132	none	1	NA	none	0.65	NA	18	15	12	24	none	0.627	NA	none	0.519	NA	6.33	4.88	4.15	-0.74	-2.18	AT1G10510	protein_coding	RNI-like superfamily protein
AT1G10520	14	19	26	27	none	1	NA	none	0.716	NA	0	0	0	0	none	1	NA	none	1	NA	4.43	3.73	2.2	-1.52	-2.22	AT1G10520	protein_coding	DNA polymerase lambda (POLL)
AT1G10522	900	559	1225	825	none	0.762	NA	Ref	1.22e-34	1.97	920	484	1149	781	mother	0.0307	1.057	Ref	2.81e-45	2.288	5.02	2.79	2.42	-0.37	-2.6	AT1G10522	protein_coding	no_data
AT1G10530	2	0	1	0	none	1	NA	none	0.54	NA	0	0	1	0	none	1	NA	none	1	NA	2.14	2.48	2.29	-0.18	0.16	AT1G10530	protein_coding	no_data
AT1G10540	14	8	13	31	none	0.178	NA	none	0.787	NA	53	18	32	69	mother	6.57e-06	2.468	none	0.588	NA	3.19	7.3	7.69	0.38	4.5	AT1G10540	protein_coding	nucleobase-ascorbate transporter 8
AT1G10550	0	0	0	2	none	1	NA	none	1	NA	0	0	0	1	none	1	NA	none	1	NA	1.81	1.93	2.32	0.4	0.51	AT1G10550	protein_coding	xyloglucan:xyloglucosyl transferase 33
AT1G10560	3	6	5	0	none	0.266	NA	none	0.456	NA	2	0	0	1	none	0.911	NA	none	1	NA	3.87	4.12	4.11	-0.01	0.24	AT1G10560	protein_coding	plant U-box 18
AT1G10570	26	26	65	63	none	1	NA	none	1	NA	80	101	83	84	none	0.911	NA	none	0.465	NA	3.61	3.56	3.38	-0.18	-0.23	AT1G10570	protein_coding	Cysteine proteinases superfamily protein
AT1G10580	27	29	32	39	none	1	NA	none	0.689	NA	112	88	130	85	none	0.939	NA	Ref	0.00313	1.122	no_data	no_data	no_data	no_data	no_data	AT1G10580	protein_coding	Transducin/WD40 repeat-like superfamily protein
AT1G10585	0	0	0	0	none	1	NA	none	1	NA	0	0	0	0	none	1	NA	none	1	NA	1.49	1.49	1.54	0.05	0.05	AT1G10585	protein_coding	basic helix-loop-helix (bHLH) DNA-binding superfamily protein
AT1G10586	0	0	0	0	none	1	NA	none	1	NA	0	0	0	0	none	1	NA	none	1	NA	no_data	no_data	no_data	no_data	no_data	AT1G10586	protein_coding	basic helix-loop-helix (bHLH) DNA-binding superfamily protein
AT1G10588	0	0	0	0	none	1	NA	none	1	NA	0	0	0	0	none	1	NA	none	1	NA	no_data	no_data	no_data	no_data	no_data	AT1G10588	protein_coding	Gibberellin-regulated family protein
AT1G10590	2999	2494	3782	3371	none	0.366	NA	Ref	1.21e-15	1.221	3288	2141	2876	1932	none	0.979	NA	Ref	6.45e-93	2.044	9.67	9.4	8.5	-0.9	-1.17	AT1G10590	protein_coding	Nucleic acid-binding, OB-fold-like protein
AT1G10600	97	113	94	188	none	0.0824	NA	Other	3.67e-05	1.389	143	151	106	134	none	0.912	NA	none	0.208	NA	no_data	no_data	no_data	no_data	no_data	AT1G10600	protein_coding	associated molecule with the SH3 domain of STAM 2
AT1G10610	22	2	44	20	none	0.257	NA	Ref	2.75e-06	3.742	36	12	41	7	none	0.9	NA	Ref	1.96e-08	4.231	2.85	2.84	3.63	0.79	0.78	AT1G10610	protein_coding	basic helix-loop-helix (bHLH) DNA-binding superfamily protein
AT1G10620	0	0	0	0	none	1	NA	none	1	NA	2	0	0	0	none	1	NA	none	1	NA	1.93	2.09	2.29	0.2	0.37	AT1G10620	protein_coding	Protein kinase superfamily protein
AT1G10630	439	461	484	553	none	0.856	NA	none	0.126	NA	445	470	420	441	none	1	NA	none	0.481	NA	7.32	8.11	7.75	-0.36	0.43	AT1G10630	protein_coding	ADP-ribosylation factor A1F
AT1G10640	468	471	678	669	none	1	NA	none	1	NA	1084	909	697	634	none	0.855	NA	Ref	0.000634	1.078	7.18	2.97	4.37	1.4	-2.81	AT1G10640	protein_coding	Pectin lyase-like superfamily protein
AT1G10650	243	231	215	229	none	0.882	NA	none	1	NA	505	627	367	433	none	1	NA	Other	0.000181	1.134	5.62	6.22	6.76	0.54	1.13	AT1G10650	protein_coding	SBP (S-ribonuclease binding protein) family protein
AT1G10652	0	0	0	0	none	1	NA	none	1	NA	0	0	0	0	none	1	NA	none	1	NA	no_data	no_data	no_data	no_data	no_data	AT1G10652	protein_coding	no_data
AT1G10657	46	58	87	95	none	1	NA	none	0.405	NA	105	132	60	80	none	1	NA	none	0.0517	NA	no_data	no_data	no_data	no_data	no_data	AT1G10657	protein_coding	Plant protein 1589 of unknown function
AT1G10660	3	2	1	0	none	1	NA	none	1	NA	1	5	7	3	none	0.687	NA	none	1	NA	3.32	3.08	3.53	0.45	0.21	AT1G10660	protein_coding	no_data
AT1G10670	2	2	6	5	none	1	NA	none	1	NA	709	768	514	619	none	0.799	NA	Other	0.00295	1.048	7.55	7.11	8.27	1.17	0.72	AT1G10670	protein_coding	ATP-citrate lyase A-1
AT1G10680	2	0	4	6	none	0.918	NA	none	0.722	NA	0	0	5	3	none	1	NA	none	1	NA	1.63	4.81	1.74	-3.06	0.11	AT1G10680	protein_coding	P-glycoprotein 10
AT1G10682	6	3	36	40	none	0.816	NA	none	0.708	NA	2	2	1	5	none	1	NA	none	0.689	NA	no_data	no_data	no_data	no_data	no_data	AT1G10682	other_rna	other RNA
AT1G10690	9	17	26	25	none	0.721	NA	none	0.54	NA	2	2	1	4	none	1	NA	none	0.71	NA	2	2.81	2.32	-0.49	0.32	AT1G10690	protein_coding	no_data
AT1G10700	64	76	145	141	none	0.851	NA	none	0.74	NA	134	98	101	77	none	1	NA	Ref	0.0127	1.029	1.77	1.57	2.14	0.57	0.37	AT1G10700	protein_coding	phosphoribosyl pyrophosphate (PRPP) synthase 3
AT1G10710	1	1	4	3	none	1	NA	none	1	NA	0	7	2	0	none	0.379	NA	none	1	NA	2.41	2.24	2.07	-0.17	-0.34	AT1G10710	protein_coding	poor homologous synapsis 1
AT1G10717	0	0	0	0	none	1	NA	none	1	NA	0	0	0	1	none	1	NA	none	1	NA	no_data	no_data	no_data	no_data	no_data	AT1G10717	protein_coding	no_data
AT1G10720	39	29	53	43	none	1	NA	none	0.31	NA	37	25	36	23	none	1	NA	none	0.0754	NA	2.38	3.79	3.94	0.15	1.56	AT1G10720	protein_coding	BSD domain-containing protein
AT1G10730	3	5	7	14	none	1	NA	none	0.403	NA	0	0	0	0	none	1	NA	none	1	NA	6.78	8.24	7.45	-0.79	0.67	AT1G10730	protein_coding	Clathrin adaptor complexes medium subunit family protein
AT1G10740	52	46	88	94	none	0.962	NA	none	1	NA	73	88	63	53	none	0.737	NA	none	1	NA	5.3	5.35	5.45	0.1	0.15	AT1G10740	protein_coding	alpha/beta-Hydrolases superfamily protein
AT1G10745	0	0	0	0	none	1	NA	none	1	NA	0	0	1	0	none	1	NA	none	1	NA	no_data	no_data	no_data	no_data	no_data	AT1G10745	protein_coding	Maternally expressed gene (MEG) family protein
AT1G10747	0	0	0	0	none	1	NA	none	1	NA	0	0	0	1	none	1	NA	none	1	NA	no_data	no_data	no_data	no_data	no_data	AT1G10747	protein_coding	Maternally expressed gene (MEG) family protein
AT1G10750	85	118	156	142	none	0.225	NA	none	0.426	NA	151	270	133	244	none	1	NA	Other	4.29e-15	2.178	3.54	1.69	1.74	0.05	-1.79	AT1G10750	protein_coding	Protein of Unknown Function (DUF239)
AT1G10760	0	0	0	0	none	1	NA	none	1	NA	79	106	82	92	none	0.986	NA	none	0.134	NA	4.58	4.42	5.88	1.45	1.29	AT1G10760	protein_coding	Pyruvate phosphate dikinase, PEP/pyruvate binding domain
AT1G10770	0	2	5	0	none	0.34	NA	none	1	NA	0	0	0	0	none	1	NA	none	1	NA	5.11	6.37	3	-3.37	-2.11	AT1G10770	protein_coding	Plant invertase/pectin methylesterase inhibitor superfamily protein
AT1G10780	84	91	108	96	none	0.851	NA	none	1	NA	238	284	246	246	none	0.767	NA	none	0.312	NA	6.34	5.55	4.07	-1.48	-2.27	AT1G10780	protein_coding	F-box/RNI-like superfamily protein
AT1G10790	0	0	0	0	none	1	NA	none	1	NA	0	0	0	0	none	1	NA	none	1	NA	no_data	no_data	no_data	no_data	no_data	AT1G10790	protein_coding	no_data
AT1G10800	0	0	0	0	none	1	NA	none	1	NA	0	0	0	0	none	1	NA	none	1	NA	2.1	1.94	1.83	-0.11	-0.28	AT1G10800	protein_coding	no_data
AT1G10810	0	0	0	0	none	1	NA	none	1	NA	0	0	0	0	none	1	NA	none	1	NA	2.2	2.52	2.56	0.04	0.36	AT1G10810	protein_coding	NAD(P)-linked oxidoreductase superfamily protein
AT1G10820	14	15	29	19	none	0.844	NA	none	0.695	NA	0	0	0	0	none	1	NA	none	1	NA	no_data	no_data	no_data	no_data	no_data	AT1G10820	protein_coding	Protein of unknown function (DUF3755)
AT1G10830	0	1	4	5	none	1	NA	none	1	NA	50	50	51	52	none	1	NA	none	1	NA	3.98	4.21	4.38	0.17	0.4	AT1G10830	protein_coding	15-cis-zeta-carotene isomerase
AT1G10840	0	0	0	0	none	1	NA	none	1	NA	0	0	0	0	none	1	NA	none	1	NA	7.08	7.03	5.67	-1.36	-1.41	AT1G10840	protein_coding	translation initiation factor 3 subunit H1
AT1G10850	0	0	0	0	none	1	NA	none	1	NA	184	227	147	162	none	1	NA	none	0.103	NA	5.03	2.81	3.1	0.29	-1.94	AT1G10850	protein_coding	Leucine-rich repeat protein kinase family protein
AT1G10865	10	7	14	10	none	1	NA	none	0.56	NA	11	12	11	15	none	1	NA	none	0.755	NA	no_data	no_data	no_data	no_data	no_data	AT1G10865	protein_coding	no_data
AT1G10870	0	0	0	0	none	1	NA	none	1	NA	0	0	0	0	none	1	NA	none	1	NA	3.57	4.14	3.82	-0.32	0.25	AT1G10870	protein_coding	ARF-GAP domain 4
AT1G10880	0	3	2	6	none	1	NA	none	0.149	NA	0	0	0	0	none	1	NA	none	1	NA	1.68	2.86	1.72	-1.14	0.04	AT1G10880	protein_coding	Core-2/I-branching beta-1,6-N-acetylglucosaminyltransferase family protein
AT1G10890	0	0	0	0	none	1	NA	none	1	NA	51	42	44	36	none	1	NA	none	0.392	NA	no_data	no_data	no_data	no_data	no_data	AT1G10890	protein_coding	no_data
AT1G10900	50	32	62	51	none	0.923	NA	none	0.0844	NA	81	80	73	69	none	1	NA	none	0.97	NA	3.32	2.25	2.98	0.73	-0.34	AT1G10900	protein_coding	Phosphatidylinositol-4-phosphate 5-kinase family protein
AT1G10910	25	16	31	37	none	0.63	NA	none	0.756	NA	97	85	90	121	none	0.464	NA	none	0.665	NA	5.76	5.13	4.89	-0.25	-0.88	AT1G10910	protein_coding	Pentatricopeptide repeat (PPR) superfamily protein
AT1G10920	4	3	17	5	none	0.852	NA	none	0.317	NA	12	4	21	8	none	1	NA	Ref	0.0135	1.211	2.1	1.81	2	0.19	-0.1	AT1G10920	protein_coding	NB-ARC domain-containing disease resistance protein
AT1G10930	36	37	41	56	none	0.907	NA	none	0.487	NA	0	0	0	0	none	1	NA	none	1	NA	no_data	no_data	no_data	no_data	no_data	AT1G10930	protein_coding	DNA helicase (RECQl4A)
AT1G10940	35	20	78	30	none	0.787	NA	Ref	0.000102	1.741	116	46	120	40	none	1	NA	Ref	2.65e-16	3.772	4.41	4.72	5.11	0.39	0.7	AT1G10940	protein_coding	Protein kinase superfamily protein
AT1G10950	0	0	0	0	none	1	NA	none	1	NA	236	223	270	227	none	0.95	NA	none	0.175	NA	7.41	7.83	8.26	0.43	0.85	AT1G10950	protein_coding	transmembrane nine 1
AT1G10960	0	0	0	0	none	1	NA	none	1	NA	0	0	0	0	none	1	NA	none	1	NA	9.69	9.21	6.71	-2.49	-2.98	AT1G10960	protein_coding	ferredoxin 1
AT1G10970	85	122	172	206	none	0.833	NA	Other	0.00937	1.066	26	50	36	45	none	0.807	NA	Other	0.0296	0	4.49	4.89	7.07	2.17	2.58	AT1G10970	protein_coding	zinc transporter 4 precursor
AT1G10980	0	1	0	0	none	1	NA	none	1	NA	0	4	2	1	none	0.73	NA	none	0.618	NA	1.54	1.6	1.87	0.27	0.33	AT1G10980	protein_coding	Lung seven transmembrane receptor family protein
AT1G10990	1	0	2	2	none	1	NA	none	1	NA	0	0	0	0	none	1	NA	none	1	NA	3.47	2.42	2.22	-0.2	-1.26	AT1G10990	protein_coding	no_data
AT1G11000	18	12	35	36	none	0.877	NA	none	0.72	NA	0	0	0	0	none	1	NA	none	1	NA	4.94	3.06	2.52	-0.54	-2.42	AT1G11000	protein_coding	Seven transmembrane MLO family protein
AT1G11010	0	0	0	0	none	1	NA	none	1	NA	0	0	0	0	none	1	NA	none	1	NA	no_data	no_data	no_data	no_data	no_data	AT1G11010	pre_trna	pre-tRNA
AT1G11020	41	39	63	71	none	0.984	NA	none	1	NA	0	0	0	0	none	1	NA	none	1	NA	5.04	6.21	6.01	-0.2	0.97	AT1G11020	protein_coding	RING/FYVE/PHD zinc finger superfamily protein
AT1G11030	0	0	0	0	none	1	NA	none	1	NA	0	0	0	0	none	1	NA	none	1	NA	no_data	no_data	no_data	no_data	no_data	AT1G11030	pre_trna	pre-tRNA
AT1G11040	0	0	0	0	none	1	NA	none	1	NA	0	0	0	0	none	1	NA	none	1	NA	1.85	2.07	2.07	0	0.22	AT1G11040	protein_coding	HSP40/DnaJ peptide-binding protein
AT1G11050	31	33	57	43	none	0.831	NA	none	0.729	NA	51	45	39	42	none	1	NA	none	1	NA	2.49	2.57	3.31	0.74	0.82	AT1G11050	protein_coding	Protein kinase superfamily protein
AT1G11060	34	47	61	58	none	0.745	NA	none	0.601	NA	186	154	147	144	none	0.896	NA	none	0.36	NA	3.75	3.51	2.88	-0.63	-0.88	AT1G11060	protein_coding	WAPL (Wings apart-like protein regulation of heterochromatin) protein
AT1G11070	12	3	15	28	none	0.0898	NA	none	0.557	NA	4	12	20	29	none	0.939	NA	none	0.0605	NA	3.02	6.49	4.21	-2.28	1.19	AT1G11070	protein_coding	no_data
AT1G11080	0	0	0	0	none	1	NA	none	1	NA	0	0	0	0	none	1	NA	none	1	NA	2.35	2.28	6.79	4.51	4.44	AT1G11080	protein_coding	serine carboxypeptidase-like 31
AT1G11090	0	0	0	1	none	1	NA	none	1	NA	2	1	2	1	none	1	NA	none	1	NA	3.88	5.31	4.24	-1.07	0.37	AT1G11090	protein_coding	alpha/beta-Hydrolases superfamily protein
AT1G11100	9	1	14	8	none	0.695	NA	Ref	0.0247	1.11	18	11	16	17	none	0.905	NA	none	0.639	NA	3.64	5.12	4.11	-1.01	0.47	AT1G11100	protein_coding	SNF2 domain-containing protein / helicase domain-containing protein / zinc finger protein-related
AT1G11110	0	0	0	0	none	1	NA	none	1	NA	0	0	0	0	none	1	NA	none	1	NA	no_data	no_data	no_data	no_data	no_data	AT1G11110	protein_coding	LisH and RanBPM domains containing protein
AT1G11112	0	0	0	0	none	1	NA	none	1	NA	43	41	32	22	none	0.949	NA	none	0.48	NA	no_data	no_data	no_data	no_data	no_data	AT1G11112	protein_coding	no_data
AT1G11120	62	60	61	53	none	1	NA	none	0.724	NA	1	7	4	7	none	0.912	NA	none	0.136	NA	3.69	3.36	3.22	-0.14	-0.47	AT1G11120	protein_coding	no_data
AT1G11125	0	0	0	0	none	1	NA	none	1	NA	0	0	0	0	none	1	NA	none	1	NA	no_data	no_data	no_data	no_data	no_data	AT1G11125	protein_coding	no_data
AT1G11130	55	54	82	66	none	0.914	NA	none	0.59	NA	218	192	171	174	none	0.916	NA	none	0.654	NA	5.22	4.48	3.32	-1.15	-1.9	AT1G11130	protein_coding	Leucine-rich repeat protein kinase family protein
AT1G11145	1	0	0	0	none	1	NA	none	1	NA	0	0	0	1	none	1	NA	none	1	NA	no_data	no_data	no_data	no_data	no_data	AT1G11145	protein_coding	Protein of unknown function (DUF674)
AT1G11150	0	0	1	0	none	1	NA	none	1	NA	0	0	1	0	none	1	NA	none	1	NA	no_data	no_data	no_data	no_data	no_data	AT1G11150	transposable_element_gene	transposable element gene
AT1G11160	113	64	150	106	none	0.82	NA	Ref	3.87e-05	1.436	310	179	257	200	none	0.382	NA	Ref	1.21e-08	1.54	2.68	2.22	2.17	-0.05	-0.51	AT1G11160	protein_coding	Transducin/WD40 repeat-like superfamily protein
AT1G11170	107	78	189	172	none	0.737	NA	none	0.0825	NA	91	120	77	98	none	1	NA	Other	0.0398	0	6.58	6.73	8.91	2.18	2.33	AT1G11170	protein_coding	Protein of unknown function (DUF707)
AT1G11175	30	15	54	24	none	1	NA	Ref	0.000743	1.518	26	14	15	15	none	0.837	NA	none	0.4	NA	no_data	no_data	no_data	no_data	no_data	AT1G11175	other_rna	other RNA
AT1G11180	31	24	63	72	none	0.764	NA	none	0.927	NA	61	38	34	49	none	0.197	NA	none	0.923	NA	6.19	7.29	6.94	-0.35	0.75	AT1G11180	protein_coding	Secretory carrier membrane protein (SCAMP) family protein
AT1G11185	0	0	0	0	none	1	NA	none	1	NA	0	0	0	0	none	1	NA	none	1	NA	no_data	no_data	no_data	no_data	no_data	AT1G11185	other_rna	other RNA
AT1G11190	5	2	15	25	none	0.544	NA	none	1	NA	4	3	2	4	none	1	NA	none	1	NA	2.87	5.6	3.47	-2.13	0.6	AT1G11190	protein_coding	bifunctional nuclease i
AT1G11200	54	28	75	46	none	1	NA	Ref	0.00057	1.388	168	168	127	129	none	1	NA	none	1	NA	3.61	3.74	3.68	-0.07	0.07	AT1G11200	protein_coding	Protein of unknown function (DUF300)
AT1G11210	0	0	0	0	none	1	NA	none	1	NA	142	126	70	99	none	0.349	NA	none	0.459	NA	3.22	3.79	5.47	1.68	2.25	AT1G11210	protein_coding	Protein of unknown function (DUF761)
AT1G11220	35	41	67	62	none	0.926	NA	none	1	NA	303	562	234	475	none	0.966	NA	Other	1.15e-35	2.801	5.21	4.16	3.71	-0.45	-1.51	AT1G11220	protein_coding	Protein of unknown function (DUF761)
AT1G11230	0	0	0	0	none	1	NA	none	1	NA	0	0	0	0	none	1	NA	none	1	NA	no_data	no_data	no_data	no_data	no_data	AT1G11230	protein_coding	Protein of unknown function (DUF761)
AT1G11240	110	87	111	76	none	0.963	NA	Ref	0.0116	1.043	917	710	1103	863	none	1	NA	Ref	1.13e-12	1.369	8.9	8.43	7.56	-0.87	-1.34	AT1G11240	protein_coding	no_data
AT1G11250	0	0	0	0	none	1	NA	none	1	NA	0	0	0	0	none	1	NA	none	1	NA	2.23	2.3	2.26	-0.04	0.03	AT1G11250	protein_coding	syntaxin of plants 125
AT1G11260	60	137	311	365	father	0.00452	1.236	Other	5.64e-08	1.703	85	125	55	109	none	0.807	NA	Other	4.66e-06	1.604	3.34	3.26	6.48	3.22	3.14	AT1G11260	protein_coding	sugar transporter 1
AT1G11265	0	0	0	0	none	1	NA	none	1	NA	0	0	0	0	none	1	NA	none	1	NA	1.26	1.28	1.41	0.12	0.14	AT1G11265	transposable_element_gene	transposable element gene
AT1G11270	0	1	0	0	none	1	NA	none	1	NA	0	0	0	0	none	1	NA	none	1	NA	2.46	2.48	3.05	0.58	0.59	AT1G11270	protein_coding	F-box and associated interaction domains-containing protein
AT1G11280	166	153	246	306	none	0.285	NA	none	0.57	NA	84	84	71	70	none	1	NA	none	1	NA	1.77	1.87	1.77	-0.11	0	AT1G11280	protein_coding	S-locus lectin protein kinase family protein
AT1G11290	0	0	0	0	none	1	NA	none	1	NA	0	0	0	0	none	1	NA	none	1	NA	3.09	3.07	2.36	-0.71	-0.72	AT1G11290	protein_coding	Pentatricopeptide repeat (PPR) superfamily protein
AT1G11300	0	0	3	1	none	1	NA	none	1	NA	0	0	2	0	none	1	NA	none	1	NA	2.77	2.07	2.07	0	-0.7	AT1G11300	protein_coding	protein serine/threonine kinases;protein kinases;ATP binding;sugar binding;kinases;carbohydrate binding
AT1G11310	263	293	383	414	none	1	NA	none	0.218	NA	90	109	66	124	none	0.44	NA	Other	0.000442	1.279	5.08	2.39	2.45	0.06	-2.63	AT1G11310	protein_coding	Seven transmembrane MLO family protein
AT1G11320	164	146	255	231	none	1	NA	none	0.299	NA	362	257	379	261	none	1	NA	Ref	2.68e-09	1.489	2.43	2.15	2.42	0.27	-0.01	AT1G11320	protein_coding	no_data
AT1G11330	30	17	28	24	none	0.892	NA	none	0.232	NA	116	182	116	164	none	1	NA	Other	1.55e-05	1.387	4.82	4.53	4.43	-0.1	-0.38	AT1G11330	protein_coding	S-locus lectin protein kinase family protein
AT1G11340	0	0	0	0	none	1	NA	none	1	NA	0	0	0	0	none	1	NA	none	1	NA	1.72	1.81	1.85	0.04	0.13	AT1G11340	protein_coding	S-locus lectin protein kinase family protein
AT1G11350	0	0	0	1	none	1	NA	none	1	NA	22	7	15	9	none	0.939	NA	Ref	0.0191	1.025	2.58	2.94	2.75	-0.19	0.17	AT1G11350	protein_coding	S-domain-1 13
AT1G11360	232	228	274	305	none	0.845	NA	none	0.702	NA	201	196	206	223	none	0.999	NA	none	0.893	NA	7.48	7.94	8.34	0.41	0.87	AT1G11360	protein_coding	Adenine nucleotide alpha hydrolases-like superfamily protein
AT1G11362	0	1	0	0	none	1	NA	none	1	NA	0	0	0	0	none	1	NA	none	1	NA	no_data	no_data	no_data	no_data	no_data	AT1G11362	protein_coding	Plant invertase/pectin methylesterase inhibitor superfamily protein
AT1G11370	0	0	0	2	none	1	NA	none	1	NA	1	0	0	0	none	1	NA	none	1	NA	2.93	2.84	3.09	0.25	0.16	AT1G11370	protein_coding	Pectin lyase-like superfamily protein
AT1G11380	4	5	7	11	none	1	NA	none	0.66	NA	10	16	13	21	none	1	NA	none	0.237	NA	4.47	4.68	5.58	0.91	1.11	AT1G11380	protein_coding	PLAC8 family protein
AT1G11390	0	0	0	0	none	1	NA	none	1	NA	0	0	0	0	none	1	NA	none	1	NA	3.73	4.43	3.71	-0.72	-0.02	AT1G11390	protein_coding	Protein kinase superfamily protein
AT1G11400	70	40	102	104	none	0.193	NA	none	0.0885	NA	44	48	61	49	none	0.911	NA	none	0.845	NA	6.88	6.33	5.83	-0.49	-1.05	AT1G11400	protein_coding	partner of Y14-MAGO
AT1G11410	1	1	2	1	none	1	NA	none	1	NA	0	0	0	0	none	1	NA	none	1	NA	2.1	2.55	3.79	1.23	1.68	AT1G11410	protein_coding	S-locus lectin protein kinase family protein
AT1G11420	52	55	72	70	none	1	NA	none	1	NA	326	396	219	292	none	0.984	NA	Other	0.000183	1.174	7.71	6.91	5.38	-1.53	-2.33	AT1G11420	protein_coding	DOMAIN OF UNKNOWN FUNCTION 724 2
AT1G11430	331	259	528	484	none	0.573	NA	Ref	0.00633	1.048	0	0	0	0	none	1	NA	none	1	NA	8.89	7.45	6.36	-1.1	-2.54	AT1G11430	protein_coding	plastid developmental protein DAG, putative
AT1G11440	0	0	8	9	none	1	NA	none	1	NA	2	1	4	2	none	1	NA	none	0.71	NA	2.1	2.21	2.29	0.08	0.19	AT1G11440	protein_coding	no_data
AT1G11450	0	0	0	2	none	1	NA	none	1	NA	0	0	0	1	none	1	NA	none	1	NA	1.43	3.33	1.56	-1.77	0.13	AT1G11450	protein_coding	nodulin MtN21 /EamA-like transporter family protein
AT1G11460	0	0	0	0	none	1	NA	none	1	NA	0	0	0	0	none	1	NA	none	1	NA	1.43	3.33	1.56	-1.77	0.13	AT1G11460	protein_coding	nodulin MtN21 /EamA-like transporter family protein
AT1G11470	0	0	0	0	none	1	NA	none	1	NA	0	0	0	1	none	1	NA	none	1	NA	1.89	2.21	2.04	-0.18	0.15	AT1G11470	protein_coding	Pentatricopeptide repeat (PPR) superfamily protein
AT1G11475	126	151	186	215	none	1	NA	none	0.11	NA	0	0	0	0	none	1	NA	none	1	NA	no_data	no_data	no_data	no_data	no_data	AT1G11475	protein_coding	RNA polymerases N / 8 kDa subunit
AT1G11480	79	84	112	111	none	1	NA	none	1	NA	281	274	256	266	none	1	NA	none	1	NA	5.71	6.92	6.21	-0.71	0.5	AT1G11480	protein_coding	eukaryotic translation initiation factor-related
AT1G11490	0	0	0	0	none	1	NA	none	1	NA	0	0	0	0	none	1	NA	none	1	NA	no_data	no_data	no_data	no_data	no_data	AT1G11490	protein_coding	zinc finger (C2H2 type) family protein
AT1G11500	0	0	0	0	none	1	NA	none	1	NA	0	0	0	0	none	1	NA	none	1	NA	no_data	no_data	no_data	no_data	no_data	AT1G11500	protein_coding	Protein of unknown function (DUF1218)
AT1G11510	2	1	0	0	none	1	NA	none	1	NA	0	1	1	0	none	1	NA	none	1	NA	no_data	no_data	no_data	no_data	no_data	AT1G11510	protein_coding	DNA-binding storekeeper protein-related transcriptional regulator
AT1G11520	0	0	0	0	none	1	NA	none	1	NA	0	0	0	0	none	1	NA	none	1	NA	7.91	7.98	7.65	-0.33	-0.26	AT1G11520	protein_coding	pliceosome associated protein-related
AT1G11530	15	11	79	46	none	1	NA	none	0.181	NA	16	5	10	3	none	1	NA	Ref	0.0137	1.205	2.23	3.98	2.72	-1.26	0.49	AT1G11530	protein_coding	C-terminal cysteine residue is changed to a serine 1
AT1G11540	2	1	1	7	none	0.605	NA	none	0.701	NA	2	4	5	5	none	1	NA	none	0.81	NA	2.54	4.57	3.46	-1.11	0.92	AT1G11540	protein_coding	Sulfite exporter TauE/SafE family protein
AT1G11545	32	21	38	32	none	0.987	NA	none	0.296	NA	19	28	39	24	none	0.414	NA	none	0.993	NA	2.1	1.78	1.68	-0.1	-0.43	AT1G11545	protein_coding	xyloglucan endotransglucosylase/hydrolase 8
AT1G11550	0	0	0	0	none	1	NA	none	1	NA	0	0	0	0	none	1	NA	none	1	NA	no_data	no_data	no_data	no_data	no_data	AT1G11550	pre_trna	pre-tRNA
AT1G11560	0	0	0	0	none	1	NA	none	1	NA	0	0	0	0	none	1	NA	none	1	NA	1.81	1.78	1.93	0.15	0.12	AT1G11560	protein_coding	Oligosaccharyltransferase complex/magnesium transporter family protein
AT1G11570	0	0	0	0	none	1	NA	none	1	NA	0	0	0	0	none	1	NA	none	1	NA	1.58	1.63	1.49	-0.15	-0.1	AT1G11570	protein_coding	NTF2-like
AT1G11572	0	0	0	0	none	1	NA	none	1	NA	0	0	0	0	none	1	NA	none	1	NA	no_data	no_data	no_data	no_data	no_data	AT1G11572	protein_coding	Plant thionin family protein
AT1G11580	16	35	27	44	none	0.98	NA	Other	0.0042	1.238	71	120	70	93	none	0.879	NA	Other	0.00108	1.231	2.38	2.37	3.81	1.44	1.43	AT1G11580	protein_coding	methylesterase PCR A
AT1G11590	1	8	6	6	none	0.616	NA	none	0.318	NA	5	14	1	13	none	0.816	NA	Other	0.00102	2.286	2.68	3.39	9.03	5.64	6.35	AT1G11590	protein_coding	Plant invertase/pectin methylesterase inhibitor superfamily
AT1G11592	21	11	28	14	none	1	NA	Ref	0.0307	0	49	34	52	32	none	1	NA	Ref	0.0254	0	no_data	no_data	no_data	no_data	no_data	AT1G11592	other_rna	other RNA
AT1G11593	6	2	4	21	none	0.0721	NA	none	0.812	NA	0	0	0	1	none	1	NA	none	1	NA	no_data	no_data	no_data	no_data	no_data	AT1G11593	protein_coding	Plant invertase/pectin methylesterase inhibitor superfamily protein
AT1G11600	0	1	1	3	none	1	NA	none	0.611	NA	0	1	0	0	none	1	NA	none	1	NA	2.56	2.67	2.62	-0.05	0.06	AT1G11600	protein_coding	cytochrome P450, family 77, subfamily B, polypeptide 1
AT1G11608	0	0	0	0	none	1	NA	none	1	NA	0	0	0	0	none	1	NA	none	1	NA	no_data	no_data	no_data	no_data	no_data	AT1G11608	protein_coding	F-box associated ubiquitination effector family protein
AT1G11610	0	0	0	0	none	1	NA	none	1	NA	0	0	0	0	none	1	NA	none	1	NA	1.43	1.66	1.63	-0.03	0.2	AT1G11610	protein_coding	cytochrome P450, family 71, subfamily A, polypeptide 18
AT1G11620	1	0	0	0	none	1	NA	none	1	NA	0	0	0	0	none	1	NA	none	1	NA	no_data	no_data	no_data	no_data	no_data	AT1G11620	protein_coding	F-box and associated interaction domains-containing protein
AT1G11630	35	24	44	50	none	0.587	NA	none	0.714	NA	60	65	66	57	none	0.944	NA	none	0.955	NA	5.98	5.95	5.96	0.01	-0.03	AT1G11630	protein_coding	Tetratricopeptide repeat (TPR)-like superfamily protein
AT1G11640	0	0	0	0	none	1	NA	none	1	NA	0	0	0	0	none	1	NA	none	1	NA	no_data	no_data	no_data	no_data	no_data	AT1G11640	pre_trna	pre-tRNA
AT1G11650	230	179	350	303	none	0.891	NA	Ref	0.00786	1.047	475	361	499	423	none	0.869	NA	Ref	2.85e-05	1.189	7.41	7.08	6.91	-0.17	-0.5	AT1G11650	protein_coding	RNA-binding (RRM/RBD/RNP motifs) family protein
AT1G11655	0	0	0	0	none	1	NA	none	1	NA	0	0	0	0	none	1	NA	none	1	NA	no_data	no_data	no_data	no_data	no_data	AT1G11655	protein_coding	no_data
AT1G11660	184	139	260	188	none	1	NA	Ref	0.000231	1.218	297	264	335	278	none	1	NA	Ref	0.0297	0	6.65	6.14	6.56	0.42	-0.09	AT1G11660	protein_coding	heat shock protein 70 (Hsp 70) family protein
AT1G11670	805	605	1080	1010	mother	0.0387	1.028	Ref	2.8e-06	1.175	1120	1393	707	871	none	1	NA	Other	3.4e-10	1.283	5.29	6.12	4.84	-1.28	-0.45	AT1G11670	protein_coding	MATE efflux family protein
AT1G11680	138	131	147	169	none	0.784	NA	none	0.815	NA	235	245	230	249	none	1	NA	none	0.556	NA	6.17	6.57	5.61	-0.95	-0.56	AT1G11680	protein_coding	CYTOCHROME P450 51G1
AT1G11684	0	0	0	0	none	1	NA	none	1	NA	0	0	0	0	none	1	NA	none	1	NA	no_data	no_data	no_data	no_data	no_data	AT1G11684	protein_coding	no_data
AT1G11690	0	0	0	0	none	1	NA	none	1	NA	0	0	0	0	none	1	NA	none	1	NA	3.52	3.84	4.41	0.56	0.88	AT1G11690	protein_coding	no_data
AT1G11700	9	3	8	1	none	1	NA	Ref	0.0253	1.141	5	0	4	0	none	1	NA	Ref	0.024	1.355	3.68	3.68	5.46	1.77	1.78	AT1G11700	protein_coding	Protein of unknown function, DUF584
AT1G11710	12	16	21	19	none	0.925	NA	none	0.975	NA	21	41	36	52	none	0.95	NA	Other	0.0096	1.1	4.1	4.7	3.81	-0.89	-0.3	AT1G11710	protein_coding	Pentatricopeptide repeat (PPR) superfamily protein
AT1G11720	79	82	164	181	none	1	NA	none	0.712	NA	142	128	123	133	none	0.912	NA	none	1	NA	5.93	4.61	4.8	0.19	-1.13	AT1G11720	protein_coding	starch synthase 3
AT1G11730	4	0	13	7	none	0.787	NA	none	0.0853	NA	8	3	4	0	none	1	NA	none	0.0674	NA	3.78	3.1	3.75	0.66	-0.02	AT1G11730	protein_coding	Galactosyltransferase family protein
AT1G11735	0	0	0	0	none	1	NA	none	1	NA	0	0	0	0	none	1	NA	none	1	NA	no_data	no_data	no_data	no_data	no_data	AT1G11735	mirna	MIR171B; miRNA
AT1G11740	1	0	1	2	none	1	NA	none	1	NA	2	1	3	2	none	1	NA	none	1	NA	3.12	4.48	4.16	-0.31	1.04	AT1G11740	protein_coding	ankyrin repeat family protein
AT1G11750	132	98	190	192	none	0.451	NA	none	0.213	NA	105	74	115	68	none	0.986	NA	Ref	0.000269	1.323	5.38	4.22	4.25	0.03	-1.13	AT1G11750	protein_coding	CLP protease proteolytic subunit 6
AT1G11755	9	13	24	26	none	1	NA	none	0.661	NA	30	10	22	16	none	0.744	NA	Ref	0.0169	1.086	3.42	4.13	4.45	0.32	1.03	AT1G11755	protein_coding	Undecaprenyl pyrophosphate synthetase family protein
AT1G11760	30	34	37	31	none	0.938	NA	none	1	NA	60	47	51	50	none	1	NA	none	0.593	NA	no_data	no_data	no_data	no_data	no_data	AT1G11760	protein_coding	no_data
AT1G11765	0	0	0	0	none	1	NA	none	1	NA	0	0	0	0	none	1	NA	none	1	NA	no_data	no_data	no_data	no_data	no_data	AT1G11765	protein_coding	Plant self-incompatibility protein S1 family
AT1G11770	1	1	3	1	none	1	NA	none	1	NA	3	0	2	0	none	1	NA	none	0.208	NA	2.74	4.37	1.61	-2.76	-1.14	AT1G11770	protein_coding	FAD-binding Berberine family protein
AT1G11780	0	0	0	0	none	1	NA	none	1	NA	0	0	0	0	none	1	NA	none	1	NA	4.56	4.42	4.14	-0.28	-0.42	AT1G11780	protein_coding	oxidoreductase, 2OG-Fe(II) oxygenase family protein
AT1G11785	0	0	0	0	none	1	NA	none	1	NA	0	0	0	0	none	1	NA	none	1	NA	no_data	no_data	no_data	no_data	no_data	AT1G11785	protein_coding	no_data
AT1G11790	0	0	0	0	none	1	NA	none	1	NA	0	0	0	0	none	1	NA	none	1	NA	4.66	4.73	3.54	-1.19	-1.11	AT1G11790	protein_coding	arogenate dehydratase 1
AT1G11800	0	0	0	0	none	1	NA	none	1	NA	0	0	0	0	none	1	NA	none	1	NA	6.88	6.89	6.78	-0.11	-0.1	AT1G11800	protein_coding	endonuclease/exonuclease/phosphatase family protein
AT1G11810	0	0	1	0	none	1	NA	none	1	NA	0	0	0	0	none	1	NA	none	1	NA	1.72	4.2	2.46	-1.74	0.74	AT1G11810	protein_coding	F-box associated ubiquitination effector family protein
AT1G11820	0	0	0	0	none	1	NA	none	1	NA	0	0	0	0	none	1	NA	none	1	NA	no_data	no_data	no_data	no_data	no_data	AT1G11820	protein_coding	O-Glycosyl hydrolases family 17 protein
AT1G11840	2620	1762	3390	2653	mother	0.00651	1.041	Ref	3.1e-56	1.7	3936	2647	3233	2470	mother	0.0344	1.026	Ref	9.1e-73	1.758	7.57	8	9.68	1.69	2.11	AT1G11840	protein_coding	glyoxalase I homolog
AT1G11850	5	5	0	5	none	0.505	NA	none	0.223	NA	2	4	0	0	none	1	NA	none	1	NA	1.89	1.96	2.09	0.12	0.2	AT1G11850	protein_coding	no_data
AT1G11860	2634	2022	4396	3623	none	0.374	NA	Ref	1.3e-33	1.427	3813	2715	3376	2398	none	1	NA	Ref	1.67e-76	1.786	7.11	6.14	5.94	-0.2	-1.17	AT1G11860	protein_coding	Glycine cleavage T-protein family
AT1G11870	493	608	740	894	none	1	NA	Other	2.79e-06	1.2	705	731	795	776	none	0.966	NA	none	1	NA	4.76	4.32	3.84	-0.48	-0.92	AT1G11870	protein_coding	Seryl-tRNA synthetase
AT1G11880	93	135	124	207	none	0.9	NA	Other	3.56e-06	1.491	61	34	43	21	none	1	NA	Ref	0.000735	1.446	1.77	1.66	1.63	-0.03	-0.13	AT1G11880	protein_coding	transferases, transferring hexosyl groups
AT1G11890	16	1	22	3	none	1	NA	Ref	6.75e-07	6.328	11	11	28	12	none	0.772	NA	none	0.317	NA	7.16	7.71	7.33	-0.38	0.17	AT1G11890	protein_coding	Synaptobrevin family protein
AT1G11900	9	7	14	13	none	1	NA	none	0.931	NA	21	22	19	18	none	1	NA	none	1	NA	4.09	3.79	3.74	-0.04	-0.34	AT1G11900	protein_coding	Tetratricopeptide repeat (TPR)-like superfamily protein
AT1G11905	28	23	36	28	none	1	NA	none	0.463	NA	43	49	22	30	none	1	NA	none	0.397	NA	no_data	no_data	no_data	no_data	no_data	AT1G11905	protein_coding	B-cell receptor-associated protein 31-like
AT1G11910	0	0	0	0	none	1	NA	none	1	NA	0	0	0	0	none	1	NA	none	1	NA	8.74	10.31	10.19	-0.12	1.45	AT1G11910	protein_coding	aspartic proteinase A1
AT1G11915	0	0	0	1	none	1	NA	none	1	NA	0	0	0	0	none	1	NA	none	1	NA	2.2	2.18	2.23	0.05	0.03	AT1G11915	protein_coding	no_data
AT1G11920	0	0	0	0	none	1	NA	none	1	NA	0	0	0	0	none	1	NA	none	1	NA	1.85	2.12	2.02	-0.1	0.17	AT1G11920	protein_coding	Pectin lyase-like superfamily protein
AT1G11925	0	0	0	0	none	1	NA	none	1	NA	0	0	0	0	none	1	NA	none	1	NA	no_data	no_data	no_data	no_data	no_data	AT1G11925	protein_coding	Stigma-specific Stig1 family protein
AT1G11930	15	15	51	48	none	1	NA	none	1	NA	0	0	0	0	none	1	NA	none	1	NA	6.83	7.01	7.98	0.98	1.15	AT1G11930	protein_coding	Predicted pyridoxal phosphate-dependent enzyme, YBL036C type
AT1G11940	0	0	0	0	none	1	NA	none	1	NA	0	0	0	0	none	1	NA	none	1	NA	2.43	3.76	4.04	0.28	1.61	AT1G11940	protein_coding	Core-2/I-branching beta-1,6-N-acetylglucosaminyltransferase family protein
AT1G11950	21	26	28	53	none	0.765	NA	none	0.0748	NA	0	0	0	0	none	1	NA	none	1	NA	5.89	4.99	3.04	-1.96	-2.85	AT1G11950	protein_coding	Transcription factor jumonji (jmjC) domain-containing protein
AT1G11960	86	152	88	155	none	1	NA	Other	1.32e-08	1.842	253	384	155	169	none	0.318	NA	Other	0.00109	1.136	3.71	4.99	4.25	-0.73	0.54	AT1G11960	protein_coding	ERD (early-responsive to dehydration stress) family protein
AT1G11970	0	0	0	0	none	1	NA	none	1	NA	0	0	0	0	none	1	NA	none	1	NA	1.81	1.98	1.93	-0.05	0.12	AT1G11970	protein_coding	Ubiquitin-like superfamily protein
AT1G11980	0	0	0	0	none	1	NA	none	1	NA	0	0	0	0	none	1	NA	none	1	NA	no_data	no_data	no_data	no_data	no_data	AT1G11980	protein_coding	ubiquitin-related protein 3
AT1G11990	0	0	0	4	none	1	NA	none	1	NA	1	0	1	2	none	1	NA	none	1	NA	1.89	1.9	4.63	2.73	2.74	AT1G11990	protein_coding	O-fucosyltransferase family protein
AT1G12000	8769	6481	8120	6900	mother	2.44e-07	1.078	Ref	2.77e-88	1.493	15391	10516	13481	9075	none	0.968	NA	Ref	0	2.065	7.68	7.65	6.68	-0.97	-1	AT1G12000	protein_coding	Phosphofructokinase family protein
AT1G12010	1	0	0	1	none	1	NA	none	1	NA	33	0	0	2	none	0.0788	NA	none	1	NA	2.1	3.45	9.58	6.13	7.47	AT1G12010	protein_coding	2-oxoglutarate (2OG) and Fe(II)-dependent oxygenase superfamily protein
AT1G12013	0	0	0	0	none	1	NA	none	1	NA	5	5	1	0	none	1	NA	none	1	NA	no_data	no_data	no_data	no_data	no_data	AT1G12013	small_nucleolar_rna	SNOR111; snoRNA
AT1G12015	0	0	0	0	none	1	NA	none	1	NA	0	0	0	0	none	1	NA	none	1	NA	no_data	no_data	no_data	no_data	no_data	AT1G12015	small_nucleolar_rna	snoRNA
AT1G12020	23	18	24	27	none	0.89	NA	none	0.998	NA	45	50	86	81	none	1	NA	none	1	NA	2.51	1.99	1.74	-0.24	-0.77	AT1G12020	protein_coding	no_data
AT1G12030	0	0	30	8	none	1	NA	none	1	NA	0	0	40	30	none	1	NA	none	1	NA	2.85	4	3.19	-0.81	0.34	AT1G12030	protein_coding	Protein of unknown function (DUF506)
AT1G12040	0	0	0	0	none	1	NA	none	1	NA	0	0	0	0	none	1	NA	none	1	NA	1.93	2.83	2.67	-0.16	0.74	AT1G12040	protein_coding	leucine-rich repeat/extensin 1
AT1G12050	0	0	0	0	none	1	NA	none	1	NA	0	0	0	0	none	1	NA	none	1	NA	6.05	6.37	7.91	1.55	1.87	AT1G12050	protein_coding	fumarylacetoacetase, putative
AT1G12060	13	2	18	9	none	0.776	NA	Ref	0.00503	1.503	18	6	12	8	none	0.916	NA	none	0.079	NA	no_data	no_data	no_data	no_data	no_data	AT1G12060	protein_coding	BCL-2-associated athanogene 5
AT1G12064	168	105	218	158	none	0.868	NA	Ref	7.7e-06	1.411	82	49	43	29	none	1	NA	Ref	0.0104	1.094	no_data	no_data	no_data	no_data	no_data	AT1G12064	protein_coding	no_data
AT1G12070	24	3	39	0	none	0.403	NA	Ref	6.26e-14	26.031	9	0	2	0	none	1	NA	Ref	0.0499	1.22	2.38	1.95	1.68	-0.27	-0.7	AT1G12070	protein_coding	Immunoglobulin E-set superfamily protein
AT1G12080	12	3	38	52	none	0.138	NA	none	0.309	NA	93	44	81	136	mother	4.01e-06	1.888	none	0.551	NA	7.94	10.51	8.26	-2.25	0.32	AT1G12080	protein_coding	Vacuolar calcium-binding protein-related
AT1G12090	5	4	9	14	none	0.917	NA	none	1	NA	0	0	0	0	none	1	NA	none	1	NA	1.63	1.72	2.68	0.96	1.05	AT1G12090	protein_coding	extensin-like protein
AT1G12100	0	0	0	0	none	1	NA	none	1	NA	1	0	1	0	none	1	NA	none	1	NA	1.58	1.68	1.72	0.04	0.14	AT1G12100	protein_coding	Bifunctional inhibitor/lipid-transfer protein/seed storage 2S albumin superfamily protein
AT1G12110	31	15	5	3	none	1	NA	none	0.274	NA	85	66	13	24	none	0.375	NA	none	0.55	NA	2.74	2.05	3	0.95	0.26	AT1G12110	protein_coding	nitrate transporter 1
AT1G12120	41	44	68	55	none	0.827	NA	none	0.861	NA	140	152	150	127	none	0.748	NA	none	0.846	NA	6.96	6.09	7.61	1.52	0.65	AT1G12120	protein_coding	Plant protein of unknown function (DUF863)
AT1G12130	3	3	0	0	none	1	NA	none	1	NA	0	2	1	3	none	1	NA	none	0.588	NA	1.49	1.86	1.68	-0.18	0.19	AT1G12130	protein_coding	Flavin-binding monooxygenase family protein
AT1G12140	22	20	29	29	none	1	NA	none	1	NA	65	55	32	41	none	0.788	NA	none	1	NA	3.88	4.59	4.53	-0.06	0.65	AT1G12140	protein_coding	flavin-monooxygenase glucosinolate S-oxygenase 5
AT1G12150	0	0	0	0	none	1	NA	none	1	NA	3	0	1	2	none	0.95	NA	none	1	NA	4.15	3.33	5.18	1.85	1.04	AT1G12150	protein_coding	Plant protein of unknown function (DUF827)
AT1G12160	15	4	23	6	none	1	NA	Ref	0.000496	2.099	1	4	3	6	none	1	NA	none	0.443	NA	2.51	2.77	2.95	0.19	0.44	AT1G12160	protein_coding	Flavin-binding monooxygenase family protein
AT1G12170	2	1	3	7	none	0.953	NA	none	1	NA	0	0	0	6	none	1	NA	none	1	NA	no_data	no_data	no_data	no_data	no_data	AT1G12170	protein_coding	F-box family protein
AT1G12180	0	0	0	0	none	1	NA	none	1	NA	0	0	0	0	none	1	NA	none	1	NA	2.56	3.37	5.56	2.19	3	AT1G12180	protein_coding	no_data
AT1G12190	1	0	1	2	none	1	NA	none	1	NA	0	0	1	2	none	1	NA	none	1	NA	1.72	3.01	2.32	-0.68	0.6	AT1G12190	protein_coding	F-box and associated interaction domains-containing protein
AT1G12200	11	32	10	51	none	0.826	NA	Other	3.16e-08	3.893	35	54	16	55	none	0.374	NA	Other	7.15e-06	2.007	2.04	4.11	8.34	4.23	6.31	AT1G12200	protein_coding	Flavin-binding monooxygenase family protein
AT1G12210	39	38	80	57	none	0.819	NA	none	0.448	NA	20	56	27	55	none	0.95	NA	Other	1.7e-06	2.18	1.49	2	1.7	-0.3	0.22	AT1G12210	protein_coding	RPS5-like 1
AT1G12211	0	0	0	0	none	1	NA	none	1	NA	0	0	0	0	none	1	NA	none	1	NA	no_data	no_data	no_data	no_data	no_data	AT1G12211	protein_coding	no_data
AT1G12220	7	8	4	13	none	0.766	NA	none	0.295	NA	0	17	0	27	none	1	NA	Other	1.27e-11	31.104	2.46	2.66	2.5	-0.16	0.04	AT1G12220	protein_coding	Disease resistance protein (CC-NBS-LRR class) family
AT1G12230	464	431	700	679	none	1	NA	none	0.419	NA	5348	6461	3325	4226	none	0.618	NA	Other	3.75e-46	1.415	7.53	6.75	5.49	-1.26	-2.03	AT1G12230	protein_coding	Aldolase superfamily protein
AT1G12240	5	2	16	13	none	1	NA	none	0.613	NA	159	67	144	163	mother	1.02e-05	1.616	Ref	0.00025	1.261	3.41	6.11	3.97	-2.14	0.57	AT1G12240	protein_coding	Glycosyl hydrolases family 32 protein
AT1G12244	0	0	0	0	none	1	NA	none	1	NA	16	10	8	15	none	0.616	NA	none	1	NA	no_data	no_data	no_data	no_data	no_data	AT1G12244	protein_coding	Polynucleotidyl transferase, ribonuclease H-like superfamily protein
AT1G12250	74	113	140	185	none	0.92	NA	Other	0.000827	1.21	113	94	66	89	none	0.366	NA	none	0.776	NA	3.73	4.3	2.97	-1.33	-0.76	AT1G12250	protein_coding	Pentapeptide repeat-containing protein
AT1G12260	0	0	0	3	none	1	NA	none	1	NA	0	1	0	0	none	1	NA	none	1	NA	1.49	1.66	1.7	0.04	0.22	AT1G12260	protein_coding	NAC 007
AT1G12270	61	47	71	73	none	0.81	NA	none	0.587	NA	176	132	214	128	none	0.774	NA	Ref	3.7e-06	1.43	7.25	6.32	6.38	0.06	-0.87	AT1G12270	protein_coding	stress-inducible protein, putative
AT1G12280	4	2	12	10	none	1	NA	none	0.84	NA	8	1	1	6	none	0.217	NA	none	1	NA	1.58	1.83	1.87	0.03	0.28	AT1G12280	protein_coding	LRR and NB-ARC domains-containing disease resistance protein
AT1G12290	3	8	13	9	none	0.59	NA	none	0.887	NA	0	0	0	2	none	1	NA	none	1	NA	1.77	2	2.45	0.45	0.68	AT1G12290	protein_coding	Disease resistance protein (CC-NBS-LRR class) family
AT1G12294	0	0	0	0	none	1	NA	none	1	NA	0	0	0	0	none	1	NA	none	1	NA	no_data	no_data	no_data	no_data	no_data	AT1G12294	mirna	MIR472a; miRNA
AT1G12300	57	41	85	51	none	0.992	NA	Ref	0.00859	1.101	0	0	0	0	none	1	NA	none	1	NA	no_data	no_data	no_data	no_data	no_data	AT1G12300	protein_coding	Tetratricopeptide repeat (TPR)-like superfamily protein
AT1G12310	106	65	77	90	none	0.0769	NA	none	0.307	NA	0	0	0	0	none	1	NA	none	1	NA	6.41	6.53	5.57	-0.96	-0.84	AT1G12310	protein_coding	Calcium-binding EF-hand family protein
AT1G12320	0	0	0	0	none	1	NA	none	1	NA	0	0	0	0	none	1	NA	none	1	NA	2.98	3.14	4.07	0.93	1.09	AT1G12320	protein_coding	Protein of unknown function (DUF1442)
AT1G12330	0	0	0	0	none	1	NA	none	1	NA	0	0	0	0	none	1	NA	none	1	NA	7.14	5.01	7.89	2.88	0.75	AT1G12330	protein_coding	no_data
AT1G12340	0	0	0	0	none	1	NA	none	1	NA	0	0	0	0	none	1	NA	none	1	NA	4.09	3.72	3.1	-0.62	-0.99	AT1G12340	protein_coding	Cornichon family protein
AT1G12350	17	21	29	58	none	0.729	NA	none	0.0802	NA	25	38	37	34	none	0.769	NA	none	0.576	NA	3.28	3.23	4.3	1.07	1.02	AT1G12350	protein_coding	4-phospho-panto-thenoylcysteine synthetase
AT1G12360	80	64	89	110	none	0.35	NA	none	1	NA	93	107	64	90	none	0.95	NA	none	0.0809	NA	6.28	7.51	6.86	-0.66	0.58	AT1G12360	protein_coding	Sec1/munc18-like (SM) proteins superfamily
AT1G12370	235	174	405	263	none	0.809	NA	Ref	7.73e-08	1.464	725	433	673	373	none	0.95	NA	Ref	1.42e-35	2.364	4.6	3.98	3.3	-0.68	-1.3	AT1G12370	protein_coding	photolyase 1
AT1G12380	48	40	62	52	none	1	NA	none	0.454	NA	168	170	113	118	none	1	NA	none	0.953	NA	no_data	no_data	no_data	no_data	no_data	AT1G12380	protein_coding	no_data
AT1G12390	34	1	49	1	none	1	NA	Ref	3.56e-20	50.152	0	17	0	12	none	1	NA	Other	1.25e-07	13.824	4.09	3.72	3.1	-0.62	-0.99	AT1G12390	protein_coding	Cornichon family protein
AT1G12400	77	90	91	112	none	1	NA	none	0.213	NA	35	86	25	66	none	1	NA	Other	1.94e-09	2.781	1.63	1.79	1.81	0.01	0.18	AT1G12400	protein_coding	Nucleotide excision repair, TFIIH, subunit TTDA
AT1G12410	1124	1098	1205	1415	mother	0.036	1.024	none	0.0536	NA	1344	1900	1247	1796	none	1	NA	Other	7.34e-43	1.766	6.96	6.01	5.48	-0.53	-1.48	AT1G12410	protein_coding	CLP protease proteolytic subunit 2
AT1G12411	0	0	0	2	none	1	NA	none	1	NA	0	0	0	0	none	1	NA	none	1	NA	no_data	no_data	no_data	no_data	no_data	AT1G12411	protein_coding	no_data
AT1G12420	0	4	2	3	none	0.91	NA	none	0.329	NA	9	10	9	16	none	1	NA	none	0.55	NA	no_data	no_data	no_data	no_data	no_data	AT1G12420	protein_coding	ACT domain repeat 8
AT1G12423	0	0	0	0	none	1	NA	none	1	NA	0	0	0	0	none	1	NA	none	1	NA	no_data	no_data	no_data	no_data	no_data	AT1G12423	protein_coding	no_data
AT1G12430	36	42	65	57	none	0.876	NA	none	1	NA	58	60	72	54	none	0.847	NA	none	0.559	NA	4.76	4.91	4.08	-0.82	-0.68	AT1G12430	protein_coding	armadillo repeat kinesin 3
AT1G12440	719	421	1299	630	none	0.183	NA	Ref	7.29e-59	2.839	636	462	679	452	none	0.911	NA	Ref	2.36e-16	1.629	no_data	no_data	no_data	no_data	no_data	AT1G12440	protein_coding	A20/AN1-like zinc finger family protein
AT1G12450	0	0	0	0	none	1	NA	none	1	NA	0	0	0	0	none	1	NA	none	1	NA	2	2.43	2.67	0.23	0.67	AT1G12450	protein_coding	SNARE associated Golgi protein family
AT1G12451	0	0	0	0	none	1	NA	none	1	NA	0	0	0	0	none	1	NA	none	1	NA	no_data	no_data	no_data	no_data	no_data	AT1G12451	protein_coding	no_data
AT1G12460	13	12	19	18	none	1	NA	none	1	NA	19	14	13	10	none	1	NA	none	0.606	NA	3.38	3.33	3.15	-0.19	-0.23	AT1G12460	protein_coding	Leucine-rich repeat protein kinase family protein
AT1G12470	26	32	30	27	none	0.92	NA	none	1	NA	69	93	58	89	none	1	NA	Other	0.00712	1.091	5.3	6.03	5.28	-0.76	-0.03	AT1G12470	protein_coding	zinc ion binding
AT1G12480	1	1	0	0	none	1	NA	none	1	NA	0	0	1	0	none	1	NA	none	1	NA	2.17	2.17	1.98	-0.19	-0.19	AT1G12480	protein_coding	C4-dicarboxylate transporter/malic acid transport protein
AT1G12490	0	0	0	0	none	1	NA	none	1	NA	0	0	0	0	none	1	NA	none	1	NA	1.63	1.63	1.7	0.07	0.07	AT1G12490	protein_coding	F-box associated ubiquitination effector family protein
AT1G12500	0	0	0	0	none	1	NA	none	1	NA	0	0	0	0	none	1	NA	none	1	NA	2.23	2.16	2.91	0.75	0.67	AT1G12500	protein_coding	Nucleotide-sugar transporter family protein
AT1G12510	0	0	0	0	none	1	NA	none	1	NA	0	0	0	0	none	1	NA	none	1	NA	no_data	no_data	no_data	no_data	no_data	AT1G12510	pre_trna	pre-tRNA
AT1G12520	35	44	120	104	none	0.672	NA	none	0.965	NA	329	299	153	175	none	0.646	NA	none	0.943	NA	5.1	5.84	6.27	0.43	1.17	AT1G12520	protein_coding	copper chaperone for SOD1
AT1G12530	1	2	9	9	none	1	NA	none	1	NA	3	1	0	0	none	1	NA	none	1	NA	7.16	6.36	6.95	0.6	-0.21	AT1G12530	protein_coding	no_data
AT1G12540	0	0	0	0	none	1	NA	none	1	NA	0	0	0	0	none	1	NA	none	1	NA	no_data	no_data	no_data	no_data	no_data	AT1G12540	protein_coding	basic helix-loop-helix (bHLH) DNA-binding superfamily protein
AT1G12550	120	38	150	52	none	1	NA	Ref	1.84e-20	4.629	1095	921	676	621	none	0.832	NA	Ref	0.00128	1.063	5.64	6.15	6.63	0.48	1	AT1G12550	protein_coding	D-isomer specific 2-hydroxyacid dehydrogenase family protein
AT1G12560	0	0	0	2	none	1	NA	none	1	NA	0	0	0	1	none	1	NA	none	1	NA	1.63	1.75	1.7	-0.05	0.07	AT1G12560	protein_coding	expansin A7
AT1G12570	6	4	2	4	none	1	NA	none	1	NA	1	1	0	0	none	1	NA	none	1	NA	2	1.83	1.89	0.05	-0.11	AT1G12570	protein_coding	Glucose-methanol-choline (GMC) oxidoreductase family protein
AT1G12580	16	18	26	18	none	0.855	NA	none	0.841	NA	28	28	27	26	none	1	NA	none	1	NA	7.29	7.02	7.14	0.12	-0.15	AT1G12580	protein_coding	phosphoenolpyruvate carboxylase-related kinase 1
AT1G12590	0	0	0	0	none	1	NA	none	1	NA	0	0	0	0	none	1	NA	none	1	NA	no_data	no_data	no_data	no_data	no_data	AT1G12590	pre_trna	pre-tRNA
AT1G12600	88	66	100	112	none	0.429	NA	none	0.669	NA	113	70	52	35	none	1	NA	Ref	0.00389	1.165	2.79	3.87	2.88	-0.99	0.09	AT1G12600	protein_coding	UDP-N-acetylglucosamine (UAA) transporter family
AT1G12610	33	7	35	12	none	0.909	NA	Ref	8.86e-07	3.261	41	1	19	5	none	0.335	NA	Ref	3.5e-10	10.467	2.7	2.86	2.92	0.06	0.22	AT1G12610	protein_coding	Integrase-type DNA-binding superfamily protein
AT1G12620	44	10	76	16	none	1	NA	Ref	1.88e-13	6.254	130	35	92	40	none	0.601	NA	Ref	3.26e-16	4.075	5.79	4.44	3.82	-0.62	-1.97	AT1G12620	protein_coding	Pentatricopeptide repeat (PPR) superfamily protein
AT1G12630	0	0	0	0	none	1	NA	none	1	NA	0	0	0	0	none	1	NA	none	1	NA	4.2	4.15	4.04	-0.1	-0.16	AT1G12630	protein_coding	Integrase-type DNA-binding superfamily protein
AT1G12640	189	98	314	187	none	0.882	NA	Ref	1.81e-13	2.119	157	92	149	89	none	1	NA	Ref	1.09e-07	1.701	2.46	2.53	3.47	0.94	1.01	AT1G12640	protein_coding	MBOAT (membrane bound O-acyl transferase) family protein
AT1G12650	359	171	497	272	none	0.757	NA	Ref	2.75e-29	2.759	769	536	870	644	none	0.979	NA	Ref	5.22e-17	1.568	5.17	5.08	4.62	-0.46	-0.56	AT1G12650	protein_coding	no_data
AT1G12660	0	0	0	0	none	1	NA	none	1	NA	0	0	0	0	none	1	NA	none	1	NA	no_data	no_data	no_data	no_data	no_data	AT1G12660	protein_coding	no_data
AT1G12663	0	0	0	0	none	1	NA	none	1	NA	0	0	0	0	none	1	NA	none	1	NA	no_data	no_data	no_data	no_data	no_data	AT1G12663	protein_coding	no_data
AT1G12665	0	0	1	0	none	1	NA	none	1	NA	0	0	0	0	none	1	NA	none	1	NA	no_data	no_data	no_data	no_data	no_data	AT1G12665	protein_coding	no_data
AT1G12672	0	0	0	0	none	1	NA	none	1	NA	0	0	0	0	none	1	NA	none	1	NA	no_data	no_data	no_data	no_data	no_data	AT1G12672	protein_coding	no_data
AT1G12680	182	167	209	208	none	1	NA	none	0.764	NA	109	106	101	93	none	1	NA	none	0.798	NA	4.15	5.21	4.93	-0.28	0.78	AT1G12680	protein_coding	phosphoenolpyruvate carboxylase-related kinase 2
AT1G12700	6	1	6	4	none	0.833	NA	none	0.28	NA	10	25	9	9	none	0.73	NA	none	0.276	NA	1.85	1.77	1.81	0.04	-0.04	AT1G12700	protein_coding	ATP binding;nucleic acid binding;helicases
AT1G12710	5	7	19	11	none	0.806	NA	none	1	NA	21	8	17	13	none	0.88	NA	none	0.0883	NA	3.09	3.28	3.32	0.04	0.23	AT1G12710	protein_coding	phloem protein 2-A12
AT1G12720	0	0	0	0	none	1	NA	none	1	NA	0	0	0	0	none	1	NA	none	1	NA	2	2.36	2.31	-0.05	0.31	AT1G12720	transposable_element_gene	transposable element gene
AT1G12725	0	0	0	0	none	1	NA	none	1	NA	0	0	0	0	none	1	NA	none	1	NA	no_data	no_data	no_data	no_data	no_data	AT1G12725	transposable_element_gene	transposable element gene
AT1G12730	41	15	46	26	none	0.835	NA	Ref	0.000201	1.676	39	38	25	28	none	1	NA	none	1	NA	2.74	2.78	2.87	0.09	0.12	AT1G12730	protein_coding	GPI transamidase subunit PIG-U
AT1G12740	15	17	26	21	none	0.947	NA	none	1	NA	31	54	18	37	none	1	NA	Other	0.00194	1.325	1.68	1.52	1.63	0.11	-0.05	AT1G12740	protein_coding	cytochrome P450, family 87, subfamily A, polypeptide 2
AT1G12750	187	202	308	323	none	1	NA	none	0.578	NA	216	350	182	260	none	0.933	NA	Other	6.07e-10	1.617	3.15	2.61	2.78	0.17	-0.38	AT1G12750	protein_coding	RHOMBOID-like protein 6
AT1G12760	462	497	842	931	none	1	NA	none	0.0912	NA	0	0	3	4	none	1	NA	none	1	NA	no_data	no_data	no_data	no_data	no_data	AT1G12760	protein_coding	Zinc finger, C3HC4 type (RING finger) family protein
AT1G12770	150	120	184	164	none	0.957	NA	none	0.111	NA	415	515	427	568	none	0.986	NA	Other	3.41e-07	1.28	no_data	no_data	no_data	no_data	no_data	AT1G12770	protein_coding	P-loop containing nucleoside triphosphate hydrolases superfamily protein
AT1G12775	5	5	2	9	none	0.658	NA	none	0.353	NA	9	5	6	9	none	0.873	NA	none	1	NA	4.22	3.64	3.53	-0.11	-0.7	AT1G12775	protein_coding	Pentatricopeptide repeat (PPR) superfamily protein
AT1G12780	10	2	38	18	none	0.938	NA	Ref	0.00889	1.495	0	0	0	0	none	1	NA	none	1	NA	2.04	4.99	7.38	2.39	5.34	AT1G12780	protein_coding	UDP-D-glucose/UDP-D-galactose 4-epimerase 1
AT1G12790	36	26	79	63	none	1	NA	none	0.211	NA	39	17	38	20	none	1	NA	Ref	0.000807	1.455	3.26	4.04	2.89	-1.16	-0.38	AT1G12790	protein_coding	no_data
AT1G12800	699	471	1072	810	none	0.571	NA	Ref	5.41e-18	1.595	1803	1620	1918	1612	none	0.772	NA	Ref	3.71e-08	1.159	6.36	4.75	3.73	-1.02	-2.63	AT1G12800	protein_coding	Nucleic acid-binding, OB-fold-like protein
AT1G12805	0	0	0	0	none	1	NA	none	1	NA	132	155	73	86	none	1	NA	none	0.231	NA	no_data	no_data	no_data	no_data	no_data	AT1G12805	protein_coding	nucleotide binding
AT1G12810	53	47	73	103	none	0.45	NA	none	0.593	NA	361	262	252	248	none	0.267	NA	Ref	0.0175	1.003	4.29	5.05	5.65	0.6	1.36	AT1G12810	protein_coding	proline-rich family protein
AT1G12820	0	0	0	0	none	1	NA	none	1	NA	74	88	54	70	none	1	NA	none	0.165	NA	4.32	4.23	5.08	0.85	0.76	AT1G12820	protein_coding	auxin signaling F-box 3
AT1G12830	69	58	81	102	none	0.465	NA	none	0.983	NA	0	0	0	0	none	1	NA	none	1	NA	8.35	8.43	6.99	-1.44	-1.36	AT1G12830	protein_coding	no_data
AT1G12840	267	235	387	374	none	0.899	NA	none	0.331	NA	325	354	265	352	none	0.606	NA	Other	0.00373	1.062	5.07	5.83	6.02	0.19	0.95	AT1G12840	protein_coding	vacuolar ATP synthase subunit C (VATC) / V-ATPase C subunit / vacuolar proton pump C subunit (DET3)
AT1G12845	0	0	0	0	none	1	NA	none	1	NA	2	5	2	8	none	1	NA	none	0.135	NA	1.49	1.5	1.66	0.15	0.17	AT1G12845	protein_coding	no_data
AT1G12850	174	191	206	225	none	1	NA	none	0.415	NA	476	931	400	854	none	0.896	NA	Other	2.92e-69	3.321	3.26	3.41	3.36	-0.05	0.1	AT1G12850	protein_coding	Phosphoglycerate mutase family protein
AT1G12855	0	0	0	0	none	1	NA	none	1	NA	0	0	0	0	none	1	NA	none	1	NA	no_data	no_data	no_data	no_data	no_data	AT1G12855	protein_coding	F-box family protein
AT1G12860	365	276	426	396	none	0.377	NA	Ref	0.00382	1.061	6	7	8	5	none	1	NA	none	1	NA	3.22	4.74	2.2	-2.54	-1.02	AT1G12860	protein_coding	basic helix-loop-helix (bHLH) DNA-binding superfamily protein
AT1G12870	0	0	0	0	none	1	NA	none	1	NA	0	0	0	0	none	1	NA	none	1	NA	no_data	no_data	no_data	no_data	no_data	AT1G12870	protein_coding	F-box and associated interaction domains-containing protein
AT1G12880	0	0	0	0	none	1	NA	none	1	NA	2	0	0	2	none	0.911	NA	none	1	NA	1.58	1.45	4.16	2.71	2.57	AT1G12880	protein_coding	nudix hydrolase homolog 12
AT1G12890	0	0	0	0	none	1	NA	none	1	NA	0	0	0	0	none	1	NA	none	1	NA	no_data	no_data	no_data	no_data	no_data	AT1G12890	protein_coding	Integrase-type DNA-binding superfamily protein
AT1G12900	475	511	819	908	none	1	NA	none	0.0786	NA	942	900	741	736	none	1	NA	none	0.653	NA	8.1	7.53	5.22	-2.31	-2.87	AT1G12900	protein_coding	glyceraldehyde 3-phosphate dehydrogenase A subunit 2
AT1G12910	0	0	0	0	none	1	NA	none	1	NA	123	86	106	98	none	0.767	NA	none	0.0774	NA	6.45	6.94	6.56	-0.38	0.11	AT1G12910	protein_coding	Transducin/WD40 repeat-like superfamily protein
AT1G12920	0	0	0	0	none	1	NA	none	1	NA	0	0	0	0	none	1	NA	none	1	NA	5.09	5.43	6.13	0.7	1.04	AT1G12920	protein_coding	eukaryotic release factor 1-2
AT1G12930	22	33	30	43	none	1	NA	none	0.124	NA	201	190	197	188	none	1	NA	none	0.706	NA	2.98	3.97	2.78	-1.19	-0.21	AT1G12930	protein_coding	ARM repeat superfamily protein
AT1G12935	0	0	0	0	none	1	NA	none	1	NA	0	0	0	0	none	1	NA	none	1	NA	2.04	3.25	5.54	2.29	3.51	AT1G12935	transposable_element_gene	transposable element gene
AT1G12938	0	0	0	0	none	1	NA	none	1	NA	0	0	0	0	none	1	NA	none	1	NA	no_data	no_data	no_data	no_data	no_data	AT1G12938	protein_coding	no_data
AT1G12940	0	0	0	0	none	1	NA	none	1	NA	0	0	0	0	none	1	NA	none	1	NA	1.49	1.6	1.61	0.01	0.12	AT1G12940	protein_coding	nitrate transporter2
AT1G12950	0	0	0	1	none	1	NA	none	1	NA	0	0	0	0	none	1	NA	none	1	NA	1.43	1.78	1.81	0.03	0.37	AT1G12950	protein_coding	root hair specific 2
AT1G12960	0	0	0	0	none	1	NA	none	1	NA	0	0	0	0	none	1	NA	none	1	NA	2.38	2.26	2.09	-0.18	-0.29	AT1G12960	protein_coding	Ribosomal protein L18e/L15 superfamily protein
AT1G12970	48	33	77	61	none	1	NA	none	0.0971	NA	43	30	40	55	none	0.464	NA	none	1	NA	2.35	2.3	2.56	0.26	0.21	AT1G12970	protein_coding	plant intracellular ras group-related LRR 3
AT1G12980	3	1	3	4	none	0.967	NA	none	1	NA	6	1	6	1	none	1	NA	none	0.0751	NA	no_data	no_data	no_data	no_data	no_data	AT1G12980	protein_coding	Integrase-type DNA-binding superfamily protein
AT1G12990	16	12	18	16	none	1	NA	none	0.668	NA	51	37	39	35	none	1	NA	none	0.368	NA	2.1	2.92	2.29	-0.63	0.19	AT1G12990	protein_coding	beta-1,4-N-acetylglucosaminyltransferase family protein
AT1G13000	1	4	6	8	none	1	NA	none	0.512	NA	4	3	4	2	none	1	NA	none	0.773	NA	3.07	3.5	3.69	0.2	0.62	AT1G13000	protein_coding	Protein of unknown function (DUF707)
AT1G13010	0	0	0	0	none	1	NA	none	1	NA	0	0	0	0	none	1	NA	none	1	NA	no_data	no_data	no_data	no_data	no_data	AT1G13010	pre_trna	pre-tRNA
AT1G13020	6	9	15	19	none	1	NA	none	0.575	NA	0	0	0	0	none	1	NA	none	1	NA	4.66	5.35	4.61	-0.74	-0.04	AT1G13020	protein_coding	eukaryotic initiation factor 4B2
AT1G13030	41	27	72	73	none	0.662	NA	none	0.36	NA	94	100	121	117	none	1	NA	none	1	NA	4.47	4.14	3.47	-0.67	-1	AT1G13030	protein_coding	sphere organelles protein-related
AT1G13040	11	11	15	11	none	1	NA	none	0.946	NA	44	19	31	37	none	0.204	NA	none	0.166	NA	1.93	2.42	2.35	-0.07	0.42	AT1G13040	protein_coding	Pentatricopeptide repeat (PPR-like) superfamily protein
AT1G13050	23	15	22	21	none	0.947	NA	none	0.585	NA	32	29	28	51	none	0.523	NA	none	0.313	NA	2.63	2.68	2.1	-0.57	-0.53	AT1G13050	protein_coding	no_data
AT1G13060	254	296	381	414	none	0.966	NA	none	0.0949	NA	93	137	93	117	none	0.978	NA	Other	0.00566	1.086	6.36	7.01	6.69	-0.32	0.33	AT1G13060	protein_coding	20S proteasome beta subunit E1
AT1G13080	0	1	4	1	none	0.827	NA	none	1	NA	6	4	5	4	none	1	NA	none	0.831	NA	2.04	2.74	3.04	0.31	1.01	AT1G13080	protein_coding	cytochrome P450, family 71, subfamily B, polypeptide 2
AT1G13090	1	0	5	11	none	0.849	NA	none	1	NA	2	6	0	5	none	1	NA	none	0.0566	NA	1.72	2.07	5.89	3.82	4.17	AT1G13090	protein_coding	cytochrome P450, family 71, subfamily B, polypeptide 28
AT1G13100	0	0	0	0	none	1	NA	none	1	NA	0	0	0	0	none	1	NA	none	1	NA	1.93	1.86	3.74	1.88	1.82	AT1G13100	protein_coding	cytochrome P450, family 71, subfamily B, polypeptide 29
AT1G13110	0	0	0	1	none	1	NA	none	1	NA	1	0	0	0	none	1	NA	none	1	NA	2.63	2.87	3.44	0.57	0.81	AT1G13110	protein_coding	cytochrome P450, family 71 subfamily B, polypeptide 7
AT1G13120	33	39	71	68	none	0.977	NA	none	0.945	NA	419	695	339	577	none	1	NA	Other	5.64e-29	2.187	5.99	5.96	4.7	-1.26	-1.29	AT1G13120	protein_coding	embryo defective 1745
AT1G13130	0	0	0	0	none	1	NA	none	1	NA	0	0	0	0	none	1	NA	none	1	NA	2.04	2.01	3.35	1.34	1.31	AT1G13130	protein_coding	Cellulase (glycosyl hydrolase family 5) protein
AT1G13140	7	9	8	13	none	1	NA	none	0.54	NA	1	8	3	8	none	1	NA	Other	0.0288	0	3.45	5.68	2.1	-3.58	-1.34	AT1G13140	protein_coding	cytochrome P450, family 86, subfamily C, polypeptide 3
AT1G13150	0	0	0	0	none	1	NA	none	1	NA	7	2	1	8	none	0.285	NA	none	1	NA	2.1	3.3	2.14	-1.17	0.03	AT1G13150	protein_coding	cytochrome P450, family 86, subfamily C, polypeptide 4
AT1G13160	73	83	98	106	none	1	NA	none	0.549	NA	190	198	291	263	none	0.888	NA	none	0.862	NA	6.78	6.2	4.94	-1.26	-1.84	AT1G13160	protein_coding	ARM repeat superfamily protein
AT1G13170	118	94	143	145	none	0.687	NA	none	0.48	NA	183	178	146	132	none	1	NA	none	0.617	NA	6.3	5.86	5.38	-0.48	-0.92	AT1G13170	protein_coding	OSBP(oxysterol binding protein)-related protein 1D
AT1G13180	0	0	0	0	none	1	NA	none	1	NA	54	63	34	47	none	1	NA	none	0.23	NA	4.21	4.56	4.69	0.12	0.48	AT1G13180	protein_coding	Actin-like ATPase superfamily protein
AT1G13190	56	64	126	134	none	1	NA	none	0.653	NA	104	120	105	102	none	0.95	NA	none	0.748	NA	3.94	4.52	5.56	1.05	1.62	AT1G13190	protein_coding	RNA-binding (RRM/RBD/RNP motifs) family protein
AT1G13195	12	13	23	25	none	1	NA	none	0.976	NA	0	0	0	0	none	1	NA	none	1	NA	4.19	3.86	5.35	1.49	1.16	AT1G13195	protein_coding	RING/U-box superfamily protein
AT1G13200	0	0	0	0	none	1	NA	none	1	NA	0	0	0	0	none	1	NA	none	1	NA	1.68	1.86	1.77	-0.1	0.09	AT1G13200	protein_coding	F-box and associated interaction domains-containing protein
AT1G13210	62	70	103	109	none	1	NA	none	0.652	NA	11	16	14	11	none	0.953	NA	none	1	NA	2.61	2.47	2.88	0.41	0.27	AT1G13210	protein_coding	autoinhibited Ca2+/ATPase II
AT1G13220	79	74	125	123	none	1	NA	none	0.934	NA	404	359	376	379	none	0.844	NA	none	0.492	NA	4.9	5.28	4.5	-0.78	-0.4	AT1G13220	protein_coding	nuclear matrix constituent protein-related
AT1G13230	1	0	2	3	none	1	NA	none	1	NA	14	7	11	4	none	1	NA	none	0.1	NA	1.96	1.55	1.51	-0.04	-0.45	AT1G13230	protein_coding	Leucine-rich repeat (LRR) family protein
AT1G13240	0	0	0	0	none	1	NA	none	1	NA	0	0	0	0	none	1	NA	none	1	NA	no_data	no_data	no_data	no_data	no_data	AT1G13240	pre_trna	pre-tRNA
AT1G13245	23	37	152	194	none	0.935	NA	Other	0.0376	0	11	57	7	27	none	1	NA	Other	4.35e-09	4.718	no_data	no_data	no_data	no_data	no_data	AT1G13245	protein_coding	ROTUNDIFOLIA like 17
AT1G13250	28	30	44	54	none	1	NA	none	0.715	NA	60	60	33	42	none	0.986	NA	none	0.652	NA	2.89	3.43	3.77	0.34	0.88	AT1G13250	protein_coding	galacturonosyltransferase-like 3
AT1G13260	24	27	107	55	none	0.209	NA	none	0.221	NA	52	47	80	63	none	1	NA	none	0.411	NA	2.98	3.37	4.78	1.4	1.8	AT1G13260	protein_coding	related to ABI3/VP1 1
AT1G13270	537	466	892	713	none	0.815	NA	Ref	3.9e-05	1.154	300	290	372	353	none	1	NA	none	0.628	NA	6.76	4.42	4.59	0.17	-2.17	AT1G13270	protein_coding	methionine aminopeptidase 1B
AT1G13280	296	48	354	79	none	0.544	NA	Ref	9.74e-84	15.989	187	73	114	37	none	1	NA	Ref	9.34e-20	4.168	1.81	2.06	2.28	0.22	0.47	AT1G13280	protein_coding	allene oxide cyclase 4
AT1G13290	0	0	0	0	none	1	NA	none	1	NA	0	0	0	0	none	1	NA	none	1	NA	2.17	2.14	2.17	0.03	0	AT1G13290	protein_coding	C2H2-like zinc finger protein
AT1G13300	0	0	0	0	none	1	NA	none	1	NA	0	0	0	0	none	1	NA	none	1	NA	2.04	2.33	2.19	-0.15	0.15	AT1G13300	protein_coding	myb-like transcription factor family protein
AT1G13310	0	0	0	0	none	1	NA	none	1	NA	0	0	0	0	none	1	NA	none	1	NA	1.58	1.55	1.54	-0.02	-0.05	AT1G13310	protein_coding	Endosomal targeting BRO1-like domain-containing protein
AT1G13320	104	80	107	88	none	1	NA	none	0.085	NA	172	167	173	191	none	0.955	NA	none	0.827	NA	5.39	4.92	5.15	0.23	-0.24	AT1G13320	protein_coding	protein phosphatase 2A subunit A3
AT1G13330	8	6	14	11	none	1	NA	none	0.722	NA	0	1	1	0	none	1	NA	none	1	NA	3.94	4.04	3.53	-0.51	-0.41	AT1G13330	protein_coding	Arabidopsis Hop2 homolog
AT1G13340	1	0	1	0	none	1	NA	none	1	NA	0	0	0	0	none	1	NA	none	1	NA	3.07	2.98	5.39	2.41	2.32	AT1G13340	protein_coding	Regulator of Vps4 activity in the MVB pathway protein
AT1G13350	22	11	50	9	none	0.405	NA	Ref	1.04e-05	2.728	16	1	17	0	none	1	NA	Ref	1.01e-07	11.976	3.35	3.03	3.75	0.73	0.4	AT1G13350	protein_coding	Protein kinase superfamily protein
AT1G13360	0	0	0	0	none	1	NA	none	1	NA	1	1	2	4	none	1	NA	none	1	NA	no_data	no_data	no_data	no_data	no_data	AT1G13360	protein_coding	no_data
AT1G13370	2	1	1	1	none	1	NA	none	1	NA	2	3	1	0	none	1	NA	none	1	NA	1.72	7.51	4.38	-3.13	2.65	AT1G13370	protein_coding	Histone superfamily protein
AT1G13380	0	0	0	0	none	1	NA	none	1	NA	0	0	0	0	none	1	NA	none	1	NA	4.52	3.83	4.33	0.5	-0.19	AT1G13380	protein_coding	Protein of unknown function (DUF1218)
AT1G13390	195	161	273	218	none	1	NA	Ref	0.0127	1.031	324	366	244	271	none	1	NA	none	0.128	NA	no_data	no_data	no_data	no_data	no_data	AT1G13390	protein_coding	no_data
AT1G13400	7	14	6	21	none	0.957	NA	Other	0.0115	1.207	29	41	49	46	none	0.82	NA	none	0.62	NA	3.8	1.89	1.77	-0.12	-2.03	AT1G13400	protein_coding	C2H2 and C2HC zinc fingers superfamily protein
AT1G13410	94	64	102	82	none	0.953	NA	Ref	0.0229	0	29	39	30	29	none	0.944	NA	none	0.67	NA	2.87	2.42	2.12	-0.29	-0.75	AT1G13410	protein_coding	Tetratricopeptide repeat (TPR)-like superfamily protein
AT1G13420	0	0	5	0	none	1	NA	none	1	NA	0	1	1	1	none	1	NA	none	1	NA	1.63	1.96	1.7	-0.26	0.07	AT1G13420	protein_coding	sulfotransferase 4B
AT1G13430	0	1	0	0	none	1	NA	none	1	NA	0	0	0	0	none	1	NA	none	1	NA	1.49	1.57	1.38	-0.19	-0.11	AT1G13430	protein_coding	sulfotransferase 4C
AT1G13440	8576	7772	12024	11891	mother	0.000928	1.032	Ref	5.47e-07	1.055	10467	9745	10380	10121	none	0.331	NA	Ref	5.98e-06	1.043	8.87	9.07	8.84	-0.23	-0.02	AT1G13440	protein_coding	glyceraldehyde-3-phosphate dehydrogenase C2
AT1G13448	0	0	0	0	none	1	NA	none	1	NA	0	0	0	0	none	1	NA	none	1	NA	no_data	no_data	no_data	no_data	no_data	AT1G13448	other_rna	other RNA
AT1G13450	49	39	88	74	none	1	NA	none	0.299	NA	0	0	0	0	none	1	NA	none	1	NA	3.56	4.11	4.14	0.03	0.58	AT1G13450	protein_coding	Homeodomain-like superfamily protein
AT1G13460	62	37	103	53	none	0.994	NA	Ref	5.95e-05	1.563	4	2	2	4	none	1	NA	none	1	NA	2.96	3.22	2.78	-0.44	-0.19	AT1G13460	protein_coding	Protein phosphatase 2A regulatory B subunit family protein
AT1G13470	0	1	0	0	none	1	NA	none	1	NA	0	0	0	0	none	1	NA	none	1	NA	2.96	3.15	3.15	0	0.18	AT1G13470	protein_coding	Protein of unknown function (DUF1262)
AT1G13480	0	0	0	0	none	1	NA	none	1	NA	0	0	0	0	none	1	NA	none	1	NA	no_data	no_data	no_data	no_data	no_data	AT1G13480	protein_coding	Protein of unknown function (DUF1262)
AT1G13485	0	0	0	0	none	1	NA	none	1	NA	0	0	0	0	none	1	NA	none	1	NA	no_data	no_data	no_data	no_data	no_data	AT1G13485	protein_coding	no_data
AT1G13490	0	0	0	0	none	1	NA	none	1	NA	0	0	1	0	none	1	NA	none	1	NA	no_data	no_data	no_data	no_data	no_data	AT1G13490	protein_coding	Protein of unknown function (DUF1262)
AT1G13500	0	0	0	0	none	1	NA	none	1	NA	0	0	0	0	none	1	NA	none	1	NA	no_data	no_data	no_data	no_data	no_data	AT1G13500	protein_coding	Protein of unknown function (DUF1262)
AT1G13510	0	0	2	0	none	1	NA	none	1	NA	0	0	0	0	none	1	NA	none	1	NA	no_data	no_data	no_data	no_data	no_data	AT1G13510	protein_coding	Protein of unknown function (DUF1262)
AT1G13520	0	0	4	2	none	1	NA	none	1	NA	2	0	1	0	none	1	NA	none	0.519	NA	no_data	no_data	no_data	no_data	no_data	AT1G13520	protein_coding	Protein of unknown function (DUF1262)
AT1G13530	5	10	18	17	none	0.851	NA	none	0.579	NA	36	21	17	6	none	0.977	NA	Ref	0.0108	1.16	no_data	no_data	no_data	no_data	no_data	AT1G13530	protein_coding	Protein of unknown function (DUF1262)
AT1G13540	7	4	14	15	none	0.94	NA	none	0.905	NA	4	2	6	3	none	1	NA	none	0.504	NA	1.43	1.68	1.66	-0.02	0.22	AT1G13540	protein_coding	Protein of unknown function (DUF1262)
AT1G13550	2	0	5	6	none	0.923	NA	none	0.697	NA	2	1	2	2	none	1	NA	none	1	NA	no_data	no_data	no_data	no_data	no_data	AT1G13550	protein_coding	Protein of unknown function (DUF1262)
AT1G13560	55	61	72	76	none	1	NA	none	0.742	NA	42	27	40	30	none	1	NA	none	0.102	NA	4.15	3.41	4.19	0.78	0.04	AT1G13560	protein_coding	aminoalcoholphosphotransferase 1
AT1G13570	63	46	98	87	none	0.924	NA	none	0.206	NA	66	114	55	68	none	0.795	NA	Other	0.00534	1.109	6.08	7.39	6.32	-1.07	0.24	AT1G13570	protein_coding	F-box/RNI-like superfamily protein
AT1G13580	0	0	1	1	none	1	NA	none	1	NA	0	0	0	0	none	1	NA	none	1	NA	1.93	2.29	2.46	0.17	0.53	AT1G13580	protein_coding	LAG1 longevity assurance homolog 3
AT1G13590	23	9	30	18	none	0.927	NA	Ref	0.0119	1.128	44	39	17	29	none	0.639	NA	none	0.542	NA	5.59	9.05	8.08	-0.97	2.49	AT1G13590	protein_coding	phytosulfokine 1 precursor
AT1G13600	0	0	3	2	none	1	NA	none	1	NA	0	0	0	0	none	1	NA	none	1	NA	1.38	1.66	1.56	-0.1	0.18	AT1G13600	protein_coding	basic leucine-zipper 58
AT1G13605	0	0	0	0	none	1	NA	none	1	NA	0	0	0	0	none	1	NA	none	1	NA	no_data	no_data	no_data	no_data	no_data	AT1G13605	protein_coding	no_data
AT1G13607	0	0	0	0	none	1	NA	none	1	NA	0	0	0	0	none	1	NA	none	1	NA	no_data	no_data	no_data	no_data	no_data	AT1G13607	protein_coding	Defensin-like (DEFL) family protein
AT1G13608	1	0	1	1	none	1	NA	none	1	NA	0	0	1	2	none	1	NA	none	1	NA	no_data	no_data	no_data	no_data	no_data	AT1G13608	protein_coding	Defensin-like (DEFL) family protein
AT1G13609	0	0	0	0	none	1	NA	none	1	NA	0	0	0	0	none	1	NA	none	1	NA	no_data	no_data	no_data	no_data	no_data	AT1G13609	protein_coding	Defensin-like (DEFL) family protein
AT1G13610	0	0	0	0	none	1	NA	none	1	NA	0	0	0	0	none	1	NA	none	1	NA	1.77	2	1.72	-0.28	-0.04	AT1G13610	protein_coding	alpha/beta-Hydrolases superfamily protein
AT1G13620	6	5	6	18	none	0.568	NA	none	0.462	NA	3	0	0	0	none	1	NA	none	1	NA	no_data	no_data	no_data	no_data	no_data	AT1G13620	protein_coding	no_data
AT1G13630	2	1	4	3	none	1	NA	none	1	NA	7	7	13	8	none	1	NA	none	0.699	NA	1.43	1.57	1.46	-0.11	0.03	AT1G13630	protein_coding	Tetratricopeptide repeat (TPR)-like superfamily protein
AT1G13635	0	0	0	0	none	1	NA	none	1	NA	0	0	0	0	none	1	NA	none	1	NA	no_data	no_data	no_data	no_data	no_data	AT1G13635	protein_coding	DNA glycosylase superfamily protein
AT1G13640	96	148	206	235	none	0.408	NA	Other	0.00259	1.129	247	299	217	244	none	1	NA	Other	0.0452	0	4.01	4.44	4.31	-0.12	0.31	AT1G13640	protein_coding	Phosphatidylinositol 3- and 4-kinase family protein
AT1G13650	0	0	2	0	none	1	NA	none	1	NA	1	0	1	0	none	1	NA	none	1	NA	1.96	1.86	1.72	-0.14	-0.24	AT1G13650	protein_coding	no_data
AT1G13660	0	0	0	0	none	1	NA	none	1	NA	0	0	0	0	none	1	NA	none	1	NA	no_data	no_data	no_data	no_data	no_data	AT1G13660	transposable_element_gene	transposable element gene
AT1G13670	0	0	0	0	none	1	NA	none	1	NA	0	0	0	0	none	1	NA	none	1	NA	3.04	3.18	3.29	0.12	0.26	AT1G13670	protein_coding	no_data
AT1G13680	0	0	1	0	none	1	NA	none	1	NA	0	0	0	0	none	1	NA	none	1	NA	1.63	1.78	1.63	-0.15	0	AT1G13680	protein_coding	PLC-like phosphodiesterases superfamily protein
AT1G13690	113	99	126	130	none	0.885	NA	none	0.836	NA	142	140	144	151	none	1	NA	none	1	NA	7.49	6.68	5.94	-0.75	-1.56	AT1G13690	protein_coding	ATPase E1
AT1G13700	2	2	11	1	none	0.58	NA	none	0.282	NA	5	1	1	1	none	0.986	NA	none	0.653	NA	2.94	4.69	3.45	-1.24	0.51	AT1G13700	protein_coding	6-phosphogluconolactonase 1
AT1G13710	55	69	120	118	none	0.822	NA	none	0.588	NA	166	187	268	210	none	0.249	NA	none	0.588	NA	5.15	2.46	2.29	-0.17	-2.86	AT1G13710	protein_coding	cytochrome P450, family 78, subfamily A, polypeptide 5
AT1G13720	0	0	0	0	none	1	NA	none	1	NA	0	0	0	0	none	1	NA	none	1	NA	no_data	no_data	no_data	no_data	no_data	AT1G13720	pre_trna	pre-tRNA
AT1G13730	0	0	0	0	none	1	NA	none	1	NA	0	0	0	0	none	1	NA	none	1	NA	6.9	5.95	4.66	-1.29	-2.24	AT1G13730	protein_coding	Nuclear transport factor 2 (NTF2) family protein with RNA binding (RRM-RBD-RNP motifs) domain
AT1G13740	51	73	95	120	none	1	NA	Other	0.0317	0	153	177	134	138	none	1	NA	none	0.471	NA	8.05	8.4	6.65	-1.74	-1.39	AT1G13740	protein_coding	ABI five binding protein 2
AT1G13750	13	13	9	13	none	0.984	NA	none	0.775	NA	7	9	10	4	none	0.757	NA	none	0.654	NA	3.36	1.85	1.83	-0.02	-1.54	AT1G13750	protein_coding	Purple acid phosphatases superfamily protein
AT1G13755	4	1	7	15	none	0.558	NA	none	1	NA	0	1	6	6	none	1	NA	none	1	NA	no_data	no_data	no_data	no_data	no_data	AT1G13755	protein_coding	Defensin-like (DEFL) family protein
AT1G13760	0	0	0	0	none	1	NA	none	1	NA	0	0	1	0	none	1	NA	none	1	NA	no_data	no_data	no_data	no_data	no_data	AT1G13760	protein_coding	no_data
AT1G13770	0	0	0	0	none	1	NA	none	1	NA	0	0	0	0	none	1	NA	none	1	NA	no_data	no_data	no_data	no_data	no_data	AT1G13770	protein_coding	Protein of unknown function, DUF647
AT1G13780	38	18	68	34	none	1	NA	Ref	0.00027	1.613	104	60	104	31	none	0.253	NA	Ref	1.32e-11	2.845	no_data	no_data	no_data	no_data	no_data	AT1G13780	protein_coding	F-box/RNI-like/FBD-like domains-containing protein
AT1G13790	21	22	31	28	none	1	NA	none	1	NA	69	70	101	56	none	0.266	NA	none	0.0503	NA	5.88	5.38	5.65	0.27	-0.23	AT1G13790	protein_coding	XH/XS domain-containing protein
AT1G13800	7	2	9	5	none	1	NA	none	0.204	NA	16	16	20	12	none	0.984	NA	none	0.639	NA	2.54	2.69	2.39	-0.29	-0.14	AT1G13800	protein_coding	Tetratricopeptide repeat (TPR)-like superfamily protein
AT1G13810	19	10	19	35	none	0.144	NA	none	1	NA	30	30	32	30	none	1	NA	none	1	NA	4.29	3.8	3.76	-0.04	-0.53	AT1G13810	protein_coding	Restriction endonuclease, type II-like superfamily protein
AT1G13820	24	48	53	72	none	0.721	NA	Other	0.0048	1.175	27	37	24	22	none	0.912	NA	none	0.75	NA	no_data	no_data	no_data	no_data	no_data	AT1G13820	protein_coding	alpha/beta-Hydrolases superfamily protein
AT1G13830	0	0	0	0	none	1	NA	none	1	NA	0	0	0	0	none	1	NA	none	1	NA	1.93	3.61	3.99	0.37	2.06	AT1G13830	protein_coding	Carbohydrate-binding X8 domain superfamily protein
AT1G13840	0	0	0	0	none	1	NA	none	1	NA	0	0	0	0	none	1	NA	none	1	NA	no_data	no_data	no_data	no_data	no_data	AT1G13840	pre_trna	pre-tRNA
AT1G13850	0	0	0	0	none	1	NA	none	1	NA	0	0	0	0	none	1	NA	none	1	NA	no_data	no_data	no_data	no_data	no_data	AT1G13850	pre_trna	pre-tRNA
AT1G13860	14	11	18	17	none	1	NA	none	0.805	NA	90	94	74	73	none	1	NA	none	1	NA	4.85	3.99	2.63	-1.36	-2.22	AT1G13860	protein_coding	QUASIMODO2 LIKE 1
AT1G13870	101	103	147	139	none	1	NA	none	1	NA	195	124	206	146	none	1	NA	Ref	2.67e-06	1.434	4.85	4.98	4.93	-0.05	0.08	AT1G13870	protein_coding	calmodulin binding;purine nucleotide binding
AT1G13880	186	149	241	270	none	0.207	NA	none	0.691	NA	76	69	92	74	none	1	NA	none	0.323	NA	5.31	6.44	5.83	-0.61	0.52	AT1G13880	protein_coding	ELM2 domain-containing protein
AT1G13890	0	0	0	0	none	1	NA	none	1	NA	0	0	0	0	none	1	NA	none	1	NA	2.43	2.04	2.22	0.18	-0.22	AT1G13890	protein_coding	soluble N-ethylmaleimide-sensitive factor adaptor protein 30
AT1G13900	16	32	26	35	none	0.9	NA	none	0.0585	NA	30	36	31	24	none	0.875	NA	none	1	NA	3.1	3.55	5.15	1.59	2.04	AT1G13900	protein_coding	Purple acid phosphatases superfamily protein
AT1G13910	11	9	19	28	none	0.799	NA	none	0.962	NA	23	17	19	24	none	0.875	NA	none	1	NA	3.34	2.81	3.37	0.56	0.04	AT1G13910	protein_coding	Leucine-rich repeat (LRR) family protein
AT1G13920	0	0	0	0	none	1	NA	none	1	NA	0	2	0	0	none	1	NA	none	1	NA	2.32	2.55	2.22	-0.34	-0.1	AT1G13920	protein_coding	Remorin family protein
AT1G13930	7	1	25	4	none	1	NA	Ref	0.00109	2.553	17	17	8	8	none	1	NA	none	1	NA	3.35	4.74	3.4	-1.34	0.05	AT1G13930	protein_coding	no_data
AT1G13940	43	48	52	57	none	1	NA	none	0.772	NA	68	101	110	92	none	0.191	NA	none	0.531	NA	4.25	5.44	4.58	-0.86	0.33	AT1G13940	protein_coding	Plant protein of unknown function (DUF863)
AT1G13950	0	0	0	0	none	1	NA	none	1	NA	0	0	0	0	none	1	NA	none	1	NA	2.14	4.11	3.77	-0.34	1.63	AT1G13950	protein_coding	eukaryotic elongation factor 5A-1
AT1G13960	0	0	5	3	none	1	NA	none	1	NA	10	8	9	11	none	1	NA	none	1	NA	2.72	2.72	2.57	-0.14	-0.15	AT1G13960	protein_coding	WRKY DNA-binding protein 4
AT1G13970	11	3	7	18	none	0.0637	NA	none	0.903	NA	99	194	102	200	none	1	NA	Other	2.21e-14	2.379	3.05	2.43	4.04	1.61	0.99	AT1G13970	protein_coding	Protein of unknown function (DUF1336)
AT1G13980	95	70	121	100	none	1	NA	none	0.0541	NA	302	326	281	260	none	0.807	NA	none	1	NA	5.6	5.81	5.27	-0.54	-0.33	AT1G13980	protein_coding	sec7 domain-containing protein
AT1G13990	1	5	6	6	none	0.818	NA	none	0.527	NA	4	10	5	10	none	1	NA	none	0.149	NA	4.49	7.14	6.54	-0.6	2.05	AT1G13990	protein_coding	no_data
AT1G14000	49	26	66	64	none	0.379	NA	none	0.081	NA	103	77	86	85	none	0.808	NA	none	0.311	NA	6.85	7.13	6.94	-0.2	0.09	AT1G14000	protein_coding	VH1-interacting kinase
AT1G14010	31	48	38	63	none	1	NA	Other	0.00996	1.1	161	182	111	154	none	0.826	NA	Other	0.0212	0	no_data	no_data	no_data	no_data	no_data	AT1G14010	protein_coding	emp24/gp25L/p24 family/GOLD family protein
AT1G14020	80	68	108	98	none	1	NA	none	0.431	NA	340	269	266	233	none	0.97	NA	Ref	0.00865	1.032	4.54	4.17	3.65	-0.52	-0.89	AT1G14020	protein_coding	O-fucosyltransferase family protein
AT1G14030	431	282	647	451	none	0.959	NA	Ref	1.07e-14	1.674	896	662	830	639	none	1	NA	Ref	1.51e-13	1.434	4.73	3.39	3.24	-0.15	-1.49	AT1G14030	protein_coding	Rubisco methyltransferase family protein
AT1G14040	30	29	32	48	none	0.723	NA	none	0.513	NA	42	60	61	70	none	0.968	NA	none	0.15	NA	3.57	2.72	2.6	-0.12	-0.98	AT1G14040	protein_coding	EXS (ERD1/XPR1/SYG1) family protein
AT1G14048	0	0	0	0	none	1	NA	none	1	NA	0	0	0	0	none	1	NA	none	1	NA	no_data	no_data	no_data	no_data	no_data	AT1G14048	protein_coding	GCK domain-containing protein
AT1G14060	131	50	117	44	none	1	NA	Ref	7.96e-16	3.568	180	141	242	228	none	0.825	NA	none	0.103	NA	4.68	4.34	3.61	-0.73	-1.06	AT1G14060	protein_coding	GCK domain-containing protein
AT1G14070	4	4	2	4	none	1	NA	none	0.821	NA	15	41	16	24	none	0.798	NA	Other	0.00541	1.228	2.7	2.79	2.63	-0.16	-0.07	AT1G14070	protein_coding	fucosyltransferase 7
AT1G14071	0	0	0	0	none	1	NA	none	1	NA	0	0	0	0	none	1	NA	none	1	NA	no_data	no_data	no_data	no_data	no_data	AT1G14071	mirna	MIR830a; miRNA
AT1G14080	2	2	16	6	none	0.979	NA	none	0.766	NA	0	5	7	5	none	0.468	NA	none	0.419	NA	1.89	3.91	2.26	-1.64	0.38	AT1G14080	protein_coding	fucosyltransferase 6
AT1G14100	0	0	0	0	none	1	NA	none	1	NA	1	2	0	0	none	1	NA	none	1	NA	1.81	2.02	1.89	-0.14	0.08	AT1G14100	protein_coding	fucosyltransferase 8
AT1G14110	0	0	0	0	none	1	NA	none	1	NA	0	0	0	0	none	1	NA	none	1	NA	1.72	1.81	1.87	0.06	0.15	AT1G14110	protein_coding	fucosyltransferase 9
AT1G14120	0	0	0	0	none	1	NA	none	1	NA	0	0	0	0	none	1	NA	none	1	NA	1.77	1.66	1.83	0.16	0.06	AT1G14120	protein_coding	2-oxoglutarate (2OG) and Fe(II)-dependent oxygenase superfamily protein
AT1G14130	60	51	86	96	none	0.783	NA	none	1	NA	104	90	87	70	none	1	NA	none	0.221	NA	2.96	3.53	5.84	2.31	2.88	AT1G14130	protein_coding	2-oxoglutarate (2OG) and Fe(II)-dependent oxygenase superfamily protein
AT1G14140	27	28	44	32	none	0.868	NA	none	0.689	NA	47	46	41	38	none	1	NA	none	0.923	NA	3.52	2.94	3.12	0.18	-0.4	AT1G14140	protein_coding	Mitochondrial substrate carrier family protein
AT1G14150	0	0	0	0	none	1	NA	none	1	NA	0	0	0	0	none	1	NA	none	1	NA	2.51	2.89	2.63	-0.26	0.12	AT1G14150	protein_coding	PsbQ-like 2
AT1G14160	0	0	0	0	none	1	NA	none	1	NA	0	0	0	0	none	1	NA	none	1	NA	no_data	no_data	no_data	no_data	no_data	AT1G14160	protein_coding	Uncharacterised protein family (UPF0497)
AT1G14170	12	8	21	7	none	0.845	NA	none	0.0568	NA	11	7	15	9	none	1	NA	none	0.375	NA	no_data	no_data	no_data	no_data	no_data	AT1G14170	protein_coding	RNA-binding KH domain-containing protein
AT1G14180	0	0	0	0	none	1	NA	none	1	NA	51	53	31	52	none	0.725	NA	none	0.168	NA	5.22	4.29	4.33	0.04	-0.89	AT1G14180	protein_coding	RING/U-box superfamily protein
AT1G14185	0	0	0	0	none	1	NA	none	1	NA	0	0	0	0	none	1	NA	none	1	NA	2.07	1.43	1.61	0.18	-0.46	AT1G14185	protein_coding	Glucose-methanol-choline (GMC) oxidoreductase family protein
AT1G14190	0	0	0	0	none	1	NA	none	1	NA	0	0	0	0	none	1	NA	none	1	NA	2.07	1.43	1.61	0.18	-0.46	AT1G14190	protein_coding	Glucose-methanol-choline (GMC) oxidoreductase family protein
AT1G14200	0	0	0	0	none	1	NA	none	1	NA	2	1	0	1	none	1	NA	none	1	NA	4.98	5.16	7.88	2.72	2.9	AT1G14200	protein_coding	RING/U-box superfamily protein
AT1G14205	0	0	0	0	none	1	NA	none	1	NA	3	6	9	5	none	0.822	NA	none	1	NA	no_data	no_data	no_data	no_data	no_data	AT1G14205	protein_coding	Ribosomal L18p/L5e family protein
AT1G14210	0	0	0	0	none	1	NA	none	1	NA	0	0	0	0	none	1	NA	none	1	NA	6.63	6.34	4.5	-1.85	-2.13	AT1G14210	protein_coding	Ribonuclease T2 family protein
AT1G14220	0	0	0	0	none	1	NA	none	1	NA	0	0	0	0	none	1	NA	none	1	NA	1.93	1.85	1.93	0.08	0	AT1G14220	protein_coding	Ribonuclease T2 family protein
AT1G14225	0	0	0	0	none	1	NA	none	1	NA	0	0	0	0	none	1	NA	none	1	NA	no_data	no_data	no_data	no_data	no_data	AT1G14225	protein_coding	no_data
AT1G14230	9	6	10	15	none	0.827	NA	none	1	NA	17	17	9	12	none	1	NA	none	0.94	NA	1.49	1.83	1.72	-0.11	0.24	AT1G14230	protein_coding	GDA1/CD39 nucleoside phosphatase family protein
AT1G14240	0	0	0	0	none	1	NA	none	1	NA	0	0	0	0	none	1	NA	none	1	NA	1.54	1.58	1.58	0	0.05	AT1G14240	protein_coding	GDA1/CD39 nucleoside phosphatase family protein
AT1G14250	0	0	0	0	none	1	NA	none	1	NA	0	0	0	0	none	1	NA	none	1	NA	1.49	1.83	1.72	-0.11	0.24	AT1G14250	protein_coding	GDA1/CD39 nucleoside phosphatase family protein
AT1G14260	8	13	17	22	none	1	NA	none	0.483	NA	104	116	52	67	none	1	NA	none	0.271	NA	3.23	3.54	3.44	-0.1	0.21	AT1G14260	protein_coding	RING/FYVE/PHD zinc finger superfamily protein
AT1G14270	17	21	61	36	none	0.454	NA	none	0.651	NA	0	4	2	4	none	0.986	NA	none	0.168	NA	5.31	5.07	4.27	-0.8	-1.04	AT1G14270	protein_coding	CAAX amino terminal protease family protein
AT1G14280	0	0	0	1	none	1	NA	none	1	NA	0	0	0	4	none	1	NA	none	1	NA	1.43	1.91	1.54	-0.38	0.1	AT1G14280	protein_coding	phytochrome kinase substrate 2
AT1G14290	26	21	35	46	none	0.686	NA	none	1	NA	34	68	25	74	none	0.826	NA	Other	2.84e-08	2.509	4.72	5.15	4.34	-0.8	-0.37	AT1G14290	protein_coding	sphingoid base hydroxylase 2
AT1G14300	0	0	0	0	none	1	NA	none	1	NA	68	73	95	98	none	1	NA	none	0.833	NA	6.11	5.63	4.86	-0.78	-1.26	AT1G14300	protein_coding	ARM repeat superfamily protein
AT1G14310	63	55	99	66	none	0.779	NA	none	0.0819	NA	30	45	34	32	none	0.785	NA	none	0.588	NA	3.52	3.28	3.75	0.47	0.23	AT1G14310	protein_coding	Haloacid dehalogenase-like hydrolase (HAD) superfamily protein
AT1G14315	0	0	0	0	none	1	NA	none	1	NA	0	0	0	0	none	1	NA	none	1	NA	no_data	no_data	no_data	no_data	no_data	AT1G14315	protein_coding	F-box and associated interaction domains-containing protein
AT1G14320	877	1034	1443	1607	none	0.829	NA	Other	2.22e-05	1.118	3978	2976	4702	3816	none	0.261	NA	Ref	1.1e-51	1.505	11.12	10.42	10.33	-0.09	-0.79	AT1G14320	protein_coding	Ribosomal protein L16p/L10e family protein
AT1G14330	10	26	29	22	none	0.125	NA	none	0.347	NA	36	38	62	41	none	0.768	NA	none	0.465	NA	5.73	6.02	8.3	2.28	2.58	AT1G14330	protein_coding	Galactose oxidase/kelch repeat superfamily protein
AT1G14340	3	2	0	0	none	1	NA	none	1	NA	0	2	0	0	none	1	NA	none	1	NA	1.81	2.79	4.59	1.8	2.78	AT1G14340	protein_coding	RNA-binding (RRM/RBD/RNP motifs) family protein
AT1G14345	5	1	18	5	none	1	NA	Ref	0.0339	1.074	5	1	9	1	none	1	NA	Ref	0.0231	1.142	4.07	4.09	2.54	-1.56	-1.53	AT1G14345	protein_coding	NAD(P)-linked oxidoreductase superfamily protein
AT1G14350	12	11	14	10	none	1	NA	none	0.767	NA	226	210	205	211	none	1	NA	none	0.941	NA	5.93	4.25	3.6	-0.66	-2.33	AT1G14350	protein_coding	Duplicated homeodomain-like superfamily protein
AT1G14360	85	40	121	48	none	0.959	NA	Ref	1.81e-10	2.643	35	38	30	47	none	0.911	NA	none	0.273	NA	5.4	5.11	6.21	1.1	0.82	AT1G14360	protein_coding	UDP-galactose transporter 3
AT1G14370	4	5	9	8	none	1	NA	none	1	NA	20	5	11	6	none	0.9	NA	Ref	0.0253	1.094	1.96	2.17	2.12	-0.05	0.16	AT1G14370	protein_coding	protein kinase 2A
AT1G14380	53	55	65	66	none	1	NA	none	1	NA	2	3	1	0	none	1	NA	none	1	NA	5.76	7.03	8.71	1.68	2.94	AT1G14380	protein_coding	IQ-domain 28
AT1G14390	5	22	9	24	none	0.967	NA	Other	0.000179	2.176	17	38	11	21	none	1	NA	Other	0.0108	1.188	4.94	3.69	4.13	0.44	-0.81	AT1G14390	protein_coding	Leucine-rich repeat protein kinase family protein
AT1G14400	237	183	305	281	none	0.651	NA	Ref	0.0288	0	339	266	261	203	none	1	NA	Ref	0.000342	1.162	6.69	7.33	8.11	0.77	1.42	AT1G14400	protein_coding	ubiquitin carrier protein 1
AT1G14410	178	206	263	246	none	0.548	NA	none	0.788	NA	441	369	425	384	none	0.986	NA	Ref	0.0169	1.004	6.84	4.32	3.25	-1.07	-3.59	AT1G14410	protein_coding	ssDNA-binding transcriptional regulator
AT1G14420	0	0	1	1	none	1	NA	none	1	NA	0	0	1	0	none	1	NA	none	1	NA	4.04	4.62	1.91	-2.71	-2.14	AT1G14420	protein_coding	Pectate lyase family protein
AT1G14430	9	9	10	7	none	1	NA	none	0.917	NA	6	12	9	6	none	0.772	NA	none	0.895	NA	1.77	1.91	1.87	-0.05	0.1	AT1G14430	protein_coding	glyoxal oxidase-related protein
AT1G14440	2	2	5	8	none	1	NA	none	1	NA	0	0	0	0	none	1	NA	none	1	NA	7.56	2.01	1.91	-0.11	-5.65	AT1G14440	protein_coding	homeobox protein 31
AT1G14450	201	182	212	188	none	1	NA	none	0.279	NA	56	74	57	69	none	1	NA	none	0.174	NA	5.95	6.07	6.54	0.47	0.59	AT1G14450	protein_coding	NADH dehydrogenase (ubiquinone)s
AT1G14455	0	0	0	0	none	1	NA	none	1	NA	0	0	0	0	none	1	NA	none	1	NA	no_data	no_data	no_data	no_data	no_data	AT1G14455	protein_coding	no_data
AT1G14460	0	0	0	0	none	1	NA	none	1	NA	4	0	0	1	none	0.808	NA	none	1	NA	4.65	6.3	4.96	-1.35	0.31	AT1G14460	protein_coding	AAA-type ATPase family protein
AT1G14470	0	0	0	0	none	1	NA	none	1	NA	0	0	0	0	none	1	NA	none	1	NA	2.29	2.39	2.5	0.11	0.21	AT1G14470	protein_coding	Pentatricopeptide repeat (PPR) superfamily protein
AT1G14480	0	0	0	0	none	1	NA	none	1	NA	0	0	0	0	none	1	NA	none	1	NA	2	1.78	1.87	0.09	-0.13	AT1G14480	protein_coding	Ankyrin repeat family protein
AT1G14490	0	0	0	0	none	1	NA	none	1	NA	0	0	0	0	none	1	NA	none	1	NA	3.7	3.65	3.31	-0.34	-0.39	AT1G14490	protein_coding	Predicted AT-hook DNA-binding family protein
AT1G14500	1	0	0	0	none	1	NA	none	1	NA	0	0	0	0	none	1	NA	none	1	NA	no_data	no_data	no_data	no_data	no_data	AT1G14500	protein_coding	Ankyrin repeat family protein
AT1G14510	36	35	57	65	none	1	NA	none	0.941	NA	132	98	124	107	none	0.986	NA	none	0.0538	NA	6.15	6.39	5.76	-0.64	-0.39	AT1G14510	protein_coding	alfin-like 7
AT1G14518	1	0	0	0	none	1	NA	none	1	NA	0	0	0	1	none	1	NA	none	1	NA	no_data	no_data	no_data	no_data	no_data	AT1G14518	other_rna	other RNA
AT1G14520	8	0	0	35	mother	8.8e-07	18.974	none	1	NA	108	0	0	108	mother	4.98e-61	790.415	none	1	NA	no_data	no_data	no_data	no_data	no_data	AT1G14520	protein_coding	myo-inositol oxygenase 1
AT1G14530	19	13	25	24	none	0.947	NA	none	0.587	NA	14	20	25	16	none	0.658	NA	none	1	NA	4.15	6.03	5.59	-0.44	1.45	AT1G14530	protein_coding	Protein of unknown function (DUF1084)
AT1G14540	1	2	1	0	none	1	NA	none	1	NA	0	0	0	0	none	1	NA	none	1	NA	2.04	2.14	2.04	-0.1	0	AT1G14540	protein_coding	Peroxidase superfamily protein
AT1G14549	0	0	0	0	none	1	NA	none	1	NA	0	0	0	0	none	1	NA	none	1	NA	no_data	no_data	no_data	no_data	no_data	AT1G14549	protein_coding	no_data
AT1G14550	0	0	0	0	none	1	NA	none	1	NA	0	0	0	0	none	1	NA	none	1	NA	2.77	2.89	2.62	-0.27	-0.14	AT1G14550	protein_coding	Peroxidase superfamily protein
AT1G14560	24	20	31	36	none	0.91	NA	none	1	NA	45	57	52	63	none	1	NA	none	0.266	NA	5.18	5.64	5.68	0.04	0.5	AT1G14560	protein_coding	Mitochondrial substrate carrier family protein
AT1G14570	476	481	608	709	none	0.497	NA	none	0.139	NA	1044	876	868	747	none	1	NA	Ref	8.78e-06	1.148	6.94	6.68	6.59	-0.09	-0.34	AT1G14570	protein_coding	UBX domain-containing protein
AT1G14580	62	45	66	104	mother	0.0449	1.09	none	0.812	NA	64	68	37	90	none	0.073	NA	Other	0.00147	1.258	3.71	8.07	5.34	-2.74	1.63	AT1G14580	protein_coding	C2H2-like zinc finger protein
AT1G14590	28	16	30	35	none	0.457	NA	none	0.54	NA	44	41	31	37	none	1	NA	none	1	NA	no_data	no_data	no_data	no_data	no_data	AT1G14590	protein_coding	Nucleotide-diphospho-sugar transferase family protein
AT1G14600	0	0	0	0	none	1	NA	none	1	NA	0	0	0	0	none	1	NA	none	1	NA	no_data	no_data	no_data	no_data	no_data	AT1G14600	protein_coding	Homeodomain-like superfamily protein
AT1G14610	445	375	586	608	none	0.227	NA	none	0.299	NA	656	649	721	731	none	1	NA	none	1	NA	8.89	8.57	8.02	-0.56	-0.88	AT1G14610	protein_coding	valyl-tRNA synthetase / valine--tRNA ligase (VALRS)
AT1G14620	69	81	80	113	none	0.91	NA	none	0.0646	NA	44	64	54	57	none	0.878	NA	none	0.267	NA	7.59	5.67	4.55	-1.11	-3.03	AT1G14620	protein_coding	decoy
AT1G14630	10	3	12	9	none	0.795	NA	none	0.184	NA	25	17	17	4	none	0.75	NA	Ref	0.0104	1.202	no_data	no_data	no_data	no_data	no_data	AT1G14630	protein_coding	no_data
AT1G14640	10	10	21	16	none	1	NA	none	0.954	NA	31	21	36	17	none	0.965	NA	Ref	0.019	1.024	2.96	3.16	3.01	-0.16	0.05	AT1G14640	protein_coding	SWAP (Suppressor-of-White-APricot)/surp domain-containing protein
AT1G14642	2	0	0	0	none	1	NA	none	1	NA	2	0	2	0	none	1	NA	none	0.519	NA	no_data	no_data	no_data	no_data	no_data	AT1G14642	protein_coding	no_data
AT1G14650	801	643	1134	982	none	0.776	NA	Ref	9.04e-07	1.191	2692	1867	2704	2174	mother	0.0286	1.033	Ref	1.47e-43	1.598	3.51	3.68	3.3	-0.38	-0.21	AT1G14650	protein_coding	SWAP (Suppressor-of-White-APricot)/surp domain-containing protein / ubiquitin family protein
AT1G14660	49	22	91	32	none	0.951	NA	Ref	4.96e-08	2.58	146	44	113	24	none	0.869	NA	Ref	2.44e-26	7.215	2.23	2.01	2.15	0.14	-0.08	AT1G14660	protein_coding	Na+/H+ exchanger 8
AT1G14670	207	247	256	280	none	0.959	NA	none	0.108	NA	453	416	391	431	none	0.545	NA	none	1	NA	4.83	4.97	5.81	0.84	0.98	AT1G14670	protein_coding	Endomembrane protein 70 protein family
AT1G14680	5	3	16	6	none	1	NA	none	0.229	NA	29	21	17	17	none	1	NA	none	0.698	NA	2.93	5.1	3.79	-1.31	0.86	AT1G14680	protein_coding	no_data
AT1G14685	149	93	196	155	none	0.647	NA	Ref	0.000219	1.268	202	197	150	174	none	0.863	NA	none	0.602	NA	6.32	6.25	5.99	-0.27	-0.34	AT1G14685	protein_coding	basic pentacysteine 2
AT1G14686	0	0	0	2	none	1	NA	none	1	NA	0	1	0	1	none	1	NA	none	1	NA	no_data	no_data	no_data	no_data	no_data	AT1G14686	protein_coding	ENTH/ANTH/VHS superfamily protein
AT1G14687	119	114	233	216	none	1	NA	none	0.679	NA	155	189	166	153	none	0.581	NA	none	0.673	NA	5.32	7.1	5.23	-1.87	-0.09	AT1G14687	protein_coding	homeobox protein 32
AT1G14688	0	0	0	0	none	1	NA	none	1	NA	0	0	0	0	none	1	NA	none	1	NA	no_data	no_data	no_data	no_data	no_data	AT1G14688	protein_coding	no_data
AT1G14690	479	389	722	586	none	1	NA	Ref	1.45e-05	1.19	1284	908	1228	960	none	0.654	NA	Ref	3.53e-21	1.527	no_data	no_data	no_data	no_data	no_data	AT1G14690	protein_coding	microtubule-associated protein 65-7
AT1G14700	0	1	2	2	none	1	NA	none	1	NA	0	0	0	4	none	1	NA	none	1	NA	2.32	3.3	2.02	-1.28	-0.3	AT1G14700	protein_coding	purple acid phosphatase 3
AT1G14710	96	95	121	131	none	1	NA	none	0.947	NA	190	225	243	209	none	0.334	NA	none	1	NA	7.73	8.2	7.08	-1.12	-0.64	AT1G14710	protein_coding	hydroxyproline-rich glycoprotein family protein
AT1G14720	2	4	23	34	none	1	NA	none	0.602	NA	40	26	18	27	none	0.427	NA	none	1	NA	5.05	5.03	4.47	-0.56	-0.58	AT1G14720	protein_coding	xyloglucan endotransglucosylase/hydrolase 28
AT1G14730	0	0	0	0	none	1	NA	none	1	NA	0	0	0	0	none	1	NA	none	1	NA	2.07	2.31	2.23	-0.08	0.16	AT1G14730	protein_coding	Cytochrome b561/ferric reductase transmembrane protein family
AT1G14740	113	124	190	220	none	1	NA	none	0.328	NA	348	370	270	287	none	1	NA	none	0.466	NA	6.74	7.36	7.41	0.05	0.67	AT1G14740	protein_coding	Protein of unknown function (DUF1423)
AT1G14750	0	1	1	1	none	1	NA	none	1	NA	8	2	2	4	none	0.686	NA	none	0.784	NA	4.19	3.51	2.64	-0.87	-1.54	AT1G14750	protein_coding	Cyclin family protein
AT1G14755	0	5	4	11	none	0.962	NA	Other	0.0271	1.204	4	3	2	6	none	0.904	NA	none	0.787	NA	no_data	no_data	no_data	no_data	no_data	AT1G14755	protein_coding	S locus-related glycoprotein 1 (SLR1) binding pollen coat protein family
AT1G14760	71	82	74	95	none	1	NA	none	0.212	NA	88	138	72	89	none	0.892	NA	Other	0.00651	1.09	3.05	4.44	2.35	-2.09	-0.7	AT1G14760	protein_coding	KNOX Arabidopsis thaliana meinox
AT1G14770	4	11	13	13	none	0.677	NA	none	0.371	NA	6	15	7	7	none	0.886	NA	none	0.471	NA	5.71	5.15	4.34	-0.81	-1.37	AT1G14770	protein_coding	RING/FYVE/PHD zinc finger superfamily protein
AT1G14780	0	0	0	0	none	1	NA	none	1	NA	0	0	0	1	none	1	NA	none	1	NA	1.54	1.72	1.7	-0.02	0.16	AT1G14780	protein_coding	MAC/Perforin domain-containing protein
AT1G14790	11	3	5	8	none	0.365	NA	none	0.633	NA	10	15	9	8	none	1	NA	none	0.916	NA	5.06	7	6.62	-0.38	1.57	AT1G14790	protein_coding	RNA-dependent RNA polymerase 1
AT1G14800	0	0	0	0	none	1	NA	none	1	NA	0	0	0	0	none	1	NA	none	1	NA	2.56	2.37	2.41	0.04	-0.15	AT1G14800	protein_coding	Nucleic acid-binding, OB-fold-like protein
AT1G14810	0	0	0	0	none	1	NA	none	1	NA	0	0	0	0	none	1	NA	none	1	NA	8.85	6.84	5.74	-1.1	-3.11	AT1G14810	protein_coding	semialdehyde dehydrogenase family protein
AT1G14820	3	1	4	1	none	1	NA	none	0.386	NA	2	3	3	6	none	1	NA	none	0.762	NA	4.35	3.16	4.64	1.48	0.29	AT1G14820	protein_coding	Sec14p-like phosphatidylinositol transfer family protein
AT1G14830	1	6	20	14	none	0.331	NA	none	0.423	NA	11	9	21	16	none	1	NA	none	0.611	NA	5.68	5.99	6.45	0.46	0.77	AT1G14830	protein_coding	DYNAMIN-like 1C
AT1G14840	33	22	37	44	none	0.543	NA	none	0.795	NA	96	90	88	77	none	1	NA	none	0.584	NA	4.22	1.71	2.62	0.91	-1.6	AT1G14840	protein_coding	microtubule-associated proteins 70-4
AT1G14850	103	127	110	107	none	0.71	NA	none	0.554	NA	322	352	343	349	none	1	NA	none	0.519	NA	4.41	3.4	2.94	-0.47	-1.48	AT1G14850	protein_coding	nucleoporin 155
AT1G14860	0	0	1	0	none	1	NA	none	1	NA	0	0	0	0	none	1	NA	none	1	NA	no_data	no_data	no_data	no_data	no_data	AT1G14860	protein_coding	nudix hydrolase homolog 18
AT1G14870	0	0	0	0	none	1	NA	none	1	NA	0	0	0	0	none	1	NA	none	1	NA	1.93	2.14	2.14	0	0.21	AT1G14870	protein_coding	PLANT CADMIUM RESISTANCE 2
AT1G14880	0	0	0	0	none	1	NA	none	1	NA	0	2	0	0	none	1	NA	none	1	NA	1.93	2.14	2.14	0	0.21	AT1G14880	protein_coding	PLANT CADMIUM RESISTANCE 1
AT1G14890	0	0	0	0	none	1	NA	none	1	NA	15	32	14	32	none	1	NA	Other	0.00155	1.436	2.77	2.81	3.48	0.66	0.71	AT1G14890	protein_coding	Plant invertase/pectin methylesterase inhibitor superfamily protein
AT1G14900	0	0	0	0	none	1	NA	none	1	NA	588	521	496	431	none	1	NA	Ref	0.0124	1.015	5.04	3.94	3.25	-0.69	-1.8	AT1G14900	protein_coding	high mobility group A
AT1G14910	35	17	55	27	none	1	NA	Ref	0.000806	1.5	47	29	50	41	none	0.971	NA	none	0.104	NA	4.42	5.23	4.99	-0.24	0.57	AT1G14910	protein_coding	ENTH/ANTH/VHS superfamily protein
AT1G14920	130	189	204	255	none	0.833	NA	Other	0.000314	1.21	57	65	59	49	none	0.844	NA	none	1	NA	5.65	3.76	5.41	1.65	-0.24	AT1G14920	protein_coding	GRAS family transcription factor family protein
AT1G14930	0	0	0	0	none	1	NA	none	1	NA	0	0	0	0	none	1	NA	none	1	NA	1.96	2.23	2.28	0.05	0.31	AT1G14930	protein_coding	Polyketide cyclase/dehydrase and lipid transport superfamily protein
AT1G14940	0	0	0	0	none	1	NA	none	1	NA	0	0	0	0	none	1	NA	none	1	NA	2.38	2.45	2.6	0.15	0.22	AT1G14940	protein_coding	Polyketide cyclase/dehydrase and lipid transport superfamily protein
AT1G14950	0	0	0	0	none	1	NA	none	1	NA	0	0	0	0	none	1	NA	none	1	NA	3.12	3.21	3.17	-0.04	0.05	AT1G14950	protein_coding	Polyketide cyclase/dehydrase and lipid transport superfamily protein
AT1G14960	0	0	0	0	none	1	NA	none	1	NA	0	0	0	0	none	1	NA	none	1	NA	2.43	2.4	2.7	0.3	0.27	AT1G14960	protein_coding	Polyketide cyclase/dehydrase and lipid transport superfamily protein
AT1G14970	44	27	73	55	none	0.97	NA	Ref	0.038	0	9	9	4	8	none	0.986	NA	none	0.653	NA	2.81	2.33	6.55	4.22	3.75	AT1G14970	protein_coding	O-fucosyltransferase family protein
AT1G14980	974	1011	1191	1320	none	0.783	NA	none	0.0606	NA	1472	1577	1701	1865	none	1	NA	Other	0.00411	1.025	9.85	8.46	9.19	0.74	-0.65	AT1G14980	protein_coding	chaperonin 10
AT1G14990	0	0	0	0	none	1	NA	none	1	NA	27	31	30	47	none	0.949	NA	none	0.236	NA	4.81	4.72	4.86	0.15	0.05	AT1G14990	protein_coding	no_data
AT1G15000	30	26	44	43	none	1	NA	none	0.912	NA	66	43	48	58	none	0.385	NA	none	0.6	NA	6.14	5.84	5.36	-0.48	-0.78	AT1G15000	protein_coding	serine carboxypeptidase-like 50
AT1G15002	0	0	0	0	none	1	NA	none	1	NA	0	0	0	0	none	1	NA	none	1	NA	no_data	no_data	no_data	no_data	no_data	AT1G15002	other_rna	no_data
AT1G15010	12	17	16	22	none	1	NA	none	0.408	NA	0	0	0	0	none	1	NA	none	1	NA	2.1	3.87	2.1	-1.76	0	AT1G15010	protein_coding	no_data
AT1G15015	0	0	0	1	none	1	NA	none	1	NA	0	0	0	0	none	1	NA	none	1	NA	no_data	no_data	no_data	no_data	no_data	AT1G15015	protein_coding	F-box family protein
AT1G15020	31	33	59	49	none	0.961	NA	none	0.929	NA	0	0	0	0	none	1	NA	none	1	NA	6.05	6.56	6.27	-0.3	0.22	AT1G15020	protein_coding	quiescin-sulfhydryl oxidase 1
AT1G15030	126	93	199	162	none	1	NA	Ref	0.0132	1.036	119	109	123	112	none	1	NA	none	0.541	NA	no_data	no_data	no_data	no_data	no_data	AT1G15030	protein_coding	Protein of unknown function (DUF789)
AT1G15040	1	3	16	17	none	1	NA	none	0.8	NA	0	0	5	2	none	1	NA	none	1	NA	2.29	2.35	2.83	0.48	0.54	AT1G15040	protein_coding	Class I glutamine amidotransferase-like superfamily protein
AT1G15045	0	0	0	0	none	1	NA	none	1	NA	0	0	0	0	none	1	NA	none	1	NA	no_data	no_data	no_data	no_data	no_data	AT1G15045	protein_coding	no_data
AT1G15050	1	1	2	1	none	1	NA	none	1	NA	0	0	1	1	none	1	NA	none	1	NA	2	2.08	2.31	0.23	0.31	AT1G15050	protein_coding	indole-3-acetic acid inducible 34
AT1G15060	72	46	94	86	none	0.606	NA	none	0.0886	NA	164	77	127	71	none	0.963	NA	Ref	1.75e-10	2.178	3.89	3.7	3.11	-0.58	-0.77	AT1G15060	protein_coding	Uncharacterised conserved protein UCP031088, alpha/beta hydrolase
AT1G15080	0	0	0	0	none	1	NA	none	1	NA	551	552	428	447	none	1	NA	none	0.797	NA	3.14	2.48	1.94	-0.53	-1.19	AT1G15080	protein_coding	lipid phosphate phosphatase 2
AT1G15090	0	0	0	0	none	1	NA	none	1	NA	0	0	0	0	none	1	NA	none	1	NA	no_data	no_data	no_data	no_data	no_data	AT1G15090	pre_trna	pre-tRNA
AT1G15100	11	5	12	14	none	0.692	NA	none	0.725	NA	158	166	191	208	none	1	NA	none	0.561	NA	2.56	3.51	3.45	-0.06	0.89	AT1G15100	protein_coding	RING-H2 finger A2A
AT1G15110	0	0	0	0	none	1	NA	none	1	NA	0	0	0	0	none	1	NA	none	1	NA	5.58	6.87	4.32	-2.56	-1.27	AT1G15110	protein_coding	phosphatidyl serine synthase family protein
AT1G15120	0	0	0	0	none	1	NA	none	1	NA	0	0	0	0	none	1	NA	none	1	NA	7.58	7.39	7.28	-0.12	-0.3	AT1G15120	protein_coding	Ubiquinol-cytochrome C reductase hinge protein
AT1G15125	0	0	0	0	none	1	NA	none	1	NA	0	0	0	0	none	1	NA	none	1	NA	no_data	no_data	no_data	no_data	no_data	AT1G15125	protein_coding	S-adenosyl-L-methionine-dependent methyltransferases superfamily protein
AT1G15130	13	3	24	13	none	0.827	NA	Ref	0.0105	1.261	99	132	76	82	none	0.923	NA	none	0.205	NA	6.96	8.54	8.18	-0.36	1.23	AT1G15130	protein_coding	Endosomal targeting BRO1-like domain-containing protein
AT1G15140	1	6	0	6	none	1	NA	Other	0.0166	1.482	8	3	22	15	none	1	NA	none	0.189	NA	3.87	3.67	2.99	-0.68	-0.88	AT1G15140	protein_coding	FAD/NAD(P)-binding oxidoreductase
AT1G15150	28	24	34	29	none	1	NA	none	0.668	NA	95	128	60	82	none	1	NA	Other	0.0167	1.015	6.8	9.86	7.13	-2.73	0.32	AT1G15150	protein_coding	MATE efflux family protein
AT1G15160	0	0	0	0	none	1	NA	none	1	NA	0	0	0	0	none	1	NA	none	1	NA	6.8	9.86	7.13	-2.73	0.32	AT1G15160	protein_coding	MATE efflux family protein
AT1G15165	8	4	17	17	none	0.947	NA	none	0.71	NA	7	2	9	2	none	1	NA	none	0.0579	NA	no_data	no_data	no_data	no_data	no_data	AT1G15165	protein_coding	RING/FYVE/PHD zinc finger superfamily protein
AT1G15170	0	0	0	0	none	1	NA	none	1	NA	25	31	22	16	none	0.89	NA	none	0.984	NA	2	2.66	1.93	-0.74	-0.07	AT1G15170	protein_coding	MATE efflux family protein
AT1G15175	4	1	8	2	none	1	NA	none	0.203	NA	0	0	0	0	none	1	NA	none	1	NA	no_data	no_data	no_data	no_data	no_data	AT1G15175	other_rna	other RNA
AT1G15180	26	9	67	30	none	1	NA	Ref	9.69e-05	2.006	4	1	2	4	none	0.847	NA	none	1	NA	1.77	1.52	1.38	-0.14	-0.39	AT1G15180	protein_coding	MATE efflux family protein
AT1G15190	6	7	8	11	none	1	NA	none	0.901	NA	6	11	2	6	none	1	NA	none	0.204	NA	2.32	3.29	3.01	-0.28	0.69	AT1G15190	protein_coding	Fasciclin-like arabinogalactan family protein
AT1G15200	160	184	208	268	none	0.906	NA	Other	0.0202	1.001	482	482	482	495	none	1	NA	none	0.943	NA	10.08	10.05	10.21	0.16	0.13	AT1G15200	protein_coding	protein-protein interaction regulator family protein
AT1G15210	41	15	98	48	none	0.947	NA	Ref	1.97e-06	2.209	11	17	11	19	none	1	NA	none	0.232	NA	3.1	1.83	1.85	0.01	-1.26	AT1G15210	protein_coding	pleiotropic drug resistance 7
AT1G15215	9	11	16	15	none	1	NA	none	1	NA	42	38	22	29	none	0.939	NA	none	0.886	NA	no_data	no_data	no_data	no_data	no_data	AT1G15215	protein_coding	no_data
AT1G15220	29	12	19	19	none	0.421	NA	none	0.166	NA	11	21	25	13	none	0.291	NA	none	1	NA	2.26	2.33	2.19	-0.15	-0.08	AT1G15220	protein_coding	cytochrome c biogenesis protein family
AT1G15230	10	5	19	14	none	1	NA	none	0.395	NA	0	0	0	0	none	1	NA	none	1	NA	4.77	5.65	5.78	0.13	1.01	AT1G15230	protein_coding	no_data
AT1G15240	73	69	105	134	none	0.634	NA	none	0.611	NA	148	127	121	96	none	1	NA	none	0.0922	NA	no_data	no_data	no_data	no_data	no_data	AT1G15240	protein_coding	Phox-associated domain;Phox-like;Sorting nexin, C-terminal
AT1G15250	416	241	313	193	none	1	NA	Ref	2.55e-16	1.997	55	57	66	93	none	0.864	NA	none	0.27	NA	7.74	6.25	4.8	-1.46	-2.94	AT1G15250	protein_coding	Zinc-binding ribosomal protein family protein
AT1G15260	66	1	102	6	none	0.749	NA	Ref	2.49e-38	87.911	9	0	0	0	none	1	NA	none	1	NA	3.31	1.72	1.96	0.24	-1.34	AT1G15260	protein_coding	no_data
AT1G15270	34	44	41	30	none	0.507	NA	none	1	NA	0	0	0	0	none	1	NA	none	1	NA	8.76	8.76	8.27	-0.49	-0.49	AT1G15270	protein_coding	Translation machinery associated TMA7
AT1G15280	274	175	333	277	none	0.302	NA	Ref	4.25e-06	1.328	111	141	117	146	none	1	NA	Other	0.0309	0	4.83	5.28	5.33	0.05	0.5	AT1G15280	protein_coding	CASC3/Barentsz eIF4AIII binding
AT1G15290	910	899	1301	1361	none	0.855	NA	none	0.801	NA	2401	2374	1830	1851	none	1	NA	none	1	NA	8	7.18	5.66	-1.52	-2.34	AT1G15290	protein_coding	Tetratricopeptide repeat (TPR)-like superfamily protein
AT1G15300	0	0	0	0	none	1	NA	none	1	NA	0	0	0	0	none	1	NA	none	1	NA	4.19	6.71	4.66	-2.05	0.48	AT1G15300	transposable_element_gene	transposable element gene
AT1G15310	9	7	9	11	none	1	NA	none	1	NA	0	0	0	0	none	1	NA	none	1	NA	6.94	9.32	8.71	-0.61	1.76	AT1G15310	protein_coding	signal recognition particle 54 kDa subunit
AT1G15320	3	1	8	4	none	1	NA	none	0.461	NA	1	2	2	1	none	1	NA	none	1	NA	1.89	2.07	1.96	-0.11	0.08	AT1G15320	protein_coding	no_data
AT1G15330	0	1	5	9	none	1	NA	none	0.611	NA	0	0	0	0	none	1	NA	none	1	NA	2.41	2.33	1.94	-0.39	-0.46	AT1G15330	protein_coding	Cystathionine beta-synthase (CBS) protein
AT1G15340	0	0	0	0	none	1	NA	none	1	NA	0	0	0	0	none	1	NA	none	1	NA	10.36	9	8.85	-0.15	-1.51	AT1G15340	protein_coding	methyl-CPG-binding domain 10
AT1G15350	15	13	23	31	none	0.856	NA	none	0.983	NA	19	14	8	16	none	0.658	NA	none	0.767	NA	2.38	3.71	2.87	-0.84	0.49	AT1G15350	protein_coding	no_data
AT1G15360	1	10	0	6	none	1	NA	Other	0.00251	2.577	4	11	9	17	none	1	NA	none	0.0652	NA	2.89	2.85	2.86	0	-0.03	AT1G15360	protein_coding	Integrase-type DNA-binding superfamily protein
AT1G15370	0	0	0	0	none	1	NA	none	1	NA	0	0	0	0	none	1	NA	none	1	NA	5.55	6.37	5.72	-0.65	0.17	AT1G15370	protein_coding	SNARE-like superfamily protein
AT1G15380	10	1	13	19	none	0.0824	NA	none	0.169	NA	16	0	4	0	none	1	NA	Ref	0.000854	4.337	2.23	4.05	4.57	0.52	2.34	AT1G15380	protein_coding	Lactoylglutathione lyase / glyoxalase I family protein
AT1G15385	0	0	0	0	none	1	NA	none	1	NA	0	0	0	0	none	1	NA	none	1	NA	no_data	no_data	no_data	no_data	no_data	AT1G15385	protein_coding	no_data
AT1G15390	215	202	335	328	none	1	NA	none	0.737	NA	211	218	268	233	none	0.82	NA	none	0.62	NA	8.01	5.92	6.3	0.38	-1.71	AT1G15390	protein_coding	peptide deformylase 1A
AT1G15400	6	9	9	12	none	1	NA	none	0.709	NA	93	101	74	71	none	1	NA	none	1	NA	5.6	5.94	5.89	-0.05	0.29	AT1G15400	protein_coding	no_data
AT1G15405	57	14	185	62	none	0.902	NA	Ref	8.21e-16	5.124	33	5	23	9	none	0.73	NA	Ref	3.31e-06	3.202	no_data	no_data	no_data	no_data	no_data	AT1G15405	other_rna	other RNA
AT1G15410	19	13	17	33	none	0.308	NA	none	0.833	NA	47	39	29	26	none	1	NA	none	0.679	NA	3.22	6.21	4.15	-2.05	0.94	AT1G15410	protein_coding	aspartate-glutamate racemase family
AT1G15415	0	0	0	0	none	1	NA	none	1	NA	0	0	0	0	none	1	NA	none	1	NA	no_data	no_data	no_data	no_data	no_data	AT1G15415	protein_coding	no_data
AT1G15420	50	52	70	65	none	1	NA	none	1	NA	82	79	106	108	none	1	NA	none	1	NA	5.96	4.04	3.46	-0.58	-2.5	AT1G15420	protein_coding	no_data
AT1G15430	105	100	160	146	none	1	NA	none	0.681	NA	69	76	56	87	none	0.75	NA	none	0.0666	NA	3.92	7.28	5.35	-1.93	1.44	AT1G15430	protein_coding	Protein of unknown function (DUF1644)
AT1G15440	217	208	289	290	none	1	NA	none	0.969	NA	336	331	450	551	none	0.4	NA	none	0.146	NA	5.05	4.41	3.26	-1.15	-1.8	AT1G15440	protein_coding	periodic tryptophan protein 2
AT1G15450	0	0	0	0	none	1	NA	none	1	NA	0	0	0	0	none	1	NA	none	1	NA	no_data	no_data	no_data	no_data	no_data	AT1G15450	pre_trna	pre-tRNA
AT1G15460	0	2	2	13	none	1	NA	none	0.114	NA	11	7	14	8	none	1	NA	none	0.362	NA	2.23	3.78	3.82	0.03	1.58	AT1G15460	protein_coding	HCO3- transporter family
AT1G15470	99	77	85	75	none	0.989	NA	none	0.224	NA	0	0	0	0	none	1	NA	none	1	NA	6.92	7.11	6.91	-0.21	-0.01	AT1G15470	protein_coding	Transducin/WD40 repeat-like superfamily protein
AT1G15480	64	69	69	83	none	1	NA	none	0.493	NA	197	254	230	263	none	0.95	NA	Other	0.0111	1.026	5.69	3.86	3.38	-0.48	-2.31	AT1G15480	protein_coding	Tetratricopeptide repeat (TPR)-like superfamily protein
AT1G15490	37	26	36	35	none	0.878	NA	none	0.51	NA	156	135	102	99	none	1	NA	none	0.549	NA	3.1	2.67	3.51	0.84	0.41	AT1G15490	protein_coding	alpha/beta-Hydrolases superfamily protein
AT1G15500	1472	1428	1912	2021	none	0.459	NA	none	0.819	NA	2030	1852	1911	1929	none	0.375	NA	none	0.161	NA	7.01	5.62	4.28	-1.34	-2.73	AT1G15500	protein_coding	TLC ATP/ADP transporter
AT1G15510	38	31	52	66	none	0.64	NA	none	1	NA	96	113	124	127	none	1	NA	none	0.537	NA	5.38	3.28	2.73	-0.54	-2.64	AT1G15510	protein_coding	Tetratricopeptide repeat (TPR)-like superfamily protein
AT1G15520	1	4	5	8	none	1	NA	none	0.501	NA	2	6	3	5	none	1	NA	none	0.504	NA	1.68	1.77	1.77	0	0.09	AT1G15520	protein_coding	pleiotropic drug resistance 12
AT1G15530	15	19	16	29	none	0.94	NA	none	0.237	NA	34	32	32	33	none	1	NA	none	1	NA	5.08	5.09	6.04	0.95	0.97	AT1G15530	protein_coding	Concanavalin A-like lectin protein kinase family protein
AT1G15540	1	0	0	0	none	1	NA	none	1	NA	3	0	0	1	none	0.847	NA	none	1	NA	no_data	no_data	no_data	no_data	no_data	AT1G15540	protein_coding	2-oxoglutarate (2OG) and Fe(II)-dependent oxygenase superfamily protein
AT1G15550	0	0	0	0	none	1	NA	none	1	NA	0	0	0	0	none	1	NA	none	1	NA	2.04	2.12	2.12	0.01	0.09	AT1G15550	protein_coding	gibberellin 3-oxidase 1
AT1G15560	0	0	0	0	none	1	NA	none	1	NA	0	0	0	0	none	1	NA	none	1	NA	2.35	2.82	2.49	-0.34	0.13	AT1G15560	transposable_element_gene	transposable element gene
AT1G15570	38	11	35	35	none	0.0702	NA	Ref	0.0141	1.123	90	88	97	83	none	1	NA	none	0.649	NA	5.96	2.2	1.87	-0.33	-4.09	AT1G15570	protein_coding	CYCLIN A2;3
AT1G15580	3	1	3	0	none	1	NA	none	0.293	NA	0	0	0	2	none	1	NA	none	1	NA	1.54	1.9	1.85	-0.05	0.31	AT1G15580	protein_coding	indole-3-acetic acid inducible 5
AT1G15590	0	0	0	0	none	1	NA	none	1	NA	0	0	0	0	none	1	NA	none	1	NA	1.54	1.55	1.7	0.15	0.16	AT1G15590	protein_coding	no_data
AT1G15600	0	0	0	0	none	1	NA	none	1	NA	0	0	0	0	none	1	NA	none	1	NA	1.49	1.83	1.89	0.05	0.4	AT1G15600	protein_coding	no_data
AT1G15610	0	0	0	0	none	1	NA	none	1	NA	0	0	0	0	none	1	NA	none	1	NA	no_data	no_data	no_data	no_data	no_data	AT1G15610	protein_coding	no_data
AT1G15620	0	0	0	0	none	1	NA	none	1	NA	0	0	0	0	none	1	NA	none	1	NA	no_data	no_data	no_data	no_data	no_data	AT1G15620	protein_coding	no_data
AT1G15630	0	0	0	0	none	1	NA	none	1	NA	0	0	0	0	none	1	NA	none	1	NA	no_data	no_data	no_data	no_data	no_data	AT1G15630	protein_coding	no_data
AT1G15640	0	0	0	0	none	1	NA	none	1	NA	0	0	0	0	none	1	NA	none	1	NA	1.58	1.71	1.58	-0.12	0	AT1G15640	protein_coding	no_data
AT1G15650	0	0	0	0	none	1	NA	none	1	NA	0	0	0	0	none	1	NA	none	1	NA	no_data	no_data	no_data	no_data	no_data	AT1G15650	pre_trna	pre-tRNA
AT1G15660	656	635	769	825	none	0.65	NA	none	0.821	NA	526	625	461	518	none	1	NA	Other	0.0035	1.049	7.13	6.38	4.54	-1.84	-2.59	AT1G15660	protein_coding	centromere protein C
AT1G15670	19	22	48	54	none	1	NA	none	0.781	NA	88	134	93	109	none	0.81	NA	Other	0.0115	1.036	2.58	2.85	2.99	0.14	0.41	AT1G15670	protein_coding	Galactose oxidase/kelch repeat superfamily protein
AT1G15680	0	0	0	0	none	1	NA	none	1	NA	0	0	0	0	none	1	NA	none	1	NA	no_data	no_data	no_data	no_data	no_data	AT1G15680	protein_coding	F-box family protein
AT1G15690	1536	1210	2783	2511	none	0.0755	NA	Ref	5.92e-12	1.236	2518	2137	2731	2570	none	0.24	NA	Ref	1.5e-07	1.12	7.57	8.83	8.62	-0.21	1.05	AT1G15690	protein_coding	Inorganic H pyrophosphatase family protein
AT1G15700	10	11	24	18	none	0.994	NA	none	0.963	NA	0	0	0	0	none	1	NA	none	1	NA	7.31	6.76	6.5	-0.27	-0.81	AT1G15700	protein_coding	ATPase, F1 complex, gamma subunit protein
AT1G15710	155	133	171	167	none	0.9	NA	none	0.505	NA	229	208	230	208	none	1	NA	none	0.296	NA	5.5	4.97	5.59	0.62	0.09	AT1G15710	protein_coding	prephenate dehydrogenase family protein
AT1G15720	267	165	315	259	none	0.255	NA	Ref	1.22e-06	1.376	0	0	0	1	none	1	NA	none	1	NA	2.72	2.96	2.52	-0.43	-0.2	AT1G15720	protein_coding	TRF-like 5
AT1G15730	165	175	235	277	none	0.937	NA	none	0.263	NA	155	117	106	130	none	0.201	NA	none	0.887	NA	6.7	5.19	5.19	0	-1.5	AT1G15730	protein_coding	Cobalamin biosynthesis CobW-like protein
AT1G15740	67	47	146	170	none	0.22	NA	none	0.594	NA	58	35	16	20	none	0.587	NA	none	0.734	NA	4.31	7.01	8.07	1.07	3.77	AT1G15740	protein_coding	Leucine-rich repeat family protein
AT1G15750	603	513	911	796	none	1	NA	Ref	0.000688	1.087	904	878	797	787	none	1	NA	none	0.742	NA	6.99	6.69	6.83	0.14	-0.16	AT1G15750	protein_coding	Transducin family protein / WD-40 repeat family protein
AT1G15757	0	0	0	0	none	1	NA	none	1	NA	0	0	0	0	none	1	NA	none	1	NA	no_data	no_data	no_data	no_data	no_data	AT1G15757	protein_coding	Molecular chaperone Hsp40/DnaJ family protein
AT1G15760	260	202	261	200	none	1	NA	Ref	0.00052	1.163	736	797	742	869	none	0.885	NA	Other	0.00334	1.04	no_data	no_data	no_data	no_data	no_data	AT1G15760	protein_coding	Sterile alpha motif (SAM) domain-containing protein
AT1G15770	9	7	14	9	none	1	NA	none	0.551	NA	10	12	11	6	none	0.911	NA	none	0.907	NA	no_data	no_data	no_data	no_data	no_data	AT1G15770	protein_coding	no_data
AT1G15772	0	1	0	0	none	1	NA	none	1	NA	0	0	0	0	none	1	NA	none	1	NA	no_data	no_data	no_data	no_data	no_data	AT1G15772	protein_coding	no_data
AT1G15780	106	98	119	125	none	0.951	NA	none	1	NA	228	224	210	185	none	0.984	NA	none	0.489	NA	5.16	6.12	6.19	0.08	1.03	AT1G15780	protein_coding	no_data
AT1G15790	1	0	0	0	none	1	NA	none	1	NA	2	0	0	0	none	1	NA	none	1	NA	2	4.88	2.2	-2.67	0.2	AT1G15790	protein_coding	no_data
AT1G15800	19	20	41	30	none	0.9	NA	none	0.755	NA	63	59	34	52	none	0.625	NA	none	0.433	NA	no_data	no_data	no_data	no_data	no_data	AT1G15800	protein_coding	no_data
AT1G15810	129	94	191	150	none	1	NA	Ref	0.00583	1.083	155	97	138	122	none	0.534	NA	Ref	0.00378	1.101	3.86	3.25	4.05	0.81	0.2	AT1G15810	protein_coding	S15/NS1, RNA-binding protein
AT1G15820	6988	5821	13208	11982	mother	0.00376	1.026	Ref	2.03e-36	1.247	2758	2706	1964	1871	none	1	NA	none	0.224	NA	9.22	8.94	6.97	-1.98	-2.25	AT1G15820	protein_coding	light harvesting complex photosystem II subunit 6
AT1G15825	205	217	212	253	none	0.874	NA	none	0.21	NA	291	230	201	143	none	0.998	NA	Ref	0.00019	1.208	no_data	no_data	no_data	no_data	no_data	AT1G15825	protein_coding	hydroxyproline-rich glycoprotein family protein
AT1G15830	335	231	601	408	none	1	NA	Ref	1.19e-11	1.594	535	300	377	214	none	1	NA	Ref	3.78e-24	2.307	5.8	5.55	5.24	-0.31	-0.57	AT1G15830	protein_coding	no_data
AT1G15840	3	2	23	26	none	1	NA	none	1	NA	6	7	3	3	none	1	NA	none	1	NA	6.25	6.53	6.42	-0.11	0.18	AT1G15840	protein_coding	no_data
AT1G15850	0	0	0	0	none	1	NA	none	1	NA	0	0	0	0	none	1	NA	none	1	NA	1.85	1.81	1.7	-0.11	-0.15	AT1G15850	protein_coding	Transducin/WD40 repeat-like superfamily protein
AT1G15860	49	73	71	73	none	0.589	NA	none	0.236	NA	33	67	28	58	none	1	NA	Other	2.17e-05	1.778	5.37	6.51	6.34	-0.17	0.97	AT1G15860	protein_coding	Domain of unknown function (DUF298)
AT1G15870	6	5	11	2	none	0.656	NA	none	0.191	NA	196	128	179	146	none	0.781	NA	Ref	0.000365	1.209	3.55	3.59	3.71	0.11	0.16	AT1G15870	protein_coding	Mitochondrial glycoprotein family protein
AT1G15880	199	81	260	126	none	0.813	NA	Ref	1.14e-21	3.169	94	122	87	141	none	0.886	NA	Other	0.000585	1.232	2.72	3.5	3.63	0.13	0.91	AT1G15880	protein_coding	golgi snare 11
AT1G15885	0	0	0	0	none	1	NA	none	1	NA	0	0	0	0	none	1	NA	none	1	NA	no_data	no_data	no_data	no_data	no_data	AT1G15885	protein_coding	no_data
AT1G15890	0	0	0	0	none	1	NA	none	1	NA	2	1	4	1	none	1	NA	none	0.653	NA	1.77	1.96	2	0.04	0.23	AT1G15890	protein_coding	Disease resistance protein (CC-NBS-LRR class) family
AT1G15900	11	5	11	11	none	0.827	NA	none	0.54	NA	111	25	73	9	none	0.782	NA	Ref	1.21e-24	11.87	2.74	2.7	2.39	-0.31	-0.35	AT1G15900	protein_coding	no_data
AT1G15910	301	171	426	360	mother	0.0254	1.072	Ref	5.58e-09	1.501	757	951	512	708	none	0.82	NA	Other	2.32e-12	1.409	9.71	9.04	7.54	-1.5	-2.17	AT1G15910	protein_coding	XH/XS domain-containing protein
AT1G15920	44	43	71	81	none	0.994	NA	none	0.876	NA	80	99	83	115	none	1	NA	Other	0.0295	0	5.57	6.2	6.21	0.01	0.65	AT1G15920	protein_coding	Polynucleotidyl transferase, ribonuclease H-like superfamily protein
AT1G15930	1864	1922	2633	2738	none	1	NA	none	0.226	NA	0	0	0	0	none	1	NA	none	1	NA	10.5	9.68	8.72	-0.96	-1.78	AT1G15930	protein_coding	Ribosomal protein L7Ae/L30e/S12e/Gadd45 family protein
AT1G15940	85	82	140	143	none	1	NA	none	1	NA	393	371	342	345	none	1	NA	none	0.846	NA	8.9	8.81	7.92	-0.9	-0.99	AT1G15940	protein_coding	Tudor/PWWP/MBT superfamily protein
AT1G15950	182	118	306	255	none	0.496	NA	Ref	0.000133	1.244	321	238	296	203	none	1	NA	Ref	3.57e-07	1.392	7.16	5.17	6.78	1.61	-0.38	AT1G15950	protein_coding	cinnamoyl coa reductase 1
AT1G15960	0	0	0	0	none	1	NA	none	1	NA	0	0	0	0	none	1	NA	none	1	NA	1.63	1.79	5.97	4.18	4.34	AT1G15960	protein_coding	NRAMP metal ion transporter 6
AT1G15970	14	34	26	42	none	0.827	NA	Other	0.00294	1.31	65	96	56	53	none	0.602	NA	none	0.374	NA	no_data	no_data	no_data	no_data	no_data	AT1G15970	protein_coding	DNA glycosylase superfamily protein
AT1G15980	0	0	0	0	none	1	NA	none	1	NA	3	1	3	2	none	1	NA	none	0.71	NA	2.72	2.69	1.51	-1.18	-1.21	AT1G15980	protein_coding	NDH-dependent cyclic electron flow 1
AT1G15990	0	0	0	0	none	1	NA	none	1	NA	0	0	0	0	none	1	NA	none	1	NA	2.04	2.32	2.1	-0.22	0.07	AT1G15990	protein_coding	cyclic nucleotide gated channel 7
AT1G16000	109	50	175	93	none	0.96	NA	Ref	1.29e-10	2.287	0	0	0	0	none	1	NA	none	1	NA	6.25	4.09	4.22	0.13	-2.02	AT1G16000	protein_coding	no_data
AT1G16010	0	0	0	0	none	1	NA	none	1	NA	241	204	184	139	none	0.986	NA	Ref	0.00917	1.042	5.5	6.48	5.49	-0.99	-0.01	AT1G16010	protein_coding	magnesium transporter 2
AT1G16020	72	43	68	68	none	0.371	NA	none	0.138	NA	87	52	72	48	none	1	NA	Ref	0.00124	1.24	5.25	4.58	3.72	-0.86	-1.53	AT1G16020	protein_coding	Protein of unknown function (DUF1712)
AT1G16022	0	0	0	0	none	1	NA	none	1	NA	0	0	0	0	none	1	NA	none	1	NA	no_data	no_data	no_data	no_data	no_data	AT1G16022	protein_coding	no_data
AT1G16025	0	0	0	0	none	1	NA	none	1	NA	0	0	0	0	none	1	NA	none	1	NA	no_data	no_data	no_data	no_data	no_data	AT1G16025	protein_coding	no_data
AT1G16030	2	5	6	8	none	1	NA	none	0.572	NA	0	0	0	0	none	1	NA	none	1	NA	5.64	6.51	7.12	0.61	1.48	AT1G16030	protein_coding	heat shock protein 70B
AT1G16040	10	10	25	24	none	1	NA	none	1	NA	73	73	83	88	none	1	NA	none	0.973	NA	3.55	4.56	4.24	-0.31	0.7	AT1G16040	protein_coding	no_data
AT1G16060	4	4	10	7	none	1	NA	none	1	NA	11	15	7	8	none	1	NA	none	0.719	NA	1.77	2.55	1.94	-0.61	0.18	AT1G16060	protein_coding	ARIA-interacting double AP2 domain protein
AT1G16070	80	83	101	83	none	0.787	NA	none	0.725	NA	119	139	83	75	none	0.832	NA	none	0.987	NA	6.4	3.55	3.4	-0.15	-3	AT1G16070	protein_coding	tubby like protein 8
AT1G16080	18	31	54	82	none	1	NA	Other	0.0241	1.048	85	152	85	131	none	1	NA	Other	1.16e-06	1.611	4.84	3.62	3.39	-0.22	-1.45	AT1G16080	protein_coding	no_data
AT1G16090	10	4	21	5	none	1	NA	Ref	0.00776	1.361	23	14	7	9	none	0.847	NA	none	0.924	NA	2.49	2.08	2.14	0.06	-0.35	AT1G16090	protein_coding	wall associated kinase-like 7
AT1G16100	0	0	0	0	none	1	NA	none	1	NA	0	0	0	0	none	1	NA	none	1	NA	no_data	no_data	no_data	no_data	no_data	AT1G16100	pre_trna	pre-tRNA
AT1G16110	0	0	0	0	none	1	NA	none	1	NA	0	1	0	2	none	1	NA	none	0.519	NA	no_data	no_data	no_data	no_data	no_data	AT1G16110	protein_coding	wall associated kinase-like 6
AT1G16120	0	0	1	0	none	1	NA	none	1	NA	0	0	0	0	none	1	NA	none	1	NA	no_data	no_data	no_data	no_data	no_data	AT1G16120	protein_coding	wall associated kinase-like 1
AT1G16130	8	6	16	12	none	1	NA	none	0.722	NA	0	4	0	2	none	1	NA	none	0.151	NA	1.81	1.82	1.68	-0.14	-0.13	AT1G16130	protein_coding	wall associated kinase-like 2
AT1G16150	0	0	0	0	none	1	NA	none	1	NA	0	0	0	1	none	1	NA	none	1	NA	2.14	2.76	2.2	-0.56	0.06	AT1G16150	protein_coding	wall associated kinase-like 4
AT1G16160	0	0	0	0	none	1	NA	none	1	NA	0	0	0	0	none	1	NA	none	1	NA	2.14	2.3	2.39	0.09	0.25	AT1G16160	protein_coding	wall associated kinase-like 5
AT1G16170	0	0	0	0	none	1	NA	none	1	NA	0	4	0	1	none	1	NA	none	0.358	NA	4.86	5.75	4.71	-1.04	-0.15	AT1G16170	protein_coding	no_data
AT1G16180	0	0	0	0	none	1	NA	none	1	NA	16	14	21	10	none	0.896	NA	none	0.247	NA	5.02	7.29	7.87	0.58	2.85	AT1G16180	protein_coding	Serinc-domain containing serine and sphingolipid biosynthesis protein
AT1G16190	101	58	88	65	none	0.801	NA	Ref	0.00128	1.242	106	88	96	113	none	0.62	NA	none	1	NA	4.49	4.04	3.83	-0.22	-0.66	AT1G16190	protein_coding	Rad23 UV excision repair protein family
AT1G16210	86	81	111	126	none	0.859	NA	none	0.937	NA	300	445	297	388	none	0.844	NA	Other	5.31e-09	1.44	5.33	6.91	6.45	-0.47	1.12	AT1G16210	protein_coding	no_data
AT1G16220	0	0	0	0	none	1	NA	none	1	NA	23	27	24	28	none	1	NA	none	0.737	NA	2.26	1.86	1.56	-0.3	-0.7	AT1G16220	protein_coding	Protein phosphatase 2C family protein
AT1G16225	0	0	1	0	none	1	NA	none	1	NA	0	0	0	0	none	1	NA	none	1	NA	no_data	no_data	no_data	no_data	no_data	AT1G16225	protein_coding	Target SNARE coiled-coil domain protein
AT1G16230	0	0	0	1	none	1	NA	none	1	NA	0	0	0	0	none	1	NA	none	1	NA	no_data	no_data	no_data	no_data	no_data	AT1G16230	protein_coding	Target SNARE coiled-coil domain protein
AT1G16240	55	40	39	39	none	0.853	NA	none	0.568	NA	0	0	0	0	none	1	NA	none	1	NA	6.21	7.42	7.55	0.13	1.34	AT1G16240	protein_coding	syntaxin of plants 51
AT1G16250	38	35	39	45	none	0.959	NA	none	1	NA	42	36	41	42	none	1	NA	none	0.915	NA	no_data	no_data	no_data	no_data	no_data	AT1G16250	protein_coding	Galactose oxidase/kelch repeat superfamily protein
AT1G16260	1	0	10	1	none	1	NA	none	0.329	NA	0	0	0	0	none	1	NA	none	1	NA	2	2.04	2	-0.04	0	AT1G16260	protein_coding	Wall-associated kinase family protein
AT1G16270	54	27	35	38	none	0.222	NA	none	0.171	NA	155	165	162	195	none	0.979	NA	none	0.247	NA	5.15	5.79	5.38	-0.41	0.23	AT1G16270	protein_coding	Protein kinase superfamily protein with octicosapeptide/Phox/Bem1p domain
AT1G16280	79	82	83	86	none	1	NA	none	0.991	NA	0	0	0	0	none	1	NA	none	1	NA	4.45	3.04	2.72	-0.32	-1.73	AT1G16280	protein_coding	RNA helicase 36
AT1G16290	0	2	0	0	none	1	NA	none	1	NA	2	0	1	0	none	1	NA	none	0.519	NA	2	3.12	3.41	0.3	1.41	AT1G16290	protein_coding	no_data
AT1G16300	48	48	55	77	none	0.72	NA	none	0.416	NA	6	14	7	14	none	1	NA	none	0.0756	NA	5.02	3.92	4.42	0.5	-0.6	AT1G16300	protein_coding	glyceraldehyde-3-phosphate dehydrogenase of plastid 2
AT1G16310	0	0	0	0	none	1	NA	none	1	NA	0	0	0	0	none	1	NA	none	1	NA	1.49	2.01	2.49	0.47	1	AT1G16310	protein_coding	Cation efflux family protein
AT1G16320	0	0	0	0	none	1	NA	none	1	NA	0	0	0	0	none	1	NA	none	1	NA	no_data	no_data	no_data	no_data	no_data	AT1G16320	protein_coding	Uncharacterized conserved protein (DUF2358)
AT1G16330	5	9	12	20	none	1	NA	none	0.252	NA	6	6	5	3	none	1	NA	none	0.842	NA	4.51	3.65	2.45	-1.2	-2.06	AT1G16330	protein_coding	cyclin b3;1
AT1G16340	0	0	0	0	none	1	NA	none	1	NA	0	0	0	0	none	1	NA	none	1	NA	5.6	5.2	5.35	0.15	-0.25	AT1G16340	protein_coding	Aldolase superfamily protein
AT1G16350	238	231	391	392	none	1	NA	none	0.983	NA	80	77	81	90	none	1	NA	none	0.975	NA	8.21	5.79	6.54	0.75	-1.66	AT1G16350	protein_coding	Aldolase-type TIM barrel family protein
AT1G16360	0	0	3	0	none	1	NA	none	1	NA	3	0	2	1	none	1	NA	none	0.588	NA	1.93	2.26	1.72	-0.54	-0.2	AT1G16360	protein_coding	LEM3 (ligand-effect modulator 3) family protein / CDC50 family protein
AT1G16370	3	0	4	0	none	1	NA	none	0.0794	NA	0	0	0	0	none	1	NA	none	1	NA	2.66	2.75	2.85	0.1	0.19	AT1G16370	protein_coding	organic cation/carnitine transporter 6
AT1G16380	0	0	0	0	none	1	NA	none	1	NA	0	0	0	0	none	1	NA	none	1	NA	2.26	2.19	2.2	0.01	-0.06	AT1G16380	protein_coding	Cation/hydrogen exchanger family protein
AT1G16390	0	0	0	0	none	1	NA	none	1	NA	7	0	0	6	mother	0.0372	2.846	none	1	NA	2.93	3.46	7.7	4.24	4.78	AT1G16390	protein_coding	organic cation/carnitine transporter 3
AT1G16400	3	0	0	0	none	1	NA	none	1	NA	0	0	0	0	none	1	NA	none	1	NA	1.58	1.78	2.39	0.61	0.81	AT1G16400	protein_coding	cytochrome P450, family 79, subfamily F, polypeptide 2
AT1G16410	4	0	0	0	none	1	NA	none	1	NA	0	0	0	0	none	1	NA	none	1	NA	1.58	1.78	2.39	0.61	0.81	AT1G16410	protein_coding	cytochrome p450 79f1
AT1G16420	0	0	0	0	none	1	NA	none	1	NA	0	0	0	0	none	1	NA	none	1	NA	1.81	1.98	2.09	0.11	0.28	AT1G16420	protein_coding	metacaspase 8
AT1G16430	0	0	0	0	none	1	NA	none	1	NA	0	0	0	0	none	1	NA	none	1	NA	6.67	6.01	4.78	-1.22	-1.89	AT1G16430	protein_coding	Surfeit locus protein 5 subunit 22 of Mediator complex
AT1G16440	7	8	13	14	none	1	NA	none	1	NA	8	14	7	23	none	0.933	NA	Other	0.0151	1.087	2.35	2.53	2.49	-0.04	0.13	AT1G16440	protein_coding	root hair specific 3
AT1G16445	122	148	172	316	none	0.117	NA	Other	1.76e-06	1.458	185	195	207	280	none	0.58	NA	Other	0.0322	0	no_data	no_data	no_data	no_data	no_data	AT1G16445	protein_coding	S-adenosyl-L-methionine-dependent methyltransferases superfamily protein
AT1G16450	0	0	0	0	none	1	NA	none	1	NA	0	0	0	0	none	1	NA	none	1	NA	no_data	no_data	no_data	no_data	no_data	AT1G16450	pre_trna	pre-tRNA
AT1G16460	899	388	1101	486	none	1	NA	Ref	1.95e-97	4.189	1081	419	836	346	none	0.986	NA	Ref	8.22e-109	4.914	7.75	7.92	7.82	-0.1	0.07	AT1G16460	protein_coding	rhodanese homologue 2
AT1G16470	0	0	0	0	none	1	NA	none	1	NA	0	0	0	0	none	1	NA	none	1	NA	7.45	7.58	7.4	-0.18	-0.05	AT1G16470	protein_coding	proteasome subunit PAB1
AT1G16480	7	10	10	7	none	0.943	NA	none	1	NA	46	56	46	55	none	1	NA	none	0.369	NA	2.49	1.82	1.81	-0.01	-0.68	AT1G16480	protein_coding	Tetratricopeptide repeat (TPR)-like superfamily protein
AT1G16489	0	0	0	0	none	1	NA	none	1	NA	0	0	0	0	none	1	NA	none	1	NA	no_data	no_data	no_data	no_data	no_data	AT1G16489	other_rna	other RNA
AT1G16490	0	0	0	0	none	1	NA	none	1	NA	0	0	0	0	none	1	NA	none	1	NA	3.93	1.83	1.7	-0.13	-2.23	AT1G16490	protein_coding	myb domain protein 58
AT1G16500	11	13	8	11	none	1	NA	none	0.748	NA	0	0	0	0	none	1	NA	none	1	NA	3.63	5.74	4.78	-0.96	1.15	AT1G16500	protein_coding	no_data
AT1G16510	0	1	2	2	none	1	NA	none	1	NA	0	0	0	0	none	1	NA	none	1	NA	3.31	3.36	4.13	0.78	0.83	AT1G16510	protein_coding	SAUR-like auxin-responsive protein family
AT1G16515	10	44	14	36	none	0.847	NA	Other	3.64e-07	3.14	0	0	0	0	none	1	NA	none	1	NA	no_data	no_data	no_data	no_data	no_data	AT1G16515	protein_coding	no_data
AT1G16520	142	175	121	151	none	1	NA	Other	0.0337	0	208	293	207	217	none	0.382	NA	Other	0.0118	1.022	7.3	6.5	5.98	-0.53	-1.33	AT1G16520	protein_coding	no_data
AT1G16530	4	10	15	9	none	0.482	NA	none	0.909	NA	0	0	0	0	none	1	NA	none	1	NA	2.72	2.42	2.43	0.01	-0.29	AT1G16530	protein_coding	ASYMMETRIC LEAVES 2-like 9
AT1G16540	35	26	74	65	none	1	NA	none	0.405	NA	12	11	11	16	none	1	NA	none	0.935	NA	2.91	2.98	3.75	0.78	0.85	AT1G16540	protein_coding	molybdenum cofactor sulfurase (LOS5) (ABA3)
AT1G16560	469	292	720	530	none	0.441	NA	Ref	9.93e-16	1.686	136	175	140	178	none	1	NA	Other	0.00831	1.049	4.67	4.52	4.96	0.44	0.29	AT1G16560	protein_coding	Per1-like family protein
AT1G16570	64	60	112	104	none	1	NA	none	0.776	NA	0	0	1	0	none	1	NA	none	1	NA	2.94	3.31	3.57	0.25	0.62	AT1G16570	protein_coding	UDP-Glycosyltransferase superfamily protein
AT1G16590	201	196	229	318	none	0.117	NA	none	0.0692	NA	58	58	40	49	none	0.998	NA	none	0.674	NA	4.97	4.61	4.11	-0.5	-0.86	AT1G16590	protein_coding	DNA-binding HORMA family protein
AT1G16610	1244	890	1449	1116	none	0.717	NA	Ref	1.16e-22	1.54	142	121	175	102	none	0.427	NA	Ref	0.000305	1.239	4.02	4.39	2.86	-1.53	-1.16	AT1G16610	protein_coding	arginine/serine-rich 45
AT1G16620	0	0	0	0	none	1	NA	none	1	NA	0	0	0	0	none	1	NA	none	1	NA	no_data	no_data	no_data	no_data	no_data	AT1G16620	transposable_element_gene	transposable element gene
AT1G16630	214	162	305	231	none	1	NA	Ref	0.000221	1.199	508	462	449	438	none	0.986	NA	none	0.372	NA	no_data	no_data	no_data	no_data	no_data	AT1G16630	protein_coding	no_data
AT1G16635	0	0	0	0	none	1	NA	none	1	NA	0	2	0	2	none	1	NA	none	0.519	NA	no_data	no_data	no_data	no_data	no_data	AT1G16635	other_rna	no_data
AT1G16640	7	6	5	6	none	1	NA	none	1	NA	8	8	7	19	none	0.794	NA	none	0.342	NA	3.15	2.38	2.07	-0.31	-1.08	AT1G16640	protein_coding	AP2/B3-like transcriptional factor family protein
AT1G16650	17	22	26	25	none	0.961	NA	none	0.862	NA	31	38	29	51	none	0.905	NA	none	0.0801	NA	4	3.67	3.5	-0.17	-0.5	AT1G16650	protein_coding	S-adenosyl-L-methionine-dependent methyltransferases superfamily protein
AT1G16660	0	0	0	0	none	1	NA	none	1	NA	0	0	0	0	none	1	NA	none	1	NA	no_data	no_data	no_data	no_data	no_data	AT1G16660	transposable_element_gene	transposable element gene
AT1G16670	9	7	12	6	none	1	NA	none	0.508	NA	1	4	6	2	none	0.646	NA	none	1	NA	3.91	4.04	4.77	0.73	0.86	AT1G16670	protein_coding	Protein kinase superfamily protein
AT1G16680	0	0	0	0	none	1	NA	none	1	NA	13	22	21	23	none	0.938	NA	none	0.43	NA	5.45	5.22	5.25	0.02	-0.2	AT1G16680	protein_coding	Chaperone DnaJ-domain superfamily protein
AT1G16690	26	29	26	30	none	1	NA	none	0.773	NA	33	35	19	49	none	0.337	NA	Other	0.0249	1.011	5.57	5.3	5.02	-0.28	-0.54	AT1G16690	protein_coding	Enhancer of polycomb-like transcription factor protein
AT1G16700	0	0	0	0	none	1	NA	none	1	NA	102	71	89	43	none	0.747	NA	Ref	2.97e-05	1.531	6.56	7.01	6.25	-0.76	-0.31	AT1G16700	protein_coding	Alpha-helical ferredoxin
AT1G16705	1	0	0	0	none	1	NA	none	1	NA	2	0	1	1	none	1	NA	none	1	NA	1.77	2.08	6.74	4.66	4.97	AT1G16705	protein_coding	p300/CBP acetyltransferase-related protein-related
AT1G16710	2	1	8	0	none	0.776	NA	none	0.136	NA	67	59	69	74	none	0.986	NA	none	1	NA	4.1	5.28	4.55	-0.74	0.45	AT1G16710	protein_coding	histone acetyltransferase of the CBP family 12
AT1G16720	39	47	91	141	none	0.863	NA	Other	0.0477	0	7	6	6	6	none	1	NA	none	1	NA	5.44	6.56	6.33	-0.23	0.89	AT1G16720	protein_coding	high chlorophyll fluorescence phenotype 173
AT1G16730	21	16	27	18	none	1	NA	none	0.353	NA	16	11	10	3	none	0.905	NA	none	0.11	NA	2.68	2.89	2.99	0.1	0.31	AT1G16730	protein_coding	unknown protein 6
AT1G16740	32	5	75	14	none	1	NA	Ref	7.09e-13	7.853	44	40	85	53	none	0.816	NA	none	0.12	NA	9.23	7.58	6.97	-0.61	-2.26	AT1G16740	protein_coding	Ribosomal protein L20
AT1G16750	10	19	19	10	none	0.285	NA	none	1	NA	0	0	0	0	none	1	NA	none	1	NA	2.68	2.14	3.42	1.28	0.74	AT1G16750	protein_coding	Protein of unknown function, DUF547
AT1G16760	0	0	0	0	none	1	NA	none	1	NA	0	0	1	0	none	1	NA	none	1	NA	1.72	1.66	1.46	-0.2	-0.26	AT1G16760	protein_coding	Protein kinase protein with adenine nucleotide alpha hydrolases-like domain
AT1G16770	1	32	1	39	none	1	NA	Other	3.34e-17	37.386	0	13	1	3	none	0.844	NA	Other	0.0183	1.455	2.32	2.44	2.46	0.02	0.14	AT1G16770	protein_coding	no_data
AT1G16780	30	18	45	23	none	1	NA	Ref	0.0101	1.115	86	74	63	60	none	1	NA	none	0.66	NA	4.04	3.95	6.05	2.09	2	AT1G16780	protein_coding	Inorganic H pyrophosphatase family protein
AT1G16790	126	104	154	173	none	0.465	NA	none	0.857	NA	0	0	0	0	none	1	NA	none	1	NA	4.41	3.64	3.96	0.32	-0.44	AT1G16790	protein_coding	ribosomal protein-related
AT1G16800	51	41	87	94	none	0.809	NA	none	0.806	NA	105	114	121	117	none	1	NA	none	0.998	NA	3.68	4.03	3.68	-0.35	0	AT1G16800	protein_coding	P-loop containing nucleoside triphosphate hydrolases superfamily protein
AT1G16810	527	432	826	714	none	0.963	NA	Ref	0.000178	1.124	555	384	545	403	none	0.998	NA	Ref	5.48e-12	1.509	8.87	9.09	8.46	-0.63	-0.41	AT1G16810	protein_coding	no_data
AT1G16820	6	2	6	9	none	0.673	NA	none	0.848	NA	13	2	9	3	none	1	NA	Ref	0.00678	1.441	1.81	1.68	1.83	0.15	0.02	AT1G16820	protein_coding	vacuolar ATP synthase catalytic subunit-related / V-ATPase-related / vacuolar proton pump-related
AT1G16825	12	14	18	29	none	1	NA	none	0.414	NA	46	48	32	34	none	1	NA	none	1	NA	no_data	no_data	no_data	no_data	no_data	AT1G16825	protein_coding	Reticulon family protein
AT1G16830	1	5	11	8	none	0.619	NA	none	0.576	NA	23	13	12	18	none	0.603	NA	none	0.956	NA	2.29	2.36	2.26	-0.1	-0.03	AT1G16830	protein_coding	Pentatricopeptide repeat (PPR) superfamily protein
AT1G16840	235	198	520	371	none	0.642	NA	Ref	9.96e-05	1.206	503	277	389	307	mother	0.0475	1.066	Ref	4.84e-14	1.711	3.5	4.67	4.83	0.15	1.33	AT1G16840	protein_coding	no_data
AT1G16850	18	11	22	7	none	0.882	NA	Ref	0.025	1.08	0	0	2	0	none	1	NA	none	1	NA	3.46	3.8	3.95	0.15	0.49	AT1G16850	protein_coding	no_data
AT1G16858	0	0	0	0	none	1	NA	none	1	NA	0	0	0	0	none	1	NA	none	1	NA	5.5	4.81	6.24	1.42	0.74	AT1G16858	protein_coding	conserved peptide upstream open reading frame 55
AT1G16860	0	0	0	0	none	1	NA	none	1	NA	0	0	0	0	none	1	NA	none	1	NA	5.5	4.81	6.24	1.42	0.74	AT1G16860	protein_coding	Ubiquitin-specific protease family C19-related protein
AT1G16870	142	102	185	152	none	0.912	NA	Ref	0.00753	1.061	267	218	316	292	none	0.911	NA	none	0.0641	NA	6.17	5.62	5.08	-0.54	-1.09	AT1G16870	protein_coding	mitochondrial 28S ribosomal protein S29-related
AT1G16880	258	440	367	682	none	0.893	NA	Other	2.06e-29	2.394	452	569	297	467	none	0.343	NA	Other	1.56e-11	1.513	6.56	6.65	6.42	-0.23	-0.14	AT1G16880	protein_coding	uridylyltransferase-related
AT1G16890	0	0	0	0	none	1	NA	none	1	NA	8	3	5	2	none	1	NA	none	0.279	NA	6.53	7.44	7.48	0.04	0.95	AT1G16890	protein_coding	ubiquitin-conjugating enzyme 36
AT1G16900	780	252	860	329	none	0.479	NA	Ref	9.63e-115	6.183	1334	479	1276	529	none	0.505	NA	Ref	2.07e-159	5.469	6.03	5.98	5.65	-0.33	-0.37	AT1G16900	protein_coding	Alg9-like mannosyltransferase family
AT1G16905	0	0	0	1	none	1	NA	none	1	NA	0	0	0	0	none	1	NA	none	1	NA	no_data	no_data	no_data	no_data	no_data	AT1G16905	protein_coding	Curculin-like (mannose-binding) lectin family protein
AT1G16910	0	0	0	0	none	1	NA	none	1	NA	0	0	0	0	none	1	NA	none	1	NA	2.23	2.26	2.15	-0.11	-0.08	AT1G16910	protein_coding	Protein of unknown function (DUF640)
AT1G16916	0	0	0	0	none	1	NA	none	1	NA	0	0	0	0	none	1	NA	none	1	NA	no_data	no_data	no_data	no_data	no_data	AT1G16916	protein_coding	no_data
AT1G16920	1033	770	1190	752	none	0.166	NA	Ref	1.23e-28	1.765	1073	863	973	842	none	0.864	NA	Ref	2.1e-07	1.198	6.53	5.69	4.23	-1.46	-2.3	AT1G16920	protein_coding	RAB GTPase homolog A1B
AT1G16930	1	5	0	15	none	0.788	NA	Other	0.00138	3.025	7	13	1	3	none	1	NA	none	0.452	NA	no_data	no_data	no_data	no_data	no_data	AT1G16930	protein_coding	F-box/RNI-like/FBD-like domains-containing protein
AT1G16940	0	0	0	0	none	1	NA	none	1	NA	0	0	0	0	none	1	NA	none	1	NA	1.26	2.01	1.77	-0.25	0.5	AT1G16940	protein_coding	F-box/RNI-like/FBD-like domains-containing protein
AT1G16950	0	0	0	0	none	1	NA	none	1	NA	0	0	0	0	none	1	NA	none	1	NA	1.89	1.91	1.89	-0.03	0	AT1G16950	protein_coding	no_data
AT1G16960	7	4	4	8	none	0.711	NA	none	1	NA	11	8	4	10	none	0.755	NA	none	0.675	NA	no_data	no_data	no_data	no_data	no_data	AT1G16960	protein_coding	Ubiquitin domain-containing protein
AT1G16970	99	99	131	128	none	1	NA	none	1	NA	198	194	195	202	none	1	NA	none	1	NA	5.35	4.85	3.42	-1.43	-1.93	AT1G16970	protein_coding	KU70 homolog
AT1G16980	7	3	7	20	none	0.225	NA	none	1	NA	7	4	3	2	none	1	NA	none	0.777	NA	2.41	6.8	2.71	-4.09	0.31	AT1G16980	protein_coding	trehalose-phosphatase/synthase 2
AT1G17000	0	0	0	1	none	1	NA	none	1	NA	0	0	0	0	none	1	NA	none	1	NA	1.43	1.66	1.58	-0.08	0.15	AT1G17000	protein_coding	trehalose-phosphatase/synthase 3
AT1G17010	0	0	0	1	none	1	NA	none	1	NA	0	0	0	0	none	1	NA	none	1	NA	1.68	4.21	1.74	-2.47	0.07	AT1G17010	protein_coding	2-oxoglutarate (2OG) and Fe(II)-dependent oxygenase superfamily protein
AT1G17020	2	0	5	15	none	0.481	NA	none	1	NA	5	4	11	16	none	0.989	NA	none	1	NA	2.54	8.84	5	-3.84	2.46	AT1G17020	protein_coding	senescence-related gene 1
AT1G17030	0	0	0	1	none	1	NA	none	1	NA	0	0	0	0	none	1	NA	none	1	NA	no_data	no_data	no_data	no_data	no_data	AT1G17030	protein_coding	no_data
AT1G17040	20	15	34	42	none	0.809	NA	none	1	NA	17	29	21	21	none	0.883	NA	none	0.464	NA	3.98	4.79	4.27	-0.53	0.28	AT1G17040	protein_coding	SH2 domain protein A
AT1G17050	47	40	85	63	none	1	NA	none	0.23	NA	21	22	22	31	none	1	NA	none	0.602	NA	3.9	4.45	4.18	-0.27	0.28	AT1G17050	protein_coding	solanesyl diphosphate synthase 2
AT1G17060	0	1	0	2	none	1	NA	none	0.54	NA	1	1	0	2	none	1	NA	none	1	NA	1.54	4.14	4.75	0.61	3.21	AT1G17060	protein_coding	cytochrome p450 72c1
AT1G17070	218	231	317	291	none	0.763	NA	none	1	NA	645	587	621	605	none	0.964	NA	none	0.282	NA	6.13	6.98	6.09	-0.88	-0.04	AT1G17070	protein_coding	GC-rich sequence DNA-binding factor-like protein with Tuftelin interacting domain
AT1G17080	6	0	11	19	none	0.0972	NA	none	0.301	NA	5	1	3	9	none	0.465	NA	none	1	NA	4.22	6.2	6.74	0.53	2.51	AT1G17080	protein_coding	Ribosomal protein L18ae family
AT1G17090	0	0	0	0	none	1	NA	none	1	NA	0	0	0	0	none	1	NA	none	1	NA	2.29	1.83	4.81	2.98	2.52	AT1G17090	protein_coding	no_data
AT1G17100	0	0	0	0	none	1	NA	none	1	NA	0	0	0	0	none	1	NA	none	1	NA	5.7	6.67	5.43	-1.23	-0.27	AT1G17100	protein_coding	SOUL heme-binding family protein
AT1G17110	104	122	168	181	none	1	NA	none	0.34	NA	601	527	530	467	none	1	NA	Ref	0.0104	1.017	6.46	6.21	5.38	-0.83	-1.08	AT1G17110	protein_coding	ubiquitin-specific protease 15
AT1G17120	169	141	241	205	none	1	NA	none	0.0636	NA	117	129	94	106	none	1	NA	none	0.48	NA	3.2	3.46	3.66	0.19	0.45	AT1G17120	protein_coding	cationic amino acid transporter 8
AT1G17130	532	492	651	566	none	0.926	NA	Ref	0.035	0	784	553	850	557	none	0.923	NA	Ref	2.38e-22	1.744	8.21	8.43	7.55	-0.88	-0.66	AT1G17130	protein_coding	Family of unknown function (DUF572)
AT1G17140	423	208	592	329	none	0.781	NA	Ref	9.16e-33	2.71	1167	616	1072	602	none	0.95	NA	Ref	1.57e-66	2.769	9.46	9.12	7.88	-1.24	-1.58	AT1G17140	protein_coding	interactor of constitutive active rops 1
AT1G17145	120	87	178	164	none	0.663	NA	none	0.0771	NA	172	206	186	194	none	0.917	NA	none	0.254	NA	3.47	4.27	3.2	-1.06	-0.27	AT1G17145	protein_coding	RING/U-box superfamily protein
AT1G17147	2	0	4	4	none	0.924	NA	none	0.676	NA	12	6	6	5	none	1	NA	none	0.628	NA	no_data	no_data	no_data	no_data	no_data	AT1G17147	protein_coding	VQ motif-containing protein
AT1G17150	1	0	1	1	none	1	NA	none	1	NA	1	1	1	0	none	1	NA	none	1	NA	2.32	2.39	2.32	-0.07	0	AT1G17150	protein_coding	Pectin lyase-like superfamily protein
AT1G17160	552	316	795	469	none	1	NA	Ref	4.26e-32	2.301	540	411	450	323	none	1	NA	Ref	5.2e-09	1.396	4.41	4.64	5.2	0.56	0.79	AT1G17160	protein_coding	pfkB-like carbohydrate kinase family protein
AT1G17170	3	5	7	10	none	1	NA	none	0.624	NA	9	10	4	4	none	1	NA	none	1	NA	1.85	2.15	1.96	-0.18	0.12	AT1G17170	protein_coding	glutathione S-transferase TAU 24
AT1G17180	22	9	24	11	none	1	NA	Ref	0.0106	1.243	18	13	22	16	none	1	NA	none	0.4	NA	1.96	1.6	1.43	-0.17	-0.53	AT1G17180	protein_coding	glutathione S-transferase TAU 25
AT1G17190	9	29	5	42	none	0.592	NA	Other	4.21e-09	5.312	16	84	10	45	none	1	NA	Other	6.19e-15	7.109	2.87	4.54	6.66	2.12	3.8	AT1G17190	protein_coding	glutathione S-transferase tau 26
AT1G17200	905	846	1293	1351	none	0.436	NA	none	0.895	NA	843	963	623	747	none	1	NA	Other	6.07e-05	1.123	6.01	3.01	7.76	4.75	1.75	AT1G17200	protein_coding	Uncharacterised protein family (UPF0497)
AT1G17210	558	421	905	647	none	0.963	NA	Ref	8.36e-13	1.477	580	536	513	500	none	1	NA	none	0.415	NA	6.48	7.75	7.26	-0.48	0.78	AT1G17210	protein_coding	IAP-like protein 1
AT1G17220	1136	1051	1952	2021	none	0.289	NA	none	0.638	NA	727	708	717	665	none	1	NA	none	0.341	NA	7.74	7.44	6.29	-1.16	-1.46	AT1G17220	protein_coding	Translation initiation factor 2, small GTP-binding protein
AT1G17230	13	11	12	21	none	0.783	NA	none	0.786	NA	18	27	18	25	none	1	NA	none	0.265	NA	3.46	5.15	3.59	-1.56	0.13	AT1G17230	protein_coding	Leucine-rich receptor-like protein kinase family protein
AT1G17232	0	0	0	0	none	1	NA	none	1	NA	0	0	0	0	none	1	NA	none	1	NA	no_data	no_data	no_data	no_data	no_data	AT1G17232	other_rna	no_data
AT1G17235	6	7	8	6	none	1	NA	none	1	NA	16	8	13	6	none	1	NA	none	0.0833	NA	no_data	no_data	no_data	no_data	no_data	AT1G17235	protein_coding	ROTUNDIFOLIA like 11
AT1G17240	4	4	6	17	none	0.873	NA	none	0.594	NA	44	34	36	17	none	0.813	NA	Ref	0.0229	0	1.58	1.78	1.7	-0.08	0.12	AT1G17240	protein_coding	receptor like protein 2
AT1G17250	0	0	0	0	none	1	NA	none	1	NA	0	0	0	0	none	1	NA	none	1	NA	1.93	2.27	3.13	0.86	1.2	AT1G17250	protein_coding	receptor like protein 3
AT1G17255	0	0	0	0	none	1	NA	none	1	NA	10	0	14	0	none	1	NA	Ref	2.92e-06	9.487	no_data	no_data	no_data	no_data	no_data	AT1G17255	other_rna	other RNA
AT1G17260	3	9	8	17	none	1	NA	none	0.0881	NA	8	29	4	24	none	1	NA	Other	1.55e-06	3.674	2.38	2.68	6.28	3.6	3.9	AT1G17260	protein_coding	autoinhibited H(+)-ATPase isoform 10
AT1G17270	18	14	26	36	none	0.679	NA	none	1	NA	29	20	22	40	none	0.334	NA	none	0.864	NA	no_data	no_data	no_data	no_data	no_data	AT1G17270	protein_coding	O-fucosyltransferase family protein
AT1G17275	0	0	0	0	none	1	NA	none	1	NA	0	0	0	0	none	1	NA	none	1	NA	1.77	2.45	1.98	-0.47	0.22	AT1G17275	transposable_element_gene	transposable element gene
AT1G17277	0	0	0	0	none	1	NA	none	1	NA	0	0	0	0	none	1	NA	none	1	NA	no_data	no_data	no_data	no_data	no_data	AT1G17277	transposable_element_gene	transposable element gene
AT1G17280	0	0	0	0	none	1	NA	none	1	NA	0	0	0	0	none	1	NA	none	1	NA	1.85	3.68	2.95	-0.72	1.11	AT1G17280	protein_coding	ubiquitin-conjugating enzyme 34
AT1G17285	0	0	0	0	none	1	NA	none	1	NA	0	0	0	0	none	1	NA	none	1	NA	no_data	no_data	no_data	no_data	no_data	AT1G17285	protein_coding	no_data
AT1G17290	1128	995	1479	1493	none	0.195	NA	none	0.113	NA	1956	1497	1893	1575	none	0.612	NA	Ref	1.31e-19	1.373	6.66	6.99	6.17	-0.83	-0.5	AT1G17290	protein_coding	alanine aminotransferas
AT1G17300	0	0	0	0	none	1	NA	none	1	NA	0	0	0	0	none	1	NA	none	1	NA	1.85	1.78	1.74	-0.04	-0.1	AT1G17300	protein_coding	no_data
AT1G17310	0	0	0	0	none	1	NA	none	1	NA	0	0	0	0	none	1	NA	none	1	NA	3.09	3.61	3.65	0.04	0.56	AT1G17310	protein_coding	MADS-box transcription factor family protein
AT1G17330	55	7	85	28	none	0.339	NA	Ref	1.17e-15	7.246	86	21	83	23	none	1	NA	Ref	2.67e-17	5.828	3.17	2.7	2.38	-0.32	-0.79	AT1G17330	protein_coding	Metal-dependent phosphohydrolase
AT1G17340	17	16	25	24	none	1	NA	none	1	NA	64	72	68	81	none	1	NA	none	0.409	NA	2.81	2.12	2.1	-0.01	-0.7	AT1G17340	protein_coding	Phosphoinositide phosphatase family protein
AT1G17345	5	1	12	7	none	1	NA	none	0.173	NA	0	1	0	1	none	1	NA	none	1	NA	no_data	no_data	no_data	no_data	no_data	AT1G17345	protein_coding	SAUR-like auxin-responsive protein family
AT1G17350	224	161	311	216	none	1	NA	Ref	2.34e-06	1.376	253	178	245	167	none	1	NA	Ref	9.27e-07	1.415	3.99	2.37	2.5	0.13	-1.49	AT1G17350	protein_coding	NADH:ubiquinone oxidoreductase intermediate-associated protein 30
AT1G17360	66	63	120	117	none	1	NA	none	0.992	NA	214	217	182	159	none	0.903	NA	none	0.617	NA	3.72	4.11	2.69	-1.42	-1.03	AT1G17360	protein_coding	no_data
AT1G17370	182	136	181	198	none	0.173	NA	none	0.371	NA	122	178	140	213	none	1	NA	Other	3.92e-06	1.426	6.82	5.69	5.39	-0.3	-1.44	AT1G17370	protein_coding	oligouridylate binding protein 1B
AT1G17380	28	25	16	16	none	1	NA	none	0.991	NA	1	26	2	8	none	0.772	NA	Other	4.91e-05	4.297	2.14	2.14	3.41	1.28	1.28	AT1G17380	protein_coding	jasmonate-zim-domain protein 5
AT1G17390	0	0	0	0	none	1	NA	none	1	NA	0	0	0	0	none	1	NA	none	1	NA	1.43	1.42	1.51	0.1	0.08	AT1G17390	transposable_element_gene	transposable element gene
AT1G17400	0	0	0	0	none	1	NA	none	1	NA	0	0	0	0	none	1	NA	none	1	NA	no_data	no_data	no_data	no_data	no_data	AT1G17400	protein_coding	no_data
AT1G17410	3	5	17	15	none	1	NA	none	0.893	NA	0	0	0	0	none	1	NA	none	1	NA	5.6	5.19	5.24	0.05	-0.37	AT1G17410	protein_coding	Nucleoside diphosphate kinase family protein
AT1G17420	183	153	196	223	none	0.312	NA	none	0.943	NA	351	396	222	250	none	1	NA	none	0.11	NA	2.46	2.58	5.09	2.52	2.63	AT1G17420	protein_coding	lipoxygenase 3
AT1G17430	19	10	16	20	none	0.575	NA	none	0.667	NA	23	18	7	12	none	0.866	NA	none	0.937	NA	4.24	6.54	8.15	1.61	3.91	AT1G17430	protein_coding	alpha/beta-Hydrolases superfamily protein
AT1G17440	271	200	334	276	none	0.877	NA	Ref	0.000348	1.165	460	377	438	358	none	1	NA	Ref	0.00027	1.133	6.18	6.34	7.16	0.82	0.98	AT1G17440	protein_coding	Transcription initiation factor TFIID subunit A
AT1G17450	87	87	151	148	none	1	NA	none	1	NA	294	243	202	218	none	0.467	NA	none	0.588	NA	1.68	2.09	1.7	-0.39	0.02	AT1G17450	protein_coding	B-block binding subunit of TFIIIC
AT1G17455	6	7	12	11	none	1	NA	none	1	NA	28	44	22	25	none	0.984	NA	none	0.267	NA	2.94	3.43	3.15	-0.28	0.2	AT1G17455	protein_coding	ELF4-like 4
AT1G17460	83	70	92	61	none	0.851	NA	Ref	0.0487	0	63	58	59	43	none	0.964	NA	none	0.328	NA	4.37	4.78	3.54	-1.24	-0.83	AT1G17460	protein_coding	TRF-like 3
AT1G17470	96	97	125	130	none	1	NA	none	1	NA	71	87	92	82	none	0.749	NA	none	0.905	NA	6.98	6.56	6.03	-0.53	-0.95	AT1G17470	protein_coding	developmentally regulated G-protein 1
AT1G17480	9	10	11	11	none	1	NA	none	1	NA	20	29	11	18	none	1	NA	none	0.209	NA	3.74	3.02	3.82	0.8	0.08	AT1G17480	protein_coding	IQ-domain 7
AT1G17490	0	0	0	0	none	1	NA	none	1	NA	0	0	0	0	none	1	NA	none	1	NA	9.45	8.88	9.36	0.48	-0.09	AT1G17490	protein_coding	no_data
AT1G17495	0	0	0	0	none	1	NA	none	1	NA	0	0	0	0	none	1	NA	none	1	NA	no_data	no_data	no_data	no_data	no_data	AT1G17495	transposable_element_gene	transposable element gene
AT1G17500	76	63	113	104	none	1	NA	none	0.424	NA	126	136	118	128	none	1	NA	none	0.616	NA	5.97	3.7	4.66	0.97	-1.3	AT1G17500	protein_coding	ATPase E1-E2 type family protein / haloacid dehalogenase-like hydrolase family protein
AT1G17510	1	2	4	3	none	1	NA	none	1	NA	3	2	3	2	none	1	NA	none	1	NA	7.77	7.82	7.12	-0.7	-0.65	AT1G17510	protein_coding	no_data
AT1G17520	45	53	74	68	none	0.855	NA	none	0.965	NA	113	123	96	106	none	1	NA	none	0.579	NA	4.34	5.04	5.09	0.04	0.74	AT1G17520	protein_coding	Homeodomain-like/winged-helix DNA-binding family protein
AT1G17530	0	0	0	0	none	1	NA	none	1	NA	0	0	0	0	none	1	NA	none	1	NA	3.07	3.31	3.8	0.48	0.73	AT1G17530	protein_coding	translocase of inner mitochondrial membrane 23
AT1G17540	0	1	0	0	none	1	NA	none	1	NA	2	1	2	3	none	1	NA	none	1	NA	2.32	2.33	2.04	-0.3	-0.29	AT1G17540	protein_coding	Protein kinase protein with adenine nucleotide alpha hydrolases-like domain
AT1G17545	0	0	0	0	none	1	NA	none	1	NA	0	0	0	0	none	1	NA	none	1	NA	2.04	2.16	2.05	-0.11	0.02	AT1G17545	protein_coding	Protein phosphatase 2C family protein
AT1G17550	81	92	130	143	none	1	NA	none	0.491	NA	130	161	113	151	none	1	NA	Other	0.0125	1.03	5.33	5.07	6.66	1.59	1.33	AT1G17550	protein_coding	homology to ABI2
AT1G17560	7	6	8	10	none	1	NA	none	1	NA	52	52	79	57	none	0.846	NA	none	0.413	NA	5	4.28	4.73	0.44	-0.27	AT1G17560	protein_coding	Ribosomal protein L14p/L23e family protein
AT1G17570	0	0	0	0	none	1	NA	none	1	NA	0	0	0	0	none	1	NA	none	1	NA	no_data	no_data	no_data	no_data	no_data	AT1G17570	pre_trna	pre-tRNA
AT1G17580	8	3	14	13	none	0.799	NA	none	0.486	NA	143	191	145	178	none	1	NA	Other	0.00627	1.061	6.31	6.85	6.22	-0.63	-0.09	AT1G17580	protein_coding	myosin 1
AT1G17590	60	13	86	21	none	1	NA	Ref	4.99e-16	6.525	76	15	83	15	none	1	NA	Ref	4.08e-21	9.425	1.77	1.62	1.89	0.27	0.12	AT1G17590	protein_coding	nuclear factor Y, subunit A8
AT1G17600	0	0	4	1	none	1	NA	none	1	NA	0	1	3	0	none	0.847	NA	none	1	NA	1.49	1.57	1.46	-0.11	-0.03	AT1G17600	protein_coding	Disease resistance protein (TIR-NBS-LRR class) family
AT1G17610	0	0	0	1	none	1	NA	none	1	NA	0	0	0	0	none	1	NA	none	1	NA	1.68	1.74	1.74	0.01	0.07	AT1G17610	protein_coding	Disease resistance protein (TIR-NBS class)
AT1G17615	0	0	0	0	none	1	NA	none	1	NA	0	0	0	0	none	1	NA	none	1	NA	1.43	1.43	1.49	0.05	0.05	AT1G17615	protein_coding	Disease resistance protein (TIR-NBS class)
AT1G17620	285	414	290	441	none	1	NA	Other	1.97e-12	1.639	369	476	270	380	none	0.968	NA	Other	1.08e-07	1.356	2.77	2.76	4.31	1.55	1.55	AT1G17620	protein_coding	Late embryogenesis abundant (LEA) hydroxyproline-rich glycoprotein family
AT1G17630	6	1	3	6	none	0.389	NA	none	0.785	NA	17	18	20	16	none	1	NA	none	0.965	NA	1.81	2.05	2.05	0.01	0.25	AT1G17630	protein_coding	Pentatricopeptide repeat (PPR-like) superfamily protein
AT1G17640	8	3	14	10	none	0.932	NA	none	0.299	NA	0	0	0	0	none	1	NA	none	1	NA	4.32	4.57	4.98	0.41	0.66	AT1G17640	protein_coding	RNA-binding (RRM/RBD/RNP motifs) family protein
AT1G17650	27	29	70	72	none	1	NA	none	1	NA	0	0	0	0	none	1	NA	none	1	NA	6.16	3.96	3.49	-0.47	-2.68	AT1G17650	protein_coding	glyoxylate reductase 2
AT1G17660	0	0	0	0	none	1	NA	none	1	NA	0	0	0	0	none	1	NA	none	1	NA	no_data	no_data	no_data	no_data	no_data	AT1G17660	pre_trna	pre-tRNA
AT1G17665	10	10	9	16	none	0.871	NA	none	0.592	NA	10	13	12	19	none	1	NA	none	0.45	NA	2.66	3.47	1.56	-1.91	-1.09	AT1G17665	protein_coding	no_data
AT1G17670	0	0	0	0	none	1	NA	none	1	NA	0	0	0	0	none	1	NA	none	1	NA	no_data	no_data	no_data	no_data	no_data	AT1G17670	pre_trna	pre-tRNA
AT1G17680	63	41	71	66	none	0.673	NA	none	0.163	NA	117	126	90	92	none	1	NA	none	0.865	NA	4.96	5.24	4.49	-0.75	-0.47	AT1G17680	protein_coding	tetratricopeptide repeat (TPR)-containing protein
AT1G17690	71	41	121	102	none	0.565	NA	Ref	0.00988	1.078	336	155	405	250	none	0.335	NA	Ref	4.01e-23	2.481	5.85	5.48	3.65	-1.83	-2.2	AT1G17690	protein_coding	no_data
AT1G17700	1	1	8	8	none	1	NA	none	1	NA	0	0	0	0	none	1	NA	none	1	NA	1.89	1.95	1.89	-0.06	0	AT1G17700	protein_coding	prenylated RAB acceptor 1
AT1G17710	0	0	0	0	none	1	NA	none	1	NA	0	0	0	1	none	1	NA	none	1	NA	1.54	1.57	1.89	0.32	0.35	AT1G17710	protein_coding	Pyridoxal phosphate phosphatase-related protein
AT1G17720	156	109	214	179	none	0.8	NA	Ref	0.00363	1.099	145	116	165	97	none	0.622	NA	Ref	0.000117	1.298	6.94	6.97	6.78	-0.19	-0.16	AT1G17720	protein_coding	Protein phosphatase 2A, regulatory subunit PR55
AT1G17730	91	49	114	82	none	0.702	NA	Ref	0.000212	1.377	313	305	238	241	none	1	NA	none	1	NA	6.03	7.07	7.05	-0.02	1.02	AT1G17730	protein_coding	vacuolar protein sorting 46
AT1G17744	0	0	0	0	none	1	NA	none	1	NA	0	0	0	0	none	1	NA	none	1	NA	2	2.41	5.57	3.17	3.57	AT1G17744	protein_coding	no_data
AT1G17745	0	0	0	1	none	1	NA	none	1	NA	3	0	0	0	none	1	NA	none	1	NA	2.41	2.71	7.58	4.87	5.17	AT1G17745	protein_coding	D-3-phosphoglycerate dehydrogenase
AT1G17750	196	68	186	70	none	1	NA	Ref	6.32e-26	4.423	16	3	23	4	none	1	NA	Ref	1.73e-05	3.455	2.77	2.49	3.3	0.81	0.53	AT1G17750	protein_coding	PEP1 receptor 2
AT1G17760	469	360	603	525	none	0.658	NA	Ref	7.95e-05	1.161	14	23	11	23	none	1	NA	Other	0.0481	0	4.46	3.58	4.12	0.54	-0.34	AT1G17760	protein_coding	Tetratricopeptide repeat (TPR)-like superfamily protein
AT1G17770	1	1	6	1	none	0.895	NA	none	0.629	NA	0	0	1	0	none	1	NA	none	1	NA	2.1	6.98	4.15	-2.83	2.04	AT1G17770	protein_coding	SU(VAR)3-9 homolog 7
AT1G17780	23	20	41	20	none	0.71	NA	none	0.114	NA	0	0	0	5	none	1	NA	none	1	NA	no_data	no_data	no_data	no_data	no_data	AT1G17780	protein_coding	no_data
AT1G17790	116	84	163	133	none	0.987	NA	Ref	0.0165	1.018	37	30	24	25	none	1	NA	none	0.878	NA	3.91	3.75	4.04	0.29	0.13	AT1G17790	protein_coding	DNA-binding bromodomain-containing protein
AT1G17800	0	0	0	0	none	1	NA	none	1	NA	0	0	0	0	none	1	NA	none	1	NA	1.93	2.02	1.85	-0.18	-0.08	AT1G17800	protein_coding	early nodulin-like protein 22
AT1G17810	296	243	664	736	none	0.063	NA	none	0.572	NA	175	195	132	156	none	1	NA	none	0.182	NA	3.1	1.91	2.07	0.16	-1.03	AT1G17810	protein_coding	beta-tonoplast intrinsic protein
AT1G17820	35	44	64	60	none	0.821	NA	none	0.856	NA	683	709	523	589	none	0.904	NA	none	0.126	NA	no_data	no_data	no_data	no_data	no_data	AT1G17820	protein_coding	Putative integral membrane protein conserved region (DUF2404)
AT1G17830	35	31	77	52	none	0.91	NA	none	0.217	NA	14	16	32	41	none	1	NA	none	0.587	NA	1.85	3.33	1.79	-1.54	-0.06	AT1G17830	protein_coding	Protein of unknown function (DUF789)
AT1G17840	1147	1062	1520	1454	none	0.984	NA	none	0.0893	NA	204	152	188	125	none	0.997	NA	Ref	4.77e-05	1.306	6	4.94	6.71	1.77	0.7	AT1G17840	protein_coding	white-brown complex homolog protein 11
AT1G17850	454	322	654	479	none	1	NA	Ref	3.84e-11	1.484	171	196	161	182	none	1	NA	none	0.207	NA	no_data	no_data	no_data	no_data	no_data	AT1G17850	protein_coding	Rhodanese/Cell cycle control phosphatase superfamily protein
AT1G17860	17	9	32	63	none	0.0946	NA	none	1	NA	17	13	8	15	none	0.767	NA	none	0.762	NA	2.07	2.01	2.66	0.64	0.58	AT1G17860	protein_coding	Kunitz family trypsin and protease inhibitor protein
AT1G17870	171	62	354	190	none	0.231	NA	Ref	6.76e-22	3.226	86	141	109	222	none	0.847	NA	Other	8.55e-11	2.033	2.87	2.89	3	0.11	0.13	AT1G17870	protein_coding	ethylene-dependent gravitropism-deficient and yellow-green-like 3
AT1G17880	5558	3985	6089	4940	mother	0.000682	1.046	Ref	7.26e-81	1.59	5222	5117	6343	6138	none	1	NA	none	0.111	NA	8.18	7.24	6.61	-0.62	-1.57	AT1G17880	protein_coding	basic transcription factor 3
AT1G17890	513	300	621	458	none	0.178	NA	Ref	8.77e-18	1.782	680	1087	618	912	none	0.867	NA	Other	1.51e-32	1.936	2.72	2.67	2.43	-0.24	-0.29	AT1G17890	protein_coding	NAD(P)-binding Rossmann-fold superfamily protein
AT1G17900	0	0	0	0	none	1	NA	none	1	NA	0	0	0	0	none	1	NA	none	1	NA	no_data	no_data	no_data	no_data	no_data	AT1G17900	transposable_element_gene	transposable element gene
AT1G17910	0	2	1	2	none	1	NA	none	0.611	NA	2	11	1	13	none	1	NA	Other	0.000306	2.979	1.58	1.63	1.85	0.22	0.26	AT1G17910	protein_coding	Wall-associated kinase family protein
AT1G17920	138	153	172	198	none	1	NA	none	0.284	NA	1159	1172	1118	1170	none	1	NA	none	0.534	NA	2.14	1.91	2.17	0.26	0.03	AT1G17920	protein_coding	homeodomain GLABROUS 12
AT1G17930	176	191	279	302	none	1	NA	none	0.42	NA	63	73	68	63	none	0.95	NA	none	0.96	NA	5.25	6.31	5.7	-0.61	0.45	AT1G17930	protein_coding	Aminotransferase-like, plant mobile domain family protein
AT1G17940	21	21	38	40	none	1	NA	none	1	NA	29	29	18	33	none	0.778	NA	none	0.323	NA	no_data	no_data	no_data	no_data	no_data	AT1G17940	protein_coding	Endosomal targeting BRO1-like domain-containing protein
AT1G17950	0	0	0	0	none	1	NA	none	1	NA	0	0	0	0	none	1	NA	none	1	NA	1.58	1.79	1.72	-0.07	0.14	AT1G17950	protein_coding	myb domain protein 52
AT1G17960	1	0	4	7	none	0.895	NA	none	1	NA	3	1	5	6	none	1	NA	none	0.784	NA	2.91	7.92	4.45	-3.47	1.55	AT1G17960	protein_coding	Threonyl-tRNA synthetase
AT1G17970	11	4	17	12	none	0.953	NA	none	0.148	NA	23	27	25	14	none	0.714	NA	none	0.581	NA	3.05	2.49	2.9	0.41	-0.16	AT1G17970	protein_coding	RING/U-box superfamily protein
AT1G17980	22	11	25	25	none	0.647	NA	none	0.343	NA	32	29	32	39	none	0.999	NA	none	1	NA	6.26	7.42	6.43	-0.99	0.17	AT1G17980	protein_coding	poly(A) polymerase 1
AT1G17990	0	0	0	0	none	1	NA	none	1	NA	0	0	0	0	none	1	NA	none	1	NA	2.46	2.62	2.14	-0.49	-0.32	AT1G17990	protein_coding	FMN-linked oxidoreductases superfamily protein
AT1G18000	0	0	0	0	none	1	NA	none	1	NA	0	0	0	0	none	1	NA	none	1	NA	3.38	3.13	2.67	-0.47	-0.71	AT1G18000	protein_coding	Major facilitator superfamily protein
AT1G18010	0	0	0	0	none	1	NA	none	1	NA	0	0	0	0	none	1	NA	none	1	NA	3.38	3.13	2.67	-0.47	-0.71	AT1G18010	protein_coding	Major facilitator superfamily protein
AT1G18020	0	0	0	0	none	1	NA	none	1	NA	0	0	0	0	none	1	NA	none	1	NA	2.46	2.62	2.14	-0.49	-0.32	AT1G18020	protein_coding	FMN-linked oxidoreductases superfamily protein
AT1G18030	11	5	11	9	none	0.947	NA	none	0.365	NA	4	5	4	10	none	1	NA	none	0.573	NA	4.11	3.7	3.43	-0.27	-0.69	AT1G18030	protein_coding	Protein phosphatase 2C family protein
AT1G18040	0	0	0	0	none	1	NA	none	1	NA	0	0	0	0	none	1	NA	none	1	NA	5.96	6.08	5.86	-0.22	-0.1	AT1G18040	protein_coding	cyclin-dependent kinase D1;3
AT1G18050	0	0	0	0	none	1	NA	none	1	NA	0	0	0	0	none	1	NA	none	1	NA	1.89	2	1.89	-0.11	0	AT1G18050	protein_coding	SWAP (Suppressor-of-White-APricot)/surp RNA-binding domain-containing protein
AT1G18060	24	11	33	21	none	0.95	NA	Ref	0.0296	0	0	0	0	0	none	1	NA	none	1	NA	4.22	3.52	2.94	-0.59	-1.28	AT1G18060	protein_coding	no_data
AT1G18070	94	193	129	199	none	0.488	NA	Other	5.08e-11	1.986	0	0	0	0	none	1	NA	none	1	NA	7.97	8.12	8.31	0.19	0.34	AT1G18070	protein_coding	Translation elongation factor EF1A/initiation factor IF2gamma family protein
AT1G18075	0	0	0	0	none	1	NA	none	1	NA	0	0	0	0	none	1	NA	none	1	NA	no_data	no_data	no_data	no_data	no_data	AT1G18075	mirna	MIR159/MIR159B; miRNA
AT1G18080	0	0	0	0	none	1	NA	none	1	NA	139	124	307	278	none	1	NA	none	0.301	NA	8.74	8.05	6.97	-1.08	-1.76	AT1G18080	protein_coding	Transducin/WD40 repeat-like superfamily protein
AT1G18090	0	0	0	0	none	1	NA	none	1	NA	0	0	0	0	none	1	NA	none	1	NA	4.6	3.82	3.29	-0.54	-1.31	AT1G18090	protein_coding	5'-3' exonuclease family protein
AT1G18100	27	7	6	4	none	0.734	NA	none	0.112	NA	2	2	0	0	none	1	NA	none	1	NA	2.46	8.2	3.43	-4.77	0.97	AT1G18100	protein_coding	PEBP (phosphatidylethanolamine-binding protein) family protein
AT1G18130	0	0	0	0	none	1	NA	none	1	NA	0	0	0	0	none	1	NA	none	1	NA	1.89	1.96	1.96	0	0.08	AT1G18130	protein_coding	Class II aaRS and biotin synthetases superfamily protein
AT1G18140	1	4	2	4	none	1	NA	none	0.437	NA	0	0	0	0	none	1	NA	none	1	NA	1.63	1.78	1.83	0.05	0.2	AT1G18140	protein_coding	laccase 1
AT1G18150	104	105	146	128	none	0.923	NA	none	0.727	NA	0	0	0	0	none	1	NA	none	1	NA	3.93	4.43	3.65	-0.78	-0.28	AT1G18150	protein_coding	Protein kinase superfamily protein
AT1G18160	90	110	143	180	none	1	NA	none	0.057	NA	188	204	177	193	none	1	NA	none	0.458	NA	5.29	5.03	4.8	-0.22	-0.49	AT1G18160	protein_coding	Protein kinase superfamily protein
AT1G18170	75	34	101	64	none	0.744	NA	Ref	8.62e-06	1.704	167	91	108	69	none	0.996	NA	Ref	1.06e-06	1.648	5.94	4.22	3.26	-0.96	-2.69	AT1G18170	protein_coding	FKBP-like peptidyl-prolyl cis-trans isomerase family protein
AT1G18180	57	85	94	136	none	1	NA	Other	0.00191	1.189	235	280	114	189	none	0.382	NA	Other	2.44e-05	1.317	5.75	5.62	4.92	-0.7	-0.83	AT1G18180	protein_coding	Protein of unknown function (DUF1295)
AT1G18190	62	50	117	82	none	1	NA	none	0.054	NA	163	155	134	135	none	1	NA	none	0.957	NA	5.61	5.44	4.5	-0.94	-1.11	AT1G18190	protein_coding	golgin candidate 2
AT1G18200	7	4	7	4	none	1	NA	none	0.61	NA	4	0	2	0	none	1	NA	none	0.151	NA	no_data	no_data	no_data	no_data	no_data	AT1G18200	protein_coding	RAB GTPase homolog A6B
AT1G18210	0	0	0	0	none	1	NA	none	1	NA	0	0	0	0	none	1	NA	none	1	NA	5.64	5.46	5.76	0.3	0.12	AT1G18210	protein_coding	Calcium-binding EF-hand family protein
AT1G18220	0	0	0	0	none	1	NA	none	1	NA	0	0	0	0	none	1	NA	none	1	NA	1.43	1.42	1.49	0.07	0.05	AT1G18220	protein_coding	purine permease 9
AT1G18240	0	0	0	0	none	1	NA	none	1	NA	0	0	0	0	none	1	NA	none	1	NA	no_data	no_data	no_data	no_data	no_data	AT1G18240	transposable_element_gene	transposable element gene
AT1G18250	1181	2355	1312	2716	none	0.912	NA	Other	5.71e-193	3.604	1217	3127	1459	3473	none	0.639	NA	Other	0	5.385	7.83	4.56	2.89	-1.67	-4.94	AT1G18250	protein_coding	Pathogenesis-related thaumatin superfamily protein
AT1G18260	325	443	561	770	none	1	NA	Other	7.52e-11	1.454	120	145	98	110	none	1	NA	none	0.234	NA	4.22	5.81	5.76	-0.06	1.54	AT1G18260	protein_coding	HCP-like superfamily protein
AT1G18265	7	8	8	12	none	1	NA	none	0.714	NA	18	22	8	11	none	1	NA	none	0.602	NA	no_data	no_data	no_data	no_data	no_data	AT1G18265	protein_coding	Protein of unknown function, DUF593
AT1G18270	36	35	104	120	none	0.991	NA	none	0.872	NA	53	45	31	42	none	0.767	NA	none	0.917	NA	4.49	5.6	6.32	0.72	1.84	AT1G18270	protein_coding	ketose-bisphosphate aldolase class-II family protein
AT1G18280	0	0	1	3	none	1	NA	none	1	NA	1	1	2	0	none	1	NA	none	1	NA	1.96	1.98	2.07	0.09	0.11	AT1G18280	protein_coding	Bifunctional inhibitor/lipid-transfer protein/seed storage 2S albumin superfamily protein
AT1G18290	0	0	1	0	none	1	NA	none	1	NA	0	0	0	0	none	1	NA	none	1	NA	1.68	2.06	1.83	-0.23	0.15	AT1G18290	protein_coding	no_data
AT1G18300	576	333	668	476	none	0.225	NA	Ref	1.87e-21	1.886	778	638	392	333	none	1	NA	Ref	0.000371	1.117	no_data	no_data	no_data	no_data	no_data	AT1G18300	protein_coding	nudix hydrolase homolog 4
AT1G18310	0	0	1	4	none	1	NA	none	1	NA	0	0	0	0	none	1	NA	none	1	NA	1.93	2.12	2.29	0.18	0.37	AT1G18310	protein_coding	glycosyl hydrolase family 81 protein
AT1G18320	0	0	0	0	none	1	NA	none	1	NA	0	0	0	0	none	1	NA	none	1	NA	5.3	4.65	4.39	-0.27	-0.91	AT1G18320	protein_coding	Mitochondrial import inner membrane translocase subunit Tim17/Tim22/Tim23 family protein
AT1G18330	0	0	2	2	none	1	NA	none	1	NA	1	0	1	3	none	0.95	NA	none	1	NA	2.58	2.44	2.97	0.53	0.39	AT1G18330	protein_coding	Homeodomain-like superfamily protein
AT1G18335	27	24	47	45	none	1	NA	none	0.909	NA	87	55	75	44	none	1	NA	Ref	0.000486	1.331	no_data	no_data	no_data	no_data	no_data	AT1G18335	protein_coding	Acyl-CoA N-acyltransferases (NAT) superfamily protein
AT1G18340	19	21	33	25	none	0.892	NA	none	0.872	NA	53	39	44	30	none	1	NA	none	0.103	NA	4.31	3.7	3.52	-0.19	-0.79	AT1G18340	protein_coding	basal transcription factor complex subunit-related
AT1G18350	0	0	0	0	none	1	NA	none	1	NA	0	0	0	0	none	1	NA	none	1	NA	2.1	2.89	2.55	-0.34	0.44	AT1G18350	protein_coding	MAP kinase kinase 7
AT1G18360	20	35	29	43	none	1	NA	Other	0.0382	0	60	82	39	51	none	1	NA	none	0.104	NA	3.12	3.19	3.22	0.03	0.1	AT1G18360	protein_coding	alpha/beta-Hydrolases superfamily protein
AT1G18370	447	417	617	601	none	1	NA	none	0.492	NA	643	534	578	517	none	0.95	NA	Ref	0.00165	1.066	8	6.87	4.85	-2.02	-3.15	AT1G18370	protein_coding	ATP binding microtubule motor family protein
AT1G18382	0	0	0	0	none	1	NA	none	1	NA	0	0	0	0	none	1	NA	none	1	NA	no_data	no_data	no_data	no_data	no_data	AT1G18382	other_rna	other RNA
AT1G18390	1	0	1	3	none	0.882	NA	none	1	NA	1	4	0	1	none	1	NA	none	0.519	NA	2.2	2.55	2.58	0.03	0.38	AT1G18390	protein_coding	Protein kinase superfamily protein
AT1G18400	0	0	3	0	none	1	NA	none	1	NA	0	0	0	0	none	1	NA	none	1	NA	1.43	1.65	1.54	-0.11	0.1	AT1G18400	protein_coding	BR enhanced expression 1
AT1G18410	2	2	8	5	none	1	NA	none	1	NA	5	9	6	1	none	0.542	NA	none	0.791	NA	1.54	1.57	1.56	-0.01	0.02	AT1G18410	protein_coding	P-loop containing nucleoside triphosphate hydrolases superfamily protein
AT1G18415	6	1	11	6	none	1	NA	none	0.164	NA	29	35	18	39	none	0.725	NA	Other	0.0463	0	no_data	no_data	no_data	no_data	no_data	AT1G18415	other_rna	other RNA
AT1G18420	0	0	0	0	none	1	NA	none	1	NA	13	14	12	8	none	1	NA	none	0.927	NA	no_data	no_data	no_data	no_data	no_data	AT1G18420	protein_coding	Aluminium activated malate transporter family protein
AT1G18430	0	0	0	0	none	1	NA	none	1	NA	0	0	0	0	none	1	NA	none	1	NA	no_data	no_data	no_data	no_data	no_data	AT1G18430	pre_trna	pre-tRNA
AT1G18440	30	24	63	61	none	1	NA	none	0.722	NA	34	42	35	31	none	0.95	NA	none	1	NA	5.42	5.61	4.42	-1.19	-1	AT1G18440	protein_coding	Peptidyl-tRNA hydrolase family protein
AT1G18450	315	237	485	405	none	0.851	NA	Ref	0.000132	1.179	299	227	279	214	none	1	NA	Ref	9.55e-05	1.21	5.93	5.08	4.58	-0.51	-1.35	AT1G18450	protein_coding	actin-related protein 4
AT1G18460	98	83	224	171	none	0.992	NA	none	0.0569	NA	219	180	121	150	none	0.227	NA	none	1	NA	4.61	5.23	4.88	-0.36	0.27	AT1G18460	protein_coding	alpha/beta-Hydrolases superfamily protein
AT1G18470	45	58	65	67	none	0.903	NA	none	0.503	NA	63	51	48	36	none	1	NA	none	0.231	NA	2.58	4.21	3.19	-1.02	0.6	AT1G18470	protein_coding	Transmembrane Fragile-X-F-associated protein
AT1G18480	47	44	81	66	none	1	NA	none	0.56	NA	68	82	88	98	none	1	NA	none	0.345	NA	6.48	6.21	6.26	0.05	-0.22	AT1G18480	protein_coding	Calcineurin-like metallo-phosphoesterase superfamily protein
AT1G18485	22	9	29	19	none	0.926	NA	Ref	0.0344	0	56	46	42	44	none	0.986	NA	none	0.835	NA	4.39	3.53	3.1	-0.43	-1.29	AT1G18485	protein_coding	Pentatricopeptide repeat (PPR) superfamily protein
AT1G18486	0	0	0	0	none	1	NA	none	1	NA	0	0	0	0	none	1	NA	none	1	NA	no_data	no_data	no_data	no_data	no_data	AT1G18486	protein_coding	no_data
AT1G18490	0	0	0	0	none	1	NA	none	1	NA	0	0	0	0	none	1	NA	none	1	NA	2.66	2.77	3.05	0.28	0.4	AT1G18490	protein_coding	Protein of unknown function (DUF1637)
AT1G18500	416	355	480	436	none	0.959	NA	Ref	0.0313	0	613	524	598	542	none	1	NA	Ref	0.00865	1.023	7.82	6.56	5.13	-1.43	-2.69	AT1G18500	protein_coding	methylthioalkylmalate synthase-like 4
AT1G18510	0	0	0	0	none	1	NA	none	1	NA	0	0	0	0	none	1	NA	none	1	NA	1.77	1.99	1.83	-0.16	0.06	AT1G18510	protein_coding	tetraspanin 16
AT1G18520	0	0	0	0	none	1	NA	none	1	NA	0	0	0	0	none	1	NA	none	1	NA	2.17	3.62	2.73	-0.89	0.56	AT1G18520	protein_coding	tetraspanin11
AT1G18530	0	0	0	0	none	1	NA	none	1	NA	0	0	0	0	none	1	NA	none	1	NA	2.51	2.61	2.88	0.27	0.37	AT1G18530	protein_coding	EF hand calcium-binding protein family
AT1G18540	7376	7116	9507	9204	none	1	NA	Ref	0.0082	1.007	861	896	959	1039	none	1	NA	none	0.152	NA	9.28	7.6	7.11	-0.48	-2.17	AT1G18540	protein_coding	Ribosomal protein L6 family protein
AT1G18550	36	45	54	70	none	1	NA	none	0.249	NA	92	77	83	62	none	1	NA	none	0.103	NA	no_data	no_data	no_data	no_data	no_data	AT1G18550	protein_coding	ATP binding microtubule motor family protein
AT1G18560	25	23	44	34	none	1	NA	none	0.577	NA	86	67	71	52	none	1	NA	none	0.075	NA	5.12	4.52	4.67	0.15	-0.44	AT1G18560	protein_coding	BED zinc finger ;hAT family dimerisation domain
AT1G18570	0	1	5	1	none	0.788	NA	none	1	NA	1	1	2	1	none	1	NA	none	1	NA	2.07	2.12	1.93	-0.19	-0.14	AT1G18570	protein_coding	myb domain protein 51
AT1G18580	16	23	35	32	none	0.818	NA	none	0.752	NA	42	22	28	41	none	0.163	NA	none	0.669	NA	3.02	4.68	6.28	1.6	3.26	AT1G18580	protein_coding	galacturonosyltransferase 11
AT1G18590	0	0	0	0	none	1	NA	none	1	NA	0	0	0	0	none	1	NA	none	1	NA	1.81	1.62	1.63	0.02	-0.18	AT1G18590	protein_coding	sulfotransferase 17
AT1G18600	0	0	2	1	none	1	NA	none	1	NA	0	1	0	0	none	1	NA	none	1	NA	5.1	5.23	5.26	0.03	0.16	AT1G18600	protein_coding	RHOMBOID-like protein 12
AT1G18610	0	0	0	0	none	1	NA	none	1	NA	0	0	0	0	none	1	NA	none	1	NA	4.29	5.07	4.34	-0.73	0.05	AT1G18610	protein_coding	Galactose oxidase/kelch repeat superfamily protein
AT1G18620	0	0	2	0	none	1	NA	none	1	NA	19	18	16	12	none	1	NA	none	0.796	NA	3.32	2.05	3.9	1.85	0.58	AT1G18620	protein_coding	no_data
AT1G18630	0	0	0	0	none	1	NA	none	1	NA	0	0	0	0	none	1	NA	none	1	NA	4.5	4.39	3.98	-0.41	-0.53	AT1G18630	protein_coding	glycine-rich RNA-binding protein 6
AT1G18640	0	0	0	0	none	1	NA	none	1	NA	0	0	0	0	none	1	NA	none	1	NA	5.03	5.2	4.64	-0.56	-0.39	AT1G18640	no_data	no_data
AT1G18650	35	31	40	52	none	0.761	NA	none	0.924	NA	27	18	40	20	none	1	NA	Ref	0.0286	0	7.97	6.04	4.1	-1.94	-3.87	AT1G18650	protein_coding	plasmodesmata callose-binding protein 3
AT1G18660	27	20	34	45	none	0.59	NA	none	1	NA	50	57	58	51	none	0.961	NA	none	1	NA	6.39	6.57	6.05	-0.52	-0.34	AT1G18660	protein_coding	zinc finger (C3HC4-type RING finger) family protein
AT1G18670	8	12	23	12	none	0.482	NA	none	0.947	NA	15	24	20	16	none	0.769	NA	none	0.821	NA	2.04	2.26	2.14	-0.13	0.1	AT1G18670	protein_coding	Protein kinase superfamily protein
AT1G18680	18	14	34	26	none	1	NA	none	0.481	NA	0	0	0	0	none	1	NA	none	1	NA	3.39	3.54	3.54	0	0.15	AT1G18680	protein_coding	HNH endonuclease domain-containing protein
AT1G18690	5	3	8	1	none	0.797	NA	none	0.126	NA	14	23	11	13	none	1	NA	none	0.476	NA	2.58	2.42	2.62	0.2	0.04	AT1G18690	protein_coding	Galactosyl transferase GMA12/MNN10 family protein
AT1G18700	38	30	44	63	none	0.402	NA	none	0.931	NA	5	4	7	5	none	1	NA	none	0.842	NA	6.47	6.66	7.52	0.86	1.05	AT1G18700	protein_coding	DNAJ heat shock N-terminal domain-containing protein
AT1G18710	0	0	0	0	none	1	NA	none	1	NA	0	6	0	10	none	1	NA	Other	0.000535	4.066	1.63	5.66	2.23	-3.43	0.6	AT1G18710	protein_coding	myb domain protein 47
AT1G18720	294	239	424	390	none	0.79	NA	Ref	0.0334	0	433	329	385	320	none	0.95	NA	Ref	6.86e-05	1.183	5.51	6.88	8.61	1.73	3.1	AT1G18720	protein_coding	Protein of unknown function (DUF962)
[truncated: 61,870 more rows]

## Sheet: MEGs
Genes identified as MEGs in any cross. Genes in bold are found in both sets of crosses.
				Col-Cvi 1										Ler-Cvi 1										Belmonte et al linear cotyledon seed expression data
locus_name	Col-Cvi MEG	Ler-Cvi MEG	Endosperm MEG?	Col reads Col x Cvi	Cvi reads Col x Cvi	Col reads Cvi x Col	Cvi reads Cvi x Col	Col-Cvi favored_parent	Col-Cvi imprinting p value	Col-Cvi imprinting factor	Col-Cvi favored_ecotype	Col-Cvi cis effect p value	Col-Cvi cis effect factor	Ler reads Ler x Cvi	Cvi reads Ler x Cvi	Ler reads Cvi x Ler	Cvi reads Cvi x Ler	Ler-Cvi favored_parent	Ler-Cvi imprinting p value	Ler-Cvi imprinting factor	Ler-Cvi favored_ecotype	Ler-Cvi cis effect p value	Ler-Cvi cis effect factor	lcEP_log2	lc_endo_RMA_avg_log2	lc_SC_RMA_avg_log2	Seed coat - endo (log2)	Seed coat - embryo (log2)	Model_name	Type	Gene Symbol	Short Description
AT1G02310	yes			16	4	15	49	mother	0.000509	2.592	none	1	NA	43	20	26	38	none	0.0993	NA	none	0.546	NA	3.07	3.96	2.5	-1.46	-0.57	AT1G02310	protein_coding	ENDO-BETA-MANNANASE 1 (MAN1)	Glycosyl hydrolase superfamily protein; FUNCTIONS IN: cation binding, hydrolase activity, hydrolyzing O-glycosyl compounds, catalytic activity; INVOLVED IN: carbohydrate metabolic process; LOCATED IN: endomembrane system; EXPRESSED IN: 7 plant structures; EXPRESSED DURING: 4 anthesis, petal differentiation and expansion stage, D bilateral stage; CONTAINS InterPro DOMAIN/s: Glycoside hydrolase, ca…
AT1G09370		yes		1	0	8	3	none	1	NA	none	0.54	NA	21	8	7	27	mother	0.00454	2.039	none	0.748	NA	1.58	6.96	2.26	-4.7	0.68	AT1G09370	protein_coding		Plant invertase/pectin methylesterase inhibitor superfamily protein; FUNCTIONS IN: enzyme inhibitor activity, pectinesterase activity; INVOLVED IN: biological_process unknown; LOCATED IN: endomembrane system; EXPRESSED IN: embryo, cotyledon; EXPRESSED DURING: C globular stage; CONTAINS InterPro DOMAIN/s: Pectinesterase inhibitor (InterPro:IPR006501); BEST Arabidopsis thaliana protein match is: Pl…
AT1G09540		yes	yes	1	0	0	6	none	0.59	NA	none	1	NA	11	0	0	8	mother	0.00155	5.963	none	1	NA	no_data	no_data	no_data	no_data	no_data	AT1G09540	protein_coding	ARABIDOPSIS THALIANA MYB DOMAIN PROTEIN 61 (ATMYB61);MYB DOMAIN PROTEIN 61 (MYB61)	Encodes putative transcription factor. Mutants lack of mucilage extrusion from the seeds during imbibition. Reduced quantities of mucilage are deposited during the development of the seed coat epidermis in myb61 mutants. Expressed in guard cells,loss of function mutations show an increase in stomatal pore opening suggesting a role in ABA independent regulation of stomatal pore size.
AT1G14520	yes	yes	yes	8	0	0	35	mother	8.8e-07	18.974	none	1	NA	108	0	0	108	mother	4.98e-61	790.415	none	1	NA	no_data	no_data	no_data	no_data	no_data	AT1G14520	protein_coding	MYO-INOSITOL OXYGENASE 1 (MIOX1)	Encodes MIOX1. Belongs to myo-inositol oxygenase gene family.
AT1G43665	yes			8	1	11	110	mother	3.46e-05	7.055	none	0.792	NA	0	3	1	97	none	1	NA	Other	0.000114	13.276	no_data	no_data	no_data	no_data	no_data	AT1G43665	protein_coding		Bifunctional inhibitor/lipid-transfer protein/seed storage 2S albumin superfamily protein; FUNCTIONS IN: lipid binding; INVOLVED IN: lipid transport; LOCATED IN: endomembrane system; CONTAINS InterPro DOMAIN/s: Bifunctional inhibitor/plant lipid transfer protein/seed storage (InterPro:IPR016140), Plant lipid transfer protein/seed storage/trypsin-alpha amylase inhibitor (InterPro:IPR003612), Plant…
AT1G43667	yes			168	23	267	1150	mother	2.06e-77	17.873	none	0.0613	NA	9	14	74	175	none	0.924	NA	Other	0.0135	1.242	no_data	no_data	no_data	no_data	no_data	AT1G43667	protein_coding		Bifunctional inhibitor/lipid-transfer protein/seed storage 2S albumin superfamily protein; FUNCTIONS IN: molecular_function unknown; INVOLVED IN: lipid transport; LOCATED IN: endomembrane system; CONTAINS InterPro DOMAIN/s: Bifunctional inhibitor/plant lipid transfer protein/seed storage (InterPro:IPR016140), Plant lipid transfer protein/seed storage/trypsin-alpha amylase inhibitor (InterPro:IPR0…
AT1G62333	yes	yes	yes	7	0	0	15	mother	0.000361	7.115	none	1	NA	45	1	0	21	mother	7.42e-14	42.76	none	1	NA	no_data	no_data	no_data	no_data	no_data	AT1G62333	protein_coding		unknown protein; FUNCTIONS IN: molecular_function unknown; INVOLVED IN: biological_process unknown; LOCATED IN: chloroplast; Has 30201 Blast hits to 17322 proteins in 780 species: Archae - 12; Bacteria - 1396; Metazoa - 17338; Fungi - 3422; Plants - 5037; Viruses - 0; Other Eukaryotes - 2996 (source: NCBI BLink).
AT1G67265		yes	yes	0	0	0	4	none	1	NA	none	1	NA	5	0	0	14	mother	0.00768	4.744	none	1	NA	no_data	no_data	no_data	no_data	no_data	AT1G67265	protein_coding	DEVIL 3 (DVL3);ROTUNDIFOLIA LIKE 21 (RTFL21)	ROTUNDIFOLIA like 21 (RTFL21); CONTAINS InterPro DOMAIN/s: DVL (InterPro:IPR012552); BEST Arabidopsis thaliana protein match is: ROTUNDIFOLIA like 18 (TAIR:AT5G16023.1); Has 118 Blast hits to 118 proteins in 11 species: Archae - 0; Bacteria - 0; Metazoa - 0; Fungi - 0; Plants - 118; Viruses - 0; Other Eukaryotes - 0 (source: NCBI BLink).
AT1G68725		yes	yes	6	3	11	12	none	0.91	NA	none	0.88	NA	55	20	21	52	mother	1.42e-05	2.486	none	1	NA	no_data	no_data	no_data	no_data	no_data	AT1G68725	protein_coding	ARABINOGALACTAN PROTEIN 19 (ATAGP19);ARABINOGALACTAN PROTEIN 19 (AGP19)	AGP19 is a lysine-rich arabinogalactan-protein (AGP) and part of a multi-gene family of glycoproteins with approx. 50 members. It falls into one subclass with AGP17 and AGP18, other lysine-rich AGPs. It is expressed in young leaves, shoots, roots and flowers. Non-consensus splice site at the intron:exon boundary (AT:exon)
AT1G78520		yes		0	0	0	0	none	1	NA	none	1	NA	29	10	59	144	mother	3.69e-05	2.588	none	0.994	NA	no_data	no_data	no_data	no_data	no_data	AT1G78520	protein_coding		Carbohydrate-binding X8 domain superfamily protein; FUNCTIONS IN: molecular_function unknown; INVOLVED IN: biological_process unknown; LOCATED IN: endomembrane system; CONTAINS InterPro DOMAIN/s: X8 (InterPro:IPR012946); BEST Arabidopsis thaliana protein match is: Carbohydrate-binding X8 domain superfamily protein (TAIR:AT2G43670.1); Has 1475 Blast hits to 1425 proteins in 40 species: Archae - 0;…
AT2G17690	yes		yes	18	5	18	47	mother	0.00196	2.116	none	0.955	NA	22	13	14	79	mother	4.43e-05	2.781	Other	0.0381	0	no_data	no_data	no_data	no_data	no_data	AT2G17690	protein_coding	SUPPRESSOR OF DRM1 DRM2 CMT3 (SDC)	Encodes an F-box domain containing protein that is regulated by non-CG DNA methylation. In drm1 drm2 cmt3 triple mutant background SDC expression is no longer suppressed and plants display abnormal development including curled leaves and reduced stature. A maternally expressed imprinted gene.
AT2G19796	yes			41	2	102	450	mother	1.21e-22	19.474	none	0.0593	NA	0	0	0	0	none	1	NA	none	1	NA	no_data	no_data	no_data	no_data	no_data	AT2G19796	other_rna		other RNA
AT2G44240	yes			21	3	54	207	mother	1.16e-08	6.33	none	0.644	NA	2	0	59	154	none	0.596	NA	none	1	NA	2.43	6.56	3.19	-3.37	0.75	AT2G44240	protein_coding		Protein of Unknown Function (DUF239); INVOLVED IN: response to oxidative stress; LOCATED IN: endomembrane system; EXPRESSED IN: stem, cotyledon, sepal, leaf, stamen; EXPRESSED DURING: LP.06 six leaves visible, 4 anthesis; CONTAINS InterPro DOMAIN/s: Protein of unknown function DUF239, plant (InterPro:IPR004314); BEST Arabidopsis thaliana protein match is: Protein of Unknown Function (DUF239) (TAI…
AT3G20470		yes	yes	11	6	21	28	none	0.623	NA	none	0.949	NA	28	2	6	47	mother	1.53e-11	12.653	none	0.874	NA	4.77	4.88	5.67	0.8	0.91	AT3G20470	protein_coding	GLYCINE-RICH PROTEIN 5 (GRP-5); (ATGRP5);GLYCINE-RICH PROTEIN 5 (GRP5); (ATGRP-5)	encodes a glycine-rich protein that is expressed more abundantly in immature seed pods than in stems and leaves. Expression is not detected in roots or flowers.
AT3G42473	yes			9	0	8	38	mother	0.000251	5.283	none	0.54	NA	0	0	0	1	none	1	NA	none	1	NA	no_data	no_data	no_data	no_data	no_data	AT3G42473	protein_coding	LOW-MOLECULAR-WEIGHT CYSTEINE-RICH 47 (LCR47)	Encodes a member of a family of small,secreted, cysteine rich protein with sequence similarity to the PCP (pollen coat protein) gene family.
AT3G43505	yes			87	34	199	505	mother	5.78e-17	3.718	none	1	NA	19	13	30	44	none	0.622	NA	none	1	NA	no_data	no_data	no_data	no_data	no_data	AT3G43505	protein_coding	LOW-MOLECULAR-WEIGHT CYSTEINE-RICH 30 (LCR30)	Encodes a member of a family of small,secreted, cysteine rich protein with sequence similarity to the PCP (pollen coat protein) gene family.
AT4G03945	yes		yes	19	0	0	4	mother	0.00453	5.15	none	1	NA	0	0	0	0	none	1	NA	none	1	NA	no_data	no_data	no_data	no_data	no_data	AT4G03945	protein_coding		Plant invertase/pectin methylesterase inhibitor superfamily protein; FUNCTIONS IN: enzyme inhibitor activity, pectinesterase activity; INVOLVED IN: biological_process unknown; LOCATED IN: endomembrane system; CONTAINS InterPro DOMAIN/s: Pectinesterase inhibitor (InterPro:IPR006501); BEST Arabidopsis thaliana protein match is: Plant invertase/pectin methylesterase inhibitor superfamily protein (TA…
AT4G15380		yes	yes	2	0	0	7	none	0.251	NA	none	1	NA	7	0	0	14	mother	0.00107	6.641	none	1	NA	1.58	1.85	1.77	-0.08	0.18	AT4G15380	protein_coding	CYTOCHROME P450, FAMILY 705, SUBFAMILY A, POLYPEPTIDE 4 (CYP705A4)	member of CYP705A
AT4G23380	yes			19	0	39	124	mother	6.4e-09	10.994	Ref	0.0455	1.088	1	0	31	28	none	1	NA	none	0.673	NA	no_data	no_data	no_data	no_data	no_data	AT4G23380	protein_coding		Protein of Unknown Function (DUF239); INVOLVED IN: biological_process unknown; LOCATED IN: endomembrane system; CONTAINS InterPro DOMAIN/s: Protein of unknown function DUF239, plant (InterPro:IPR004314); BEST Arabidopsis thaliana protein match is: Protein of Unknown Function (DUF239) (TAIR:AT4G23350.1); Has 707 Blast hits to 664 proteins in 27 species: Archae - 0; Bacteria - 13; Metazoa - 0; Fung…
AT4G26420	yes	yes	yes	14	0	0	52	mother	3.48e-12	49.333	none	1	NA	123	0	0	107	mother	2.98e-65	891.86	none	1	NA	no_data	no_data	no_data	no_data	no_data	AT4G26420	protein_coding	(GAMT1)	A member of the Arabidopsis SABATH methyltransferase gene family. Encodes GAMT1, a methyltransferase that uses S-adenosine-L-methionine (SAM) as a methyl donor to methylate the carboxyl group of GAs, resulting in the methyl esters of GAs (MeGAs). Expressed most highly in the siliques during seed development.
AT4G33600		yes		6	3	13	24	none	0.573	NA	none	1	NA	54	20	16	39	mother	0.000141	2.232	none	0.992	NA	6.13	9.49	4.49	-5	-1.64	AT4G33600	protein_coding		unknown protein; FUNCTIONS IN: molecular_function unknown; INVOLVED IN: biological_process unknown; LOCATED IN: endomembrane system; EXPRESSED IN: 6 plant structures; EXPRESSED DURING: 4 anthesis, C globular stage, petal differentiation and expansion stage; BEST Arabidopsis thaliana protein match is: unknown protein (TAIR:AT4G33590.1); Has 131 Blast hits to 131 proteins in 40 species: Archae - 0;…
AT5G17320		yes	yes	3	1	1	23	none	0.0798	NA	none	0.471	NA	7	0	0	13	mother	0.00152	6.167	none	1	NA	3.09	7.22	3.61	-3.6	0.53	AT5G17320	protein_coding	HOMEODOMAIN GLABROUS 9 (HDG9)	Encodes a homeobox-leucine zipper family protein belonging to the HD-ZIP IV family.
AT5G35120		yes	yes	1	0	0	3	none	0.745	NA	none	1	NA	7	0	0	10	mother	0.00499	4.744	none	1	NA	no_data	no_data	no_data	no_data	no_data	AT5G35120	protein_coding		MADS-box family protein; BEST Arabidopsis thaliana protein match is: MADS-box family protein (TAIR:AT1G59930.1); Has 1807 Blast hits to 1807 proteins in 277 species: Archae - 0; Bacteria - 0; Metazoa - 736; Fungi - 347; Plants - 385; Viruses - 0; Other Eukaryotes - 339 (source: NCBI BLink).
AT5G40360		yes	yes	2	1	1	7	none	0.605	NA	none	0.701	NA	12	1	4	39	mother	6.9e-06	7.264	none	1	NA	2.04	6.2	2.29	-3.91	0.26	AT5G40360	protein_coding	MYB DOMAIN PROTEIN 115 (AtMYB115);MYB DOMAIN PROTEIN 115 (MYB115)	putative transcription factor (MYB115)
AT5G42235		yes		22	13	79	408	mother	6.11e-07	3.507	Other	0.0159	1.224	23	0	11	26	mother	2.71e-06	7.09	Ref	0.0136	1.269	no_data	no_data	no_data	no_data	no_data	AT5G42235	protein_coding		Encodes a defensin-like (DEFL) family protein.
AT5G63225	yes		yes	6	0	1	12	mother	0.009	3.127	none	1	NA	0	0	0	12	none	1	NA	none	1	NA	no_data	no_data	no_data	no_data	no_data	AT5G63225	protein_coding		glycosyl hydrolase family protein 17

## Sheet:  PEGs
Genes identified as PEGs in any cross. Genes in bold are found in both sets of crosses.
				Col-Cvi 1										Ler-Cvi 1										Belmonte et al linear cotyledon seed expression data
locus_name	Col-Cvi MEG	Ler-Cvi MEG	Endosperm MEG?	Col reads Col x Cvi	Cvi reads Col x Cvi	Col reads Cvi x Col	Cvi reads Cvi x Col	Col-Cvi favored_parent	Col-Cvi imprinting p value	Col-Cvi imprinting factor	Col-Cvi favored_ecotype	Col-Cvi cis effect p value	Col-Cvi cis effect factor	Ler reads Ler x Cvi	Cvi reads Ler x Cvi	Ler reads Cvi x Ler	Cvi reads Cvi x Ler	Ler-Cvi favored_parent	Ler-Cvi imprinting p value	Ler-Cvi imprinting factor	Ler-Cvi favored_ecotype	Ler-Cvi cis effect p value	Ler-Cvi cis effect factor	gene ID	lcEP_log2	lc_endo_RMA_avg_log2	lc_SC_RMA_avg_log2	lc_sc_minus_lc_endo(log2)	lc_sc_minus_lc_emb(log2)	Model_name	Type	Gene Symbol	Short Description
AT1G57800	yes	yes	yes	1	7	24	3	father	0.00506	2.881	none	1	NA	10	219	57	12	father	1.45e-35	30.209	Other	0.00332	1.339	AT1G57800	no_data	no_data	no_data	no_data	no_data	AT1G57800	protein_coding	ORTHRUS 3 (ORTH3); VARIANT IN METHYLATION 5 (VIM5)	predicted to encode a protein with an N-terminal PHD domain and two RING domains surrounding an SRA domain. Attempts to isolate ORTH3/VIM5 cDNA through RT-PCR were unsuccessful and only one Arabidopsis EST is associated with this locus. A paternally expressed imprinted gene.
