# Supplementary material for: Natural epigenetic polymorphisms lead to intraspecific variation in Arabidopsis gene imprinting
Source: eLife. 2014 Jul 3;3:e03198. doi: 10.7554/eLife.03198 (PMC4115658; doi:10.7554/eLife.03198)
Supplement: Figure 1—source data 4. — DOI: http://dx.doi.org/10.7554/eLife.03198.007 [file elife-03198-fig1-data4.xlsx]

## Sheet: Sheet1
Figure 1-Source data 4: Overlap among published imprinted gene lists
			Gehring 2011 Col-Ler MEGs	Hsieh 2011 Col-Ler MEGs	Wolff 2011 Col-Bur MEGs	McKeown 2011 Col-Ler MEGs	Col-Ler MEGs (this study)	union MEGs (this study)
			endosperm 7 DAP	endosperm 7-9 DAP	whole seeds 4 DAP	whole siliques 3-5 DAP	endosperm 6 DAP	endosperm 6 DAP
Study	Tissue	# genes	165	114	39	52	131	285
Gehring 2011 Col-Ler MEGs	endosperm 7 DAP	165	-	13	2	0	52	68
Hsieh 2011 Col-Ler MEGs	endosperm 7-9 DAP	114	13	-	6	1	13	16
Wolff 2011 Col-Bur MEGs	whole seeds 4 DAP	39	2	6	-	0	2	4
McKeown 2011 Col-Ler MEGs	whole siliques 3-5 DAP	52	0	1	0	-	0	0
Col-Ler MEGs (this study)	endosperm 6 DAP	131	52	13	2	0	-	131
union MEGs (this study)	endosperm 6 DAP	285	68	16	4	0	131	-
			Gehring 2011 Col-Ler PEGs	Hsieh 2011 Col-Ler PEGs	Wolff 2011 Col-Bur PEGs	Col-Ler PEGs (this study)	union PEGs (this study)
			endosperm 7 DAP	endosperm 7-9 DAP	whole seeds 4 DAP	endosperm 6 DAP	endosperm 6 DAP
Study	Tissue	# genes	43	10	38	43	103
Gehring 2011 Col-Ler PEGs	endosperm 7 DAP	43	-	5	3	21	31
Hsieh 2011 Col-Ler PEGs	endosperm 7-9 DAP	10	5	-	2	7	7
Wolff 2011 Col-Bur PEGs	whole seeds 4 DAP	38	3	2	-	4	7
Col-Ler PEGs (this study)	endosperm 6 DAP	43	21	7	4	-	43
union PEGs (this study)	endosperm 6 DAP	103	31	7	7	43	-
*Wolff et al MEGs and PEGs from Table S4 and S6.
