# Supplementary material for: Natural epigenetic polymorphisms lead to intraspecific variation in Arabidopsis gene imprinting
Source: eLife. 2014 Jul 3;3:e03198. doi: 10.7554/eLife.03198 (PMC4115658; doi:10.7554/eLife.03198)
Supplement: Figure 1—source data 5. — DOI: http://dx.doi.org/10.7554/eLife.03198.008 [file elife-03198-fig1-data5.xlsx]

## Sheet: CLE
Figure 1- Source data 5: Validation of imprinted genes.
Col x Ler embryo amplicon resequencing
locus name	miSeq mat count	miSeq pat count	miSeq percent maternal	RNAseq mat count	RNAseq pat count	RNAseq percent maternal	Binomial goodness of fit pvalue under H_o
AT1G24190	5	3	62.5	70	55	56	1
AT1G31630	0	1	0	0	5	0
AT1G31650	2	0	100	27	37	42.1875	0.178
AT1G60220	0	1	0	53	38	58.2418	0.4176
AT1G63010	2	0	100	18	9	66.6667	1
AT1G63020	5	4	55.5556	51	36	58.6207	1
AT1G72770	1	0	100	20	25	44.4444	0.4444
AT2G02500	11	3	78.5714	181	248	42.1911	0.0116064
AT2G32370	0	2	0	4	10	28.5714	1
AT3G20620	1	0	100	3	6	33.3333	0.3333
AT3G51120	1	1	50	14	13	51.8519	1
AT5G35490	1	0	100	2	0	100
AT5G37560	2	0	100	5	0	100
AT5G61600	1	1	50	37	21	63.7931	1
	amplicon resequencing does not disagree with RNA-seq data. For genes predicted to be maternally or paternally biased by the RNA-seq data, a one-tailed test was used. For genes predicted to be unbiased, a two-tailed test was used.
*note: Col x Ler embryo RNAseq data from Gehring et al, 2011

## Sheet: CLN-1
Figure 1- Source Data 5: Validation of imprinted genes.
Col x Ler endosperm 1 amplicon resequencing
locus name	miSeq mat count	miSeq pat count	miSeq percent maternal	RNAseq mat count	RNAseq pat count	RNAseq percent maternal	Binomial goodness of fit pvalue under H_o
AT1G22710	2	0	100	2	37	5.12821	0.00262985
AT1G31630	4	25	13.7931	1	196	0.507614	1.42471e-05
AT1G31640	0	6	0	18	76	19.1489	1
AT1G31650	1	0	100	9	12	42.8571	0.4286
AT1G48910	2	9	18.1818	28	161	14.8148	0.500711
AT1G57800	3	16	15.7895	640	6833	8.56416	0.219038
AT1G60220	0	1	0	102	220	31.677	1
AT1G62660	22	0	100	145	9	94.1558	0.636896
AT1G63010	9	0	100	215	37	85.3175	0.373664
AT1G63020	5	4	55.5556	897	787	53.266	1
AT1G72770	2	0	100	778	302	72.037	1
AT2G02500	34	14	70.8333	963	629	60.4899	0.183344
AT2G19910	2	0	100	192	9	95.5224	1
AT2G32370	10	17	37.037	2677	4655	36.5112	0.54961
AT2G34890	6	5	54.5455	963	682	58.541	0.770279
AT3G14205	10	13	43.4783	734	1892	27.9513	0.08054
AT3G20620	2	1	66.6667	349	5	98.5876	0.0417772
AT3G51120	3	11	21.4286	59	123	32.4176	0.881191
AT4G05475	3	20	13.0435	1	240	0.414938	0.000118891
AT4G23110	11	26	29.7297	115	376	23.4216	0.233086
AT5G35490	5	0	100	637	0	100
AT5G37560	3	0	100	378	1	99.7361	1
AT5G61600	4	0	100	27	0	100
locus name	sanger mat	sanger pat	sanger percent maternal	RNAseq mat count	RNAseq pat count	RNAseq percent maternal	Binomial goodness of fit pvalue under H_o
AT1G26620	9	19	32.1429	20	70	22.2	0.252415
AT4G13460	16	7	69.5652	719	530	57.6	0.294845
AT5G60760	18	6	75	453	187	70.8	0.823214
	amplicon resequencing does not disagree with RNA-seq data. For genes predicted to be maternally or paternally biased by the RNA-seq data, a one-tailed test was used. For genes predicted to be unbiased, a two-tailed test was used.

## Sheet: CLN-2
Figure 1- Source Data 5: Validation of imprinted genes.
Col x Ler endosperm 2 amplicon resequencing
locus name	miSeq mat count	miSeq pat count	miSeq percent maternal	RNAseq mat count	RNAseq pat count	RNAseq percent maternal	Binomial goodness of fit pvalue under H_o
AT1G22710	8	2	80	2	37	5.12821	1.97e-09
AT1G24190	6	0	100	506	185	73.2272	0.352612
AT1G31630	5	52	8.77193	1	196	0.507614	1.16e-05
AT1G31640	1	8	11.1111	18	76	19.1489	0.852388
AT1G31650	6	2	75	9	12	42.8571	0.0813172
AT1G48910	3	23	11.5385	28	161	14.8148	0.762318
AT1G57800	5	27	15.625	640	6833	8.56416	0.134174
AT1G60220	5	8	38.4615	102	220	31.677	0.564986
AT1G62660	7	0	100	145	9	94.1558	1
AT1G63010	5	3	62.5	215	37	85.3175	0.09991
AT1G63020	117	90	56.5217	897	787	53.266	0.365631
AT1G72770	18	8	69.2308	778	302	72.037	0.827116
AT2G02500	63	25	71.5909	963	629	60.4899	0.0378036
AT2G19910	7	0	100	192	9	95.5224	1
AT2G32370	24	20	54.5455	2677	4655	36.5112	0.0110773
AT2G34890	17	3	85	963	682	58.541	0.0209059
AT3G14205	10	35	22.2222	734	1892	27.9513	0.847154
AT3G20620	5	0	100	349	5	98.5876	1
AT3G51120	4	11	26.6667	59	123	32.4176	0.768675
AT4G05475	5	75	6.25	1	240	0.414938	2.16e-05
AT4G23110	35	75	31.8182	115	376	23.4216	0.0274657
AT5G35490	75	0	100	637	0	100
AT5G37560	39	0	100	378	1	99.7361	1
AT5G61600	17	0	100	27	0	100

## Sheet: LCE
Figure 1- Source Data 5: Validation of imprinted genes.
Ler x Col embryo amplicon resequencing
locus name	miSeq mat count	miSeq pat count	miSeq percent maternal	RNAseq mat count	RNAseq pat count	RNAseq percent maternal	Binomial goodness of fit pvalue under H_o
AT1G24190	1	5	16.6667	67	80	45.5782	0.229711
AT1G31650	11	11	50	34	35	49.2754	1
AT1G57800	1	3	25	6	21	22.2222	0.634008
AT1G60220	0	1	0	49	63	43.75	1
AT1G72770	5	1	83.3333	39	26	60	0.41248
AT2G02500	11	26	29.7297	328	240	57.7465	0.0007031
AT3G14205	7	6	53.8462	55	65	45.8333	0.589436
AT3G20620	8	2	80	8	11	42.1053	0.0217235
AT5G61600	7	5	58.3333	9	22	29.0323	0.0487402
*note: Ler x Col embryo RNAseq data from Gehring et al, 2011

## Sheet: LCN-1
Figure 1- Source Data 5: Validation of imprinted genes.
Ler x Col endosperm 1 amplicon resequencing
locus name	miSeq mat count	miSeq pat count	miSeq percent maternal	RNAseq mat count	RNAseq pat count	RNAseq percent maternal	Binomial goodness of fit pvalue under H_o
AT1G22710	0	1	0	61	91	40.1316	1
AT1G24190	9	4	69.2308	522	203	72	0.764947
AT1G31630	21	5	80.7692	26	14	65	0.102628
AT1G31650	1	1	50	15	2	88.2353	0.22137
AT1G48910	0	1	0	27	242	10.0372	1
AT1G60220	1	1	50	108	247	30.4225	0.515862
AT1G63010	10	3	76.9231	31	4	88.5714	0.179184
AT1G63020	7	15	31.8182	560	896	38.4615	0.662667
AT1G72770	8	1	88.8889	1074	311	77.5451	0.693939
AT2G02500	7	12	36.8421	789	453	63.5266	0.0286609
AT2G32370	1	10	9.09091	1973	5705	25.6968	0.961904
AT2G34890	2	0	100	574	5	99.1364	1
AT3G14205	5	11	31.25	629	1614	28.0428	0.480219
AT3G20620	3	0	100	109	43	71.7105	1
AT3G51120	3	0	100	15	89	14.4231	0.0029984
AT4G05475	0	37	0	0	39	0
AT4G23110	2	10	16.6667	44	173	20.2765	0.732976
AT5G35490	5	1	83.3333	56	2	96.5517	0.189946
AT5G37560	3	0	100	79	0	100
AT5G61600	15	1	93.75	5	0	100
locus name	sanger mat	sanger pat	sanger percent maternal	RNAseq mat count	RNAseq pat count	RNAseq percent maternal	Binomial goodness of fit pvalue under H_o
AT1G26620	24	16	60	14	24	36.8	0.00461159
AT4G13460	0	26	0	314	807	28	0.000274886
AT5G60760	6	19	24	98	388	20.2	0.619289

## Sheet: LCN-2
Figure 1- Source Data 5: Validation of imprinted genes.
Ler x Col endosperm 2 amplicon resequencing
locus name	miSeq mat count	miSeq pat count	miSeq percent maternal	RNAseq mat count	RNAseq pat count	RNAseq percent maternal	Binomial goodness of fit pvalue under H_o
AT1G31630	1	0	100	26	14	65	1
AT1G31640	0	3	0	3	65	4.41176	1
AT1G48910	0	6	0	27	242	10.0372	1
AT1G63010	1	1	50	31	4	88.5714	0.215535
AT1G63020	3	3	50	560	896	38.4615	0.681771
AT2G02500	6	3	66.6667	789	453	63.5266	1
AT2G32370	1	6	14.2857	1973	5705	25.6968	0.874997
AT3G14205	0	5	0	629	1614	28.0428	1
AT3G20620	1	1	50	109	43	71.7105	0.485768
AT4G23110	2	3	40	44	173	20.2765	0.268464
AT5G37560	1	0	100	79	0	100

## Sheet: CVE
Figure 1- Source Data 5: Validation of imprinted genes.
Col x Cvi embryo amplicon resequencing
locus name	miSeq mat count	miSeq pat count	miSeq percent maternal	RNAseq mat count	RNAseq pat count	RNAseq percent maternal	Binomial goodness of fit pvalue under H_o
AT1G03445	19	18	51.3514	5	3	62.5	0.175849
AT1G22710	2	5	28.5714	77	66	53.8462	0.260264
AT1G24190	101	79	56.1111	68	51	57.1429	0.821345
AT1G31640	1	2	33.3333	5	1	83.3333	0.0741019
AT1G31650	13	5	72.2222	160	100	61.5385	0.469631
AT1G60220	22	20	52.381	232	253	47.8351	0.643736
AT1G62660	4	3	57.1429	1	9	10	0.002728
AT1G63010	6	7	46.1538	103	77	57.2222	0.576833
AT1G63020	26	20	56.5217	65	47	58.0357	0.881694
AT1G72770	1	1	50	28	24	53.8462	1
AT2G02500	42	49	46.1538	362	405	47.1969	0.916467
AT2G32370	4	1	80	15	3	83.3333	1
AT2G34890	4	0	100	20	0	100
AT3G14205	14	15	48.2759	69	66	51.1111	0.853344
AT3G20620	2	4	33.3333	25	22	53.1915	0.42822
AT3G51120	17	9	65.3846	50	58	46.2963	0.0747034
AT5G37560	0	5	0	3	2	60	0.01024
AT5G61600	50	40	55.5556	191	151	55.848	1

## Sheet: CVN-1
Figure 1- Source Data 5: Validation of imprinted genes.
Col x Cvi endosperm 1 amplicon resequencing
locus name	miSeq mat count	miSeq pat count	miSeq percent maternal	RNAseq mat count	RNAseq pat count	RNAseq percent maternal	Binomial goodness of fit pvalue under H_o
AT1G03445	0	12	0	11	17	39.2857	0.0049038
AT1G22710	9	12	42.8571	264	510	34.1085	0.264557
AT1G24190	57	43	57	193	126	60.5016	0.475689
AT1G31630	9	82	9.89011	0	63	0
AT1G31640	2	41	4.65116	51	89	36.4286	1.57e-06
AT1G31650	34	3	91.8919	47	20	70.1493	0.0020718
AT1G48910	28	21	57.1429	10	7	58.8235	0.884816
AT1G57800	45	187	19.3966	274	3687	6.91745	3.31e-10
AT1G60220	11	16	40.7407	291	683	29.8768	0.153206
AT1G62660	84	3	96.5517	137	6	95.8042	1
AT1G63010	48	0	100	410	36	91.9283	0.0311817
AT1G63020	28	12	70	341	264	56.3636	0.0552568
AT1G72770	2	1	66.6667	284	69	80.4533	0.479311
AT2G02500	160	113	58.6081	345	183	65.3409	0.0219227
AT2G32370	35	7	83.3333	805	276	74.4681	0.218222
AT2G34890	42	2	95.4545	533	51	91.2671	0.906426
AT3G14205	73	41	64.0351	611	403	60.2564	0.444666
AT3G20620	24	4	85.7143	229	5	97.8632	0.0028474
AT3G51120	14	25	35.8974	84	76	52.5	0.0529525
AT4G05475	3	32	8.57143	1	113	0.877193	0.0036139
AT4G23110	18	42	30	29	97	23.0159	0.130194
AT5G35490	734	2	99.7283	395	0	100
AT5G61600	86	3	96.6292	312	12	96.2963	0.644076
locus name	sanger mat	sanger pat	sanger percent maternal	RNAseq mat count	RNAseq pat count	RNAseq percent maternal	Binomial goodness of fit pvalue under H_o
AT1G26620	17	11	60.7143	39	26	60	1
AT4G13460	34	16	68	345	320	51.9	0.0236043
AT5G60760	15	12	55.5556	179	188	48.8	0.565154

## Sheet: CVN-2
Figure 1- Source Data 5: Validation of imprinted genes.
Col x Cvi endosperm 2 amplicon resequencing
locus name	miSeq mat count	miSeq pat count	miSeq percent maternal	RNAseq mat count	RNAseq pat count	RNAseq percent maternal	Binomial goodness of fit pvalue under H_o
AT1G03445	1	21	4.54545	11	17	39.2857	0.0003161
AT1G22710	8	5	61.5385	264	510	34.1085	0.0396588
AT1G24190	56	36	60.8696	193	126	60.5016	1
AT1G31630	22	102	17.7419	0	63	0
AT1G31640	3	20	13.0435	51	89	36.4286	0.0276037
AT1G31650	7	4	63.6364	47	20	70.1493	0.742817
AT1G48910	0	4	0	10	7	58.8235	0.028813
AT1G57800	6	27	18.1818	274	3687	6.91745	0.0237914
AT1G60220	3	15	16.6667	291	683	29.8768	0.938994
AT1G62660	19	0	100	137	6	95.8042	1
AT1G63010	16	4	80	410	36	91.9283	0.0732549
AT1G63020	15	14	51.7241	341	264	56.3636	0.757458
AT1G72770	2	2	50	284	69	80.4533	0.173169
AT2G32370	19	6	76	805	276	74.4681	1
AT2G34890	31	5	86.1111	533	51	91.2671	0.200183
AT3G14205	10	5	66.6667	611	403	60.2564	0.793461
AT3G20620	15	2	88.2353	229	5	97.8632	0.0486735
AT3G51120	7	19	26.9231	84	76	52.5	0.0101431
AT4G05475	4	42	8.69565	1	113	0.877193	0.0007919
AT4G23110	9	19	32.1429	29	97	23.0159	0.175564
AT5G35490	41	0	100	395	0	100
AT5G37560	49	8	85.9649	87	58	60	3.24e-05
AT5G61600	74	6	92.5	312	12	96.2963	0.0761528

## Sheet: VCE
Figure 1- Source Data 5: Validation of imprinted genes.
Cvi x Col embryo amplicon resequencing
locus name	miSeq mat count	miSeq pat count	miSeq percent maternal	RNAseq mat count	RNAseq pat count	RNAseq percent maternal	Binomial goodness of fit pvalue under H_o
AT1G03445	5	12	29.4118	4	11	26.6667	0.786533
AT1G22710	2	2	50	115	132	46.5587	1
AT1G24190	11	13	45.8333	87	94	48.0663	0.841678
AT1G31630	10	12	45.4545	9	6	60	0.192932
AT1G31640	1	0	100	7	5	58.3333	1
AT1G31650	17	23	42.5	169	241	41.2195	0.873655
AT1G48910	0	2	0	0	1	0
AT1G57800	0	2	0	3	24	11.1111	1
AT1G62660	2	0	100	17	3	85	1
AT1G63010	2	5	28.5714	159	185	46.2209	0.462448
AT1G63020	5	8	38.4615	68	101	40.2367	1
AT2G02500	53	43	55.2083	673	486	58.0673	0.605538
AT2G32370	4	11	26.6667	32	51	38.5542	0.432941
AT2G34890	14	0	100	123	2	98.4	1
AT3G14205	7	5	58.3333	126	164	43.4483	0.385325
AT3G20620	2	2	50	35	25	58.3333	1
AT3G51120	0	1	0	79	74	51.634	0.4837
AT5G37560	9	0	100	12	0	100
AT5G61600	13	10	56.5217	403	359	52.8871	0.835665

[truncated: 6 more sheets: VCN, LVE, LVN-1, LVN-2, VLE, VLN]
