# Supplementary material for: Natural epigenetic polymorphisms lead to intraspecific variation in Arabidopsis gene imprinting
Source: eLife. 2014 Jul 3;3:e03198. doi: 10.7554/eLife.03198 (PMC4115658; doi:10.7554/eLife.03198)
Supplement: Figure 2—source data 1. — DOI: http://dx.doi.org/10.7554/eLife.03198.014 [file elife-03198-fig2-data1.xlsx]

## Sheet: Sheet1
Figure 2-Source data 1: Candidate allele-specific imprinted genes
locus_name	total reads Col x Ler	% mat Col x Ler	total reads Ler x Col	% mat Ler x Col	total reads Col x Cvi	% mat Col x Cvi	total reads Cvi x Col	% mat Cvi x Col	total reads Ler x Cvi	% mat Ler x Cvi	total reads Cvi x Ler	% mat Cvi x Ler	CG emb-endo DMR	CHH emb-endo DMR	Strain DMR	Location	Overlapping emb-endo and strain DMR	Overlapping TE	CG DMR type	Gene Symbol	Gene Model Description
Paternally biased except when Cvi is Mom (maternal Cvi allele not silent)
AT5G57380	38	7.89474	53	20.7547	186	48.9247	455	58.2418	378	23.545	468	57.0513	no	no	no		no			VIN3	Encodes a plant homeodomain protein VERNALIZATION INSENSITIVE 3 (VIN3)
Paternally biased except when Cvi is Dad (paternal Cvi allele is not preferentially expressed)
AT1G26620	90	22.2222	38	36.8421	65	60	335	31.3433	48	52.0833	410	14.6341	Ibarra	yes	yes; Ler more meth than Col	5' of gene	yes	AT1TE29660	weak bimodal		Plant protein of unknown function (DUF863); CONTAINS InterPro DOMAIN/s
AT2G25560	275	27.2727	68	50	160	53.125	584	46.0616	521	60.4607	1307	37.5669	Ibarra	no	yes; Col less meth than Ler, Cvi little coverage	gene body	yes	-	not bimodal		DNAJ heat shock N-terminal domain-containing protein; FUNCTIONS IN: unfolded protein binding, heat shock protein binding
AT2G32370	7332	36.5112	7678	25.6968	1081	74.4681	7270	20.8528	4106	57.5743	15811	15.6347	This study	yes	yes; Cvi allele not meth	5' of gene	yes	AT2TE60490	strong bimodal	HDG3	Encodes a homeobox-leucine zipper family protein belonging to the HD-ZIP IV family. Together with ATML1 and PDF2, it is involved in cotyledon development.
AT3G14205	2626	27.9513	2243	28.0428	1014	60.2564	5293	22.5014	1761	75.1278	3565	23.7307	This study + Ibarra	no	yes; Cvi allele not meth	5' of gene	yes	AT3TE19930	strong bimodal		Phosphoinositide phosphatase family protein; FUNCTIONS IN: phosphatidylinositol-4,5-bisphosphate 5-phosphatase activity; INVOLVED IN: biological_process unknown; LOCATED IN: cellular_component unknown; EXPRESSED IN: 24 plant structures; EXPRESSED DURING: 15 growth stages; CONTAINS InterPro DOMAIN/s: Synaptojanin, N-terminal (InterPro:IPR002013); BEST Arabidopsis thaliana protein match is: Phospho…
Maternally biased except when Ler is Mom (maternal Ler allele not preferentially expressed)
AT3G06130	385	96.1039	143	66.4336	509	90.1768	380	91.8421	134	53.7313	271	90.7749	no	no	no		no				Heavy metal transport/detoxification superfamily protein
Paternally biased except when Ler is Mom (maternal Ler allele not silent)
AT1G08600	298	41.2752	274	60.5839	1677	40.4293	4048	39.3528	4838	67.4659	6786	43.6782	This study + Ibarra	yes	yes; Ler allele meth, Col and Cvi not meth	5' of gene	yes	-	weak & strong bimodal	ATRX	ATRX; FUNCTIONS IN: helicase activity, DNA binding, nucleic acid binding, ATP binding; EXPRESSED IN: 24 plant structures; EXPRESSED DURING: 15 growth stages; CONTAINS InterPro DOMAIN/s: DEAD-like helicase, N-terminal (InterPro:IPR014001), DNA/RNA helicase, C-terminal (InterPro:IPR001650), Helicase, superfamily 1/2, ATP-binding domain (InterPro:IPR014021), SNF2-related (InterPro:IPR000330); BEST A…
AT1G30330	147	38.0952	120	62.5	270	42.5926	271	39.8524	359	50.6964	285	32.6316	Ibarra	no	no	gene body	no	-	strong bimodal	ARF6	Encodes a member of the auxin response factor family. Mediates auxin response via expression of auxin regulated genes. Acts redundantly with ARF8 to control stamen elongation and flower maturation. Expression of ARF6 is controlled by miR167.
Maternally biased except when Ler is Dad (paternal Ler allele not silent)
AT2G34890	1645	58.541	579	99.1364	584	91.2671	7484	97.6216	271	91.5129	3890	66.2982	This study + Ibarra	yes	yes; Ler allele less meth	5' of gene	yes	AT2TE65330	weak bimodal		CTP synthase family protein; FUNCTIONS IN: CTP synthase activity, catalytic activity; INVOLVED IN: pyrimidine ribonucleotide metabolic process, pyrimidine nucleotide biosynthetic process; LOCATED IN: endomembrane system; CONTAINS InterPro DOMAIN/s: Glutamine amidotransferase class-I, C-terminal (InterPro:IPR000991), CTP synthase (InterPro:IPR004468), CTP synthase, N-terminal (InterPro:IPR017456),…
AT4G00750	232	57.3276	205	99.0244	313	85.9425	820	97.0732	120	92.5	459	54.6841	Ibarra	no	yes; Ler more meth than Col	gene body	yes	-	multiple categories		S-adenosyl-L-methionine-dependent methyltransferases superfamily protein; CONTAINS InterPro DOMAIN/s
Paternally biased except when Ler is Dad (paternal Ler allele is not preferentially expressed)
AT4G13460	1249	57.5661	1121	28.0107	665	51.8797	1253	23.8627	449	22.2717	558	53.9427	This study	yes	yes; Ler and Cvi more methylated than Col	5' of gene	yes	AT4TE34325	not bimodal	SUVH9/SDG22	Encodes a SU(VAR)3-9 homolog, a SET domain protein
AT5G60760	640	70.7812	486	20.1646	367	48.7738	591	40.9475	615	30.8943	727	59.2847	no	yes	yes; Ler less CHH than Col or Cvi	5' of gene	yes	AT5TE87925/AT5TE78930			P-loop containing nucleoside triphosphate hydrolases superfamily protein; BEST Arabidopsis thaliana protein match is: P-loop containing nucleoside triphosphate hydrolases superfamily protein (TAIR:AT3G45090.1)
Genes outlined in blue have less maternal expression than in imprinted crosses
Genes outlined in red have less paternal expression than in imprinted crosses
