# Supplementary material for: Natural epigenetic polymorphisms lead to intraspecific variation in Arabidopsis gene imprinting
Source: eLife. 2014 Jul 3;3:e03198. doi: 10.7554/eLife.03198 (PMC4115658; doi:10.7554/eLife.03198)
Supplement: Figure 3—source data 1. — DOI: http://dx.doi.org/10.7554/eLife.03198.016 [file elife-03198-fig3-data1.xlsx]

## Sheet: Figure 3-Source data 1
Figure 3-Source data 1: BS-seq libraries generated in this study
Genotype	Tissue	DNA mg	cycles	lanes	Tot of non- redundant reads	Coverage	Conversion rate	C methylated in CpG context:	C methylated in CHG context:	C methylated in CHH context:
CvixCvi	embryo	1.51	80 SR	single	7708286	6698259	0.999	0.163	0.088	0.025
	endosperm	1.33	80 SR	single	12489378	15024674	0.999	0.108	0.063	0.017
LerxLer	embryo	1.4	80 SR	single	16351730	20577452	0.999	0.224	0.08	0.021
	endosperm	1.2	80 SR	single	8858786	7352994	0.998	0.172	0.051	0.017
ColxCol	embryo	1.5	80 SR	single	20525831	24033991	0.999	0.281	0.124	0.036
	endosperm	1	80 SR	single	1785866	168133	0.999	0.2	0.075	0.021
	endosperm	1.19	100 PE	single
ColxCvi	embryo	1.7	80 SR	single	22237913	24727490	0.998	0.236	0.108	0.026
	endosperm	1.25	80 SR	single	3824500	860077	0.998	0.148	0.077	0.018
CvixCol	embryo	1.6	80 SR	single	12183929	12709562	0.999	0.23	0.11	0.031
	endosperm	1	80 SR	single	3354580	771811	0.999	0.171	0.088	0.03
LerxCvi	embryo	1.72	80 SR	single	26076699	30034842	0.999	0.197	0.082	0.02
	endosperm	1.22	80 SR	single	3272692	488510	0.997	0.139	0.072	0.019
CvixLer	embryo	1.6	80 SR	single	14972814	11980416	0.999	0.2	0.084	0.021
	endosperm	1.32	80 SR	single	10254389	9811253	0.998	0.155	0.041	0.014
coverage: # assayed cytosines with >5 reads coverage
