# Supplementary material for: Natural epigenetic polymorphisms lead to intraspecific variation in Arabidopsis gene imprinting
Source: eLife. 2014 Jul 3;3:e03198. doi: 10.7554/eLife.03198 (PMC4115658; doi:10.7554/eLife.03198)
Supplement: Figure 3—source data 2. — DOI: http://dx.doi.org/10.7554/eLife.03198.017 [file elife-03198-fig3-data2.xlsx]

## Sheet: Figure 3-figure supplement 2
Figure 3-Source data 2: Statistical analysis of strain differential methylation in genes and TEs. Methylation fractions of sites in genes and TEs were scaled relative to the mean level of the Col strain in that context. Following analysis by ANOVA, the magnitudes of differences in the normalized methylation levels between strains were calculated using Tukey's HSD test, with alpha set at 0.05.
CpG
Comparison	difference	95% CI lower bound	95% CI upper bound	p-adj
Col:Gene-Cvi:Gene	0.561942	0.589424	0.53446	0
Col:Gene-Ler:Gene	0.0590453	0.0862466	0.0318441	0
Ler:Gene-Cvi:Gene	0.502897	0.47533	0.530463	0
Col:TE-Cvi:TE	0.138361	0.170073	0.10665	0
Col:TE-Ler:TE	0.107617	0.137221	0.0780133	0
Ler:TE-Cvi:TE	0.0307445	-0.00217189	0.063661	0.0830816
CHG
Comparison	difference	95% CI lower bound	95% CI upper bound	p-adj
Col:Gene-Cvi:Gene	0.221405	0.291169	0.151642	0
Col:Gene-Ler:Gene	0.223893	0.292983	0.154804	0
Ler:Gene-Cvi:Gene	0.00248794	0.072465	0.0674891	0.999999
Col:TE-Cvi:TE	0.0154921	0.095724	0.0647399	0.99402
Col:TE-Ler:TE	0.107237	0.182085	0.0323886	0.0006339
Ler:TE-Cvi:TE	0.0917446	0.175213	0.00827661	0.0214639
CHH
Comparison	difference	95% CI lower bound	95% CI upper bound	p-adj
Col:Gene-Cvi:Gene	0.263047	0.311667	0.214426	0
Col:Gene-Ler:Gene	0.306537	0.354875	0.258198	0
Ler:Gene-Cvi:Gene	0.0434902	0.0922436	0.00526317	0.112084
Col:TE-Cvi:TE	0.0912861	0.141844	0.040728	4e-06
Col:TE-Ler:TE	0.217655	0.265752	0.169558	0
Ler:TE-Cvi:TE	0.126369	0.178725	0.0740129	0
CpG
Comparison	difference	95% CI lower bound	95% CI upper bound	p-adj
Col_leaf:Gene-Cvi_leaf:Gene	0.5433	0.5721	0.53446	0
Col_embryo:Gene-Cvi_embryo:Gene	0.561942	0.589424	0.5146	0
Col_leaf:TE-Cvi_leaf:TE	0.1353	0.1674	0.1033	0
Cvi_embryo:TE-Col_embryo:TE	0.138361	0.170073	0.10665	0
Different (adjusted p-value < 0.05)
Different (adjusted p-value >= 0.05)
