# Supplementary material for: Natural epigenetic polymorphisms lead to intraspecific variation in Arabidopsis gene imprinting
Source: eLife. 2014 Jul 3;3:e03198. doi: 10.7554/eLife.03198 (PMC4115658; doi:10.7554/eLife.03198)
Supplement: Figure 4—source data 1. — DOI: http://dx.doi.org/10.7554/eLife.03198.024 [file elife-03198-fig4-data1.xlsx]

## Sheet: Figure 4-Source data 1
Figure 4-Source data 1: Whole seed sRNA-seq libraries generated in this study
Genotype	Replicate number	RNA ng	cycles	lanes	Total reads	Quality filtered and adapters removed	Reads mapped to Col/Cvi metagenome	Mapped reads between 21 and 24 bases long	Reads classified as Col (24 nt)	Reads classified as Cvi (24 nt)	% Col reads (24 nt)	Col reads (21-24 nt)	Cvi reads (21-24 nt)	% Col reads (21-24 nt)
ColxCol	1	150	40 SR	multiplexed with 3 other libraries	46449680	34269692	14062588	11540986	706011	27478	96.2538	1143711	45726	96.1557
CvixCvi	1	550	40 SR	multiplexed with 3 other libraries	39720686	29668904	18409509	16034397	9595	1244353	0.765183	17131	1772665	0.957148
CvixCvi	2	400	40 SR	multiplexed with 3 other libraries	45708066	33666180	21373343	18597284	8672	1395624	0.617534	15937	2039229	0.77546
ColxCvi	1	200	40 SR	multiplexed with 3 other libraries	25931437	17242812	4782170	3808329	193780	33983	85.0797	327740	52120	86.2792
ColxCvi	2	100	40 SR	multiplexed with 3 other libraries	36825141	21875813	7954711	6393305	315164	58118	84.4305	546199	90971	85.7226
CvixCol	1	500	40 SR	multiplexed with 3 other libraries	28921572	19272416	6774693	5691653	27424	375450	6.80709	42220	571259	6.88206
CvixCol	2	100	40 SR	multiplexed with 3 other libraries	41698896	32462071	24104506	21129267	97703	1601647	5.74943	139846	2324339	5.67514
Genotype	Replicate number	RNA ng	cycles	lanes	Total reads	Quality filtered and adapters removed	Reads mapped to Col/Ler metagenome	Mapped reads between 21 and 24 bases long	Reads classified as Col (24 nt)	Reads classified as Ler (24 nt)	% Col reads (24 nt)	Col reads (21-24 nt)	Ler reads (21-24 nt)	% Col reads (21-24 nt)
ColxCol *	1	150	40 SR	multiplexed with 3 other libraries	46449680	34269692	14149978	11538515	297479	7129	97.6596	464976	12460	97.3902
LerxLer	1	150	40 SR	multiplexed with 3 other libraries	40440901	24144754	6205969	4878419	7591	180557	4.03459	11770	261032	4.31448
ColxLer	1	300	40 SR	multiplexed with 3 other libraries	33472716	18377284	5314019	4039748	94888	22205	81.0364	144865	32253	81.7901
ColxLer	2	250	40 SR	multiplexed with 3 other libraries	48826518	27213183	8474760	6551781	175739	56607	75.6368	249547	78143	76.1534
LerxCol	1	450	40 SR	multiplexed with 3 other libraries	54303240	32542248	6243482	4321354	37970	152172	19.9693	52513	218825	19.3534
LerxCol	2	400	40 SR	multiplexed with 3 other libraries	41496201	26817322	15185089	12824699	86427	445395	16.2511	123701	667526	15.6341
* This is the same library as described in the first row of the Col/Cvi library box above, only processed for the sake of Col/Ler comparisons.
Analysis of data from Mosher et al. 2009
Genotype	Replicate number	RNA ng	cycles	lanes	Total reads	Quality filtered and adapters removed	Reads mapped to Col/Ler metagenome	Mapped reads between 21 and 24 bases long	Reads classified as Col (24 nt)	Reads classified as Ler (24 nt)	% Col reads (24 nt)	Col reads (21-24 nt)	Ler reads (21-24 nt)	% Col reads (21-24 nt)
ColxCol	1				904478	386953	294152	212661	9016	116	99	12113	211	98
ColxLer	1				1074309	522941	403736	313922	13718	812	94	18098	1143	94
LerxCol	1				1566915	759462	609958	481560	2433	23075	10	3225	31741	9
LerxLer	1				1232588	515454	380343	298623	247	15747	2	412	21622	2
