# Supplementary material for: Natural epigenetic polymorphisms lead to intraspecific variation in Arabidopsis gene imprinting
Source: eLife. 2014 Jul 3;3:e03198. doi: 10.7554/eLife.03198 (PMC4115658; doi:10.7554/eLife.03198)
Supplement: Supplementary file 1. — Primers used in this study. DOI: http://dx.doi.org/10.7554/eLife.03198.035 [file elife-03198-supp1.xlsx]

## Sheet: Sheet1
Supplementary File 1: Primers used in this study
name	sequence	gene ID	gene name	purpose	reference
MG320-321	GAATTTGTTYATTAGTGTGGYGATG	AT5G17320	HDG9	locus specific BS-PCR	Gehring et al. 2009
	CTTRTCCTACTTRTTCTATTTCCTA
MG422-423	GTTTAAGGATATTTTGGATAATGTATTGA	AT2G32370	HDG3	locus specific BS-PCR	Gehring et al. 2009
	CTATRCTTTTATTAACTATATARATCRTTATACAC
MG423_Cvi	CTATRCTTTTATTAACTATAAARATCRTTATACAC	AT2G32370	HDG3	locus specific BS-PCR	this study
MG426-427	CCATCAATCTTTCTTATATTTATCTCT	AT1G65330	PHERES	locus specific BS-PCR	Gehring et al. 2009
	GGTAAAAGAAGTAAATAAGTTATGGTA
DP89-90	ATGATGTTGTTAGAATTTYATATAGG	Chloroplast region 15		BS treatment efficiency	Fujimoto et al. 2012
	CATCATTTARCTATCRCAATTCTTT
DP109-110	TGCTTTAAGGATAATTCATCCATTTCT	AT2G34880	JMJ15	locus specific McrBC-PCR	this study
	CACCAAAATGATAACCAAAACTAGGC
DP113-114	GACTATGAATACGTGATGAAGAAG	AT1G48910	YUC10	locus specific McrBC-PCR	this study
	ACATGGCGCACTAGAGTAGATAT
DP126-127	TAAATTTGGATATTTTTTAATAAAATT	AT4G21430	B160	locus specific BS-PCR	this study
	ATTAATTATAACTTATTAATATTATAA
DP130-131	CGATACCCAAAAGATTTTTTTG	AT1G57820	VIM1	locus specific PCR	this study
	ATTTGTTTAATCTGATTTCTTGTC
DP134-136	TTATTAATGGTGAATTCAGTAGTT	AT5G17165	conserved MEG	locus specific PCR	this study
	TTTCGTGGTAATCGTAACATTTTC
DP153-154	TAT CAA GGC TTA CGG GGA TAC CAG	AT2G32370	HDG3	RT-PCR	this study
	TAG GAC ACA TTG CCA CGA GTG C
DP172-173	CCT CTT GTA CCT TTT CTC GTC	AT3G12405		RT-PCR	this study
	CCG CTC GAG CTT CTA TAT GA
DP182-183	GCTTAAATCATTTACACACAATGG	AT3G14205		locus specific PCR	this study
	ACACAAACAATCGAGGTGG
DP162-163	CATTTGCGTCCTTCAGTAACTC	AT2G34890		RT-PCR	this study
	GGAGCACAAAGGCACTTGAAGA
DP206-208	CTTCAAGATTAGCCGCAGGG	AT5G60760		validation RT-PCR	this study
	CCTTTCTCGGATTCTGCAC
MG651-652	gtacgagacaaacccaagaac	AT4G13460	SUVH9	validation RT-PCR	this study
	GGTATATCCTGCTCGTTTCTCTTC
DP204-205	CTATCTTGCCCTGCTTCAAGGA	AT1G26620		validation RT-PCR	this study
	CAAGAATCAGGTGCATGAGCT
MG657-658	GGCGTATCTAATGTCGAGGAAC	AT4G00750		validation RT-PCR	this study
	CTGCTCCGAGTTGAGATCGTC
MG633-634	ctggcttttctatctctcagattc	AT1G26620		5' resequencing	this study
	GAGATCAAGGTAGGTGAAAAGAGA
MG635-636	cttgcaccactctcttttcacct	AT1G26620		5' resequencing	this study
	ttaagcttctagttgaaagaaac
MG637-638	tccaagttcatccacaatttatg	AT1G26620		5' resequencing	this study
	CACTTTTGTACTCGTTGTACTAG
MG643-644	GCTCTCTTGGTACTCAAATTTCTG	AT4G13460		5' resequencing	this study
	ATGGTCATTTAATGCGGTGAG
MG645-646	cagttacactgttacaggcatat	AT5G60760		5' resequencing	this study
	gacaaacgttacatccatgaac
MG649-650	gcttatatgcctgtaacagtg	AT5G60760		5' resequencing	this study
	tctgttagccgaagtcatcgc
ES1-2	ctgccaatctatccatcgca	AT1G03445	BSU1	validation RT-PCR for MiSeq	this study
	tttggactcctgttccagct
ES3-4	gagatggaagaggggagcaa	AT1G08600	ATRX	validation RT-PCR for MiSeq	this study
	ttccagcaccatcaagttgc
ES5-6	cacgtcaagaatccaaaacc	AT1G22710	ATSUC2	validation RT-PCR for MiSeq	this study
	ggataatcctatccttctcttcc
ES7-8	cctggtactctgaggcgtta	AT1G24190	SIN3	validation RT-PCR for MiSeq	this study
	cggcctctattccatctgtt
ES9-10	aagcggaggaggaaaggaag	AT1G31630	AGL86	validation RT-PCR for MiSeq	this study
	aggaagaggaagggagggat
ES10-11	gaccggtggaagtaagacca	AT1G31640	AGL92	validation RT-PCR for MiSeq	this study
	tcaaaaccaacaagagccgg
ES12-13	tgaaagaatccggaaagctaga	AT1G31650	ATROPGEF14	validation RT-PCR for MiSeq	this study
	acaaaagccataaacgaaaacat
ES14-15	atggagaccgtagtggtgatt	AT1G48910	YUC10	validation RT-PCR for MiSeq	this study
	tgtcaatcccctccaccatc
ES16-17	tggtacctgagcattgacct	AT1G57800	VIM5	validation RT-PCR for MiSeq	this study
	gcttaatatggccacagacctg
ES18-19	cggtcaacattttctgcggt	AT1G60220	OTS1	validation RT-PCR for MiSeq	this study
	gatattctcgaggtgcaaggc
ES20-21	cttccgtgacccaacaacag	AT1G62660		validation RT-PCR for MiSeq	this study
	acccttttgtacatcagcagc
ES22-23	tccatcgaatatttgagcatga	AT1G63010		validation RT-PCR for MiSeq	this study
	atgatgccaattccatagcg
ES24-25	acgagacgaatagcatccagt	AT1G63020	NRPD1a	validation RT-PCR for MiSeq	this study
	aacttcgccgcttctgaatc
ES26-27	cgcagctgactacctctcaa	AT1G72770	HAB1	validation RT-PCR for MiSeq	this study
	gcgaagaacacaacatgaaaaga
ES28-29	tcctcgctcaagattctctca	AT2G02500	MEPCT	validation RT-PCR for MiSeq	this study
	ttcgctattcctggcaaaga
ES30-31	agtgtactggtcgtcccca	AT2G19910		validation RT-PCR for MiSeq	this study
	atctctgaggaccttgctcg
ES32-33	aggctactcaccgacacaat	AT2G32370	HDG3	validation RT-PCR for MiSeq	this study
	tctcagtagttgcaacagagc
ES34-35	gaccaacctatgtgttgtttctt	AT2G34890		validation RT-PCR for MiSeq	this study
	tcacttctctgcttgcctga
ES36-37	tggtctatggtggatggtaga	AT2TE16780		validation RT-PCR for MiSeq	this study
	tctctgctagaccatggatac
ES38-39	agcttctgtgtaagccgtt	AT3G14205		validation RT-PCR for MiSeq	this study
	atcgtacagtgacttgtgaaa
ES40-41	acattaaaactttgtccagaga	AT3G20620		validation RT-PCR for MiSeq	this study
	cgttctacatccagagaaca
ES42-43	tggggaagcgaagaagaact	AT3G51120		validation RT-PCR for MiSeq	this study
	agaagatgcagggttgggta
ES44-45	aggtgttcttccaggtgagg	AT4G05475		validation RT-PCR for MiSeq	this study
	tgttgatctcagccaaggtg
ES46-47	tgtaaatactcgtgatttcgca	AT4G19410		validation RT-PCR for MiSeq	this study
	tgtagtgaagtgaagaaccct
ES48-49	tgtttctctcactctctcttgtt	AT4G23110		validation RT-PCR for MiSeq	this study
	tgcttcttctgtcgaaatcttct
ES50-51	aacatcacaacatcaccact	AT5G35490	MRU1	validation RT-PCR for MiSeq	this study
	gcttcaagaataattgtgggaga
ES52-53	gagggaagttctaaggttgg	AT5G37560		validation RT-PCR for MiSeq	this study
	gccttcacaagtgcatctat
ES54-55	tgaaatcatgagagtgacgca	AT5G61600	ERF104	validation RT-PCR for MiSeq	this study
	cactacaggggagtgagacg
ES56-57	ttttcgaagctttctcaatgt	AT5TE48725		validation RT-PCR for MiSeq	this study
	atgctttcatatgctccca
3’ PCR primer – index 1	AATGATACGGCGACCACCGACAGGTTGGAATTCTCGGGTGCCAAGGAACTCCAGTCACatcacgATCCGACAGGTTCAGAGTTCTACAGTCCGA			small RNA library construction
3’ PCR primer – index 2	AATGATACGGCGACCACCGACAGGTTGGAATTCTCGGGTGCCAAGGAACTCCAGTCACcgatgtATCCGACAGGTTCAGAGTTCTACAGTCCGA			small RNA library construction
3’ PCR primer – index 3	AATGATACGGCGACCACCGACAGGTTGGAATTCTCGGGTGCCAAGGAACTCCAGTCACttaggcATCCGACAGGTTCAGAGTTCTACAGTCCGA			small RNA library construction
3’ PCR primer – index 4	AATGATACGGCGACCACCGACAGGTTGGAATTCTCGGGTGCCAAGGAACTCCAGTCACtgaccaATCCGACAGGTTCAGAGTTCTACAGTCCGA			small RNA library construction
RT / 5' PCR primer	CAAGCAGAAGACGGCATA
lower case indicates barcode sequence
