# Supplementary material for: Natural epigenetic polymorphisms lead to intraspecific variation in Arabidopsis gene imprinting
Source: eLife. 2014 Jul 3;3:e03198. doi: 10.7554/eLife.03198 (PMC4115658; doi:10.7554/eLife.03198)
Supplement: Supplementary file 2. — SNPs used in this study. DOI: http://dx.doi.org/10.7554/eLife.03198.036 [file elife-03198-supp2.xlsx]

## Sheet: Col-Ler SNPs
Chr	start	end	Col>Ler
Chr1	710	711	T>C
Chr1	891	892	T>G
Chr1	10903	10904	A>T
Chr1	32209	32210	T>C
Chr1	37387	37388	G>T
Chr1	71325	71326	G>T
Chr1	71347	71348	C>T
Chr1	88299	88300	C>T
Chr1	90570	90571	A>C
Chr1	90808	90809	A>T
Chr1	90863	90864	A>G
Chr1	96769	96770	C>A
Chr1	97472	97473	C>T
Chr1	100846	100847	T>A
Chr1	100848	100849	C>T
Chr1	103318	103319	G>C
Chr1	105063	105064	C>T
Chr1	106127	106128	T>A
Chr1	106128	106129	T>A
Chr1	108695	108696	A>T
Chr1	109311	109312	A>C
Chr1	109404	109405	G>T
Chr1	109471	109472	T>C
Chr1	109803	109804	T>C
Chr1	109854	109855	C>T
Chr1	109983	109984	T>C
Chr1	110058	110059	T>A
Chr1	111863	111864	G>A
Chr1	112133	112134	A>C
Chr1	112906	112907	G>A
Chr1	114033	114034	G>A
Chr1	114647	114648	T>C
Chr1	114736	114737	A>C
Chr1	114914	114915	T>C
Chr1	115319	115320	T>G
Chr1	115592	115593	T>G
Chr1	116182	116183	G>T
Chr1	117510	117511	C>T
Chr1	117591	117592	C>T
Chr1	119358	119359	T>G
Chr1	119469	119470	A>C
Chr1	119478	119479	C>T
Chr1	120048	120049	C>T
Chr1	120327	120328	C>G
Chr1	121076	121077	T>A
Chr1	121363	121364	G>T
Chr1	122004	122005	C>G
Chr1	122808	122809	G>A
Chr1	123911	123912	C>A
Chr1	124466	124467	G>A
Chr1	126608	126609	A>G
Chr1	127092	127093	T>C
Chr1	129670	129671	C>G
Chr1	129840	129841	T>A
Chr1	135852	135853	C>G
Chr1	136587	136588	A>T
Chr1	140410	140411	C>A
Chr1	146181	146182	A>G
Chr1	146219	146220	T>G
Chr1	146279	146280	A>C
Chr1	146733	146734	A>T
Chr1	151616	151617	A>G
Chr1	153231	153232	T>A
Chr1	154678	154679	A>C
Chr1	157406	157407	T>C
Chr1	158553	158554	G>A
Chr1	158679	158680	T>G
Chr1	158841	158842	A>T
Chr1	159121	159122	T>G
Chr1	159433	159434	T>A
Chr1	159940	159941	G>A
Chr1	160514	160515	C>T
Chr1	161526	161527	G>A
Chr1	162615	162616	A>T
Chr1	163491	163492	A>G
Chr1	163503	163504	C>T
Chr1	163568	163569	C>A
Chr1	164374	164375	T>A
Chr1	164392	164393	C>G
Chr1	164422	164423	C>G
Chr1	164431	164432	A>T
Chr1	164473	164474	G>A
Chr1	165058	165059	T>C
Chr1	165929	165930	C>G
Chr1	166849	166850	G>T
Chr1	168699	168700	T>A
Chr1	169428	169429	A>T
Chr1	170259	170260	C>T
Chr1	170727	170728	C>G
Chr1	171249	171250	A>T
Chr1	171412	171413	G>A
Chr1	171537	171538	A>G
Chr1	171572	171573	G>A
Chr1	171609	171610	A>G
Chr1	171610	171611	A>T
Chr1	171663	171664	T>C
Chr1	171735	171736	C>G
Chr1	171771	171772	A>G
Chr1	171923	171924	A>T
Chr1	172052	172053	G>A
Chr1	172964	172965	A>G
Chr1	173041	173042	C>G
Chr1	173156	173157	C>T
Chr1	173161	173162	T>G
Chr1	173530	173531	C>G
Chr1	173962	173963	T>A
Chr1	174086	174087	T>A
Chr1	174328	174329	C>A
Chr1	174815	174816	C>T
Chr1	178455	178456	A>G
Chr1	179174	179175	C>T
Chr1	179752	179753	C>A
Chr1	180811	180812	C>T
Chr1	180815	180816	T>A
Chr1	181260	181261	T>G
Chr1	182056	182057	C>G
Chr1	183622	183623	T>A
Chr1	207855	207856	A>G
Chr1	210318	210319	A>G
Chr1	266253	266254	T>C
Chr1	266732	266733	G>T
Chr1	266849	266850	G>T
Chr1	266942	266943	G>C
Chr1	267351	267352	C>T
Chr1	267587	267588	C>G
Chr1	267612	267613	C>T
Chr1	267852	267853	G>C
Chr1	267924	267925	C>A
Chr1	267932	267933	A>G
Chr1	267981	267982	A>T
Chr1	269282	269283	T>G
Chr1	269523	269524	C>T
Chr1	269546	269547	C>T
Chr1	269627	269628	G>A
Chr1	269641	269642	C>G
Chr1	269679	269680	C>T
Chr1	269696	269697	C>G
Chr1	270146	270147	G>T
Chr1	270201	270202	A>T
Chr1	270457	270458	G>C
Chr1	270844	270845	T>C
Chr1	271049	271050	G>C
Chr1	271074	271075	A>T
Chr1	271415	271416	T>C
Chr1	273713	273714	G>A
Chr1	274628	274629	T>A
Chr1	275284	275285	T>C
Chr1	275503	275504	A>C
Chr1	275623	275624	C>T
Chr1	275937	275938	T>G
Chr1	277658	277659	T>A
Chr1	277846	277847	A>T
Chr1	278319	278320	G>A
Chr1	280583	280584	A>C
Chr1	281264	281265	G>A
Chr1	281932	281933	G>C
Chr1	283722	283723	T>G
Chr1	284093	284094	A>C
Chr1	284814	284815	T>C
Chr1	284903	284904	G>A
Chr1	285110	285111	G>A
Chr1	285728	285729	A>G
Chr1	285819	285820	C>G
Chr1	286028	286029	A>C
Chr1	287159	287160	C>T
Chr1	287555	287556	G>A
Chr1	288547	288548	G>A
Chr1	289259	289260	T>C
Chr1	289856	289857	G>A
Chr1	290688	290689	C>G
Chr1	290787	290788	T>G
Chr1	291007	291008	C>A
Chr1	291134	291135	T>C
Chr1	291135	291136	A>T
Chr1	291362	291363	A>T
Chr1	291736	291737	T>C
Chr1	291758	291759	A>T
Chr1	291764	291765	T>C
Chr1	291795	291796	A>G
Chr1	291813	291814	A>T
Chr1	291869	291870	A>G
Chr1	291895	291896	A>G
Chr1	291897	291898	G>A
Chr1	291992	291993	C>T
Chr1	292109	292110	A>C
Chr1	292276	292277	T>C
Chr1	292277	292278	C>A
Chr1	292343	292344	A>C
Chr1	292380	292381	C>T
Chr1	292386	292387	T>C
Chr1	292494	292495	T>C
Chr1	292519	292520	A>G
Chr1	292573	292574	T>C
Chr1	292580	292581	G>A
Chr1	292665	292666	A>G
Chr1	292670	292671	C>T
Chr1	292895	292896	T>A
Chr1	293312	293313	A>C
Chr1	293387	293388	A>T
Chr1	294968	294969	T>C
Chr1	301464	301465	T>A
Chr1	301586	301587	G>T
Chr1	306461	306462	G>T
Chr1	309786	309787	G>A
Chr1	314436	314437	T>A
Chr1	371971	371972	T>C
Chr1	372674	372675	G>A
Chr1	377063	377064	T>C
Chr1	384703	384704	A>T
Chr1	387223	387224	A>T
Chr1	387894	387895	T>A
Chr1	432546	432547	T>A
Chr1	440563	440564	T>A
Chr1	445270	445271	C>T
Chr1	446881	446882	T>C
Chr1	447071	447072	A>G
Chr1	449559	449560	G>C
Chr1	450465	450466	A>G
Chr1	452717	452718	G>C
Chr1	453166	453167	A>T
Chr1	453279	453280	G>C
Chr1	453651	453652	T>C
Chr1	454145	454146	A>G
Chr1	454259	454260	T>A
Chr1	456626	456627	C>T
Chr1	458078	458079	C>G
Chr1	460275	460276	A>T
Chr1	461326	461327	T>C
Chr1	461370	461371	C>A
Chr1	462848	462849	G>A
Chr1	464074	464075	T>C
Chr1	464102	464103	G>A
Chr1	464908	464909	A>G
Chr1	464928	464929	G>A
Chr1	465817	465818	G>A
Chr1	467139	467140	G>T
Chr1	467516	467517	C>G
Chr1	468403	468404	G>A
Chr1	468497	468498	A>T
Chr1	468845	468846	G>A
Chr1	468848	468849	T>A
Chr1	469336	469337	T>C
Chr1	469547	469548	T>G
Chr1	469580	469581	T>A
Chr1	478207	478208	G>C
Chr1	479431	479432	T>C
Chr1	483187	483188	A>G
Chr1	485241	485242	C>T
Chr1	485401	485402	C>A
Chr1	489091	489092	T>A
Chr1	502176	502177	T>A
Chr1	502177	502178	T>A
Chr1	523867	523868	A>G
Chr1	560550	560551	T>A
Chr1	563366	563367	T>C
Chr1	563545	563546	G>C
Chr1	566940	566941	A>G
Chr1	567067	567068	G>C
Chr1	567210	567211	A>T
Chr1	567456	567457	T>C
Chr1	567666	567667	G>A
Chr1	567770	567771	A>T
Chr1	567813	567814	G>C
Chr1	567818	567819	A>C
Chr1	568284	568285	G>T
Chr1	568310	568311	C>T
Chr1	568340	568341	T>C
Chr1	568350	568351	T>C
Chr1	568765	568766	C>G
Chr1	569172	569173	G>C
Chr1	569199	569200	T>A
Chr1	569203	569204	C>G
Chr1	569240	569241	A>G
Chr1	569256	569257	G>T
Chr1	569268	569269	C>G
Chr1	569289	569290	C>T
Chr1	569485	569486	A>G
Chr1	569510	569511	C>T
Chr1	569577	569578	C>A
Chr1	569638	569639	T>G
Chr1	569660	569661	T>C
Chr1	569667	569668	T>C
Chr1	569714	569715	T>C
Chr1	569886	569887	C>A
Chr1	570156	570157	G>A
Chr1	570754	570755	A>C
Chr1	570799	570800	A>G
Chr1	571283	571284	C>A
Chr1	571419	571420	A>G
Chr1	571610	571611	A>T
Chr1	571630	571631	A>T
Chr1	571637	571638	C>A
Chr1	571954	571955	G>C
Chr1	572052	572053	T>G
Chr1	572062	572063	C>T
Chr1	572327	572328	G>A
Chr1	573098	573099	A>C
Chr1	573557	573558	C>G
Chr1	573658	573659	T>C
Chr1	574103	574104	G>A
Chr1	574161	574162	T>C
Chr1	574453	574454	A>G
Chr1	574530	574531	T>G
Chr1	574602	574603	T>C
Chr1	575472	575473	T>C
Chr1	575622	575623	G>A
Chr1	576107	576108	T>A
Chr1	576108	576109	G>A
Chr1	576345	576346	C>T
Chr1	577322	577323	G>A
Chr1	577627	577628	C>T
Chr1	577896	577897	C>G
Chr1	579883	579884	C>T
Chr1	580151	580152	G>T
Chr1	580767	580768	T>C
Chr1	580778	580779	T>A
Chr1	580913	580914	A>T
Chr1	580943	580944	A>G
Chr1	580975	580976	A>C
Chr1	581392	581393	G>C
Chr1	581475	581476	C>G
Chr1	581989	581990	G>C
Chr1	582037	582038	T>G
Chr1	582038	582039	G>T
Chr1	582135	582136	T>C
Chr1	582165	582166	G>C
Chr1	582190	582191	A>G
Chr1	582224	582225	A>G
Chr1	582300	582301	T>G
Chr1	582357	582358	T>C
Chr1	582378	582379	T>G
Chr1	582379	582380	C>A
Chr1	582419	582420	G>C
Chr1	582612	582613	G>A
Chr1	582691	582692	G>A
Chr1	582804	582805	G>C
Chr1	583716	583717	G>T
Chr1	584718	584719	G>A
Chr1	584727	584728	T>C
Chr1	585100	585101	A>G
Chr1	585703	585704	T>A
Chr1	585760	585761	A>G
Chr1	586413	586414	T>A
Chr1	586940	586941	G>A
Chr1	587093	587094	C>T
Chr1	587231	587232	A>G
Chr1	587242	587243	A>T
Chr1	587243	587244	A>T
Chr1	587278	587279	G>A
Chr1	587292	587293	C>T
Chr1	587295	587296	A>T
Chr1	587321	587322	A>T
Chr1	588056	588057	T>C
Chr1	588116	588117	G>C
Chr1	588210	588211	C>T
Chr1	588263	588264	A>G
Chr1	588273	588274	G>A
Chr1	589687	589688	G>A
Chr1	589771	589772	A>G
Chr1	589795	589796	C>G
Chr1	589796	589797	T>C
Chr1	590335	590336	A>G
Chr1	590902	590903	G>C
Chr1	591179	591180	A>T
Chr1	591491	591492	G>A
Chr1	592012	592013	T>A
Chr1	592575	592576	A>T
Chr1	592596	592597	A>G
Chr1	592866	592867	G>A
Chr1	592889	592890	A>G
Chr1	592938	592939	A>G
Chr1	593980	593981	G>A
Chr1	594165	594166	C>T
Chr1	594445	594446	C>G
Chr1	594567	594568	C>A
Chr1	596553	596554	T>C
Chr1	599236	599237	C>T
Chr1	599371	599372	T>A
Chr1	599729	599730	T>C
Chr1	602134	602135	A>G
Chr1	602161	602162	T>A
Chr1	603240	603241	T>G
Chr1	604364	604365	T>G
Chr1	604369	604370	G>C
Chr1	604663	604664	T>C
Chr1	605175	605176	A>T
Chr1	605241	605242	T>G
Chr1	605447	605448	A>G
Chr1	606018	606019	T>G
Chr1	606354	606355	A>T
Chr1	606484	606485	A>G
Chr1	606578	606579	C>T
Chr1	606584	606585	C>T
Chr1	607051	607052	C>A
Chr1	607492	607493	T>C
Chr1	607548	607549	C>A
Chr1	607558	607559	A>G
Chr1	607593	607594	G>C
Chr1	607686	607687	C>T
Chr1	607719	607720	G>A
Chr1	607734	607735	G>A
Chr1	607818	607819	T>C
Chr1	607833	607834	A>T
Chr1	607875	607876	A>T
Chr1	607899	607900	G>A
Chr1	608067	608068	G>C
Chr1	608481	608482	C>G
Chr1	608511	608512	T>A
Chr1	608888	608889	T>A
Chr1	608965	608966	C>G
Chr1	608966	608967	A>C
Chr1	609076	609077	C>T
Chr1	609093	609094	G>A
Chr1	609158	609159	T>A
Chr1	609196	609197	C>A
Chr1	609248	609249	T>C
Chr1	609268	609269	C>T
Chr1	609303	609304	A>G
Chr1	609310	609311	G>A
Chr1	609445	609446	G>A
Chr1	609793	609794	A>G
Chr1	609820	609821	A>T
Chr1	609828	609829	T>G
Chr1	610188	610189	G>A
Chr1	611127	611128	C>A
Chr1	612350	612351	A>T
Chr1	612386	612387	C>G
Chr1	612934	612935	G>A
Chr1	612951	612952	C>T
Chr1	614272	614273	G>T
Chr1	614976	614977	C>A
Chr1	615606	615607	G>C
Chr1	615615	615616	T>A
Chr1	615953	615954	C>T
Chr1	616981	616982	C>T
Chr1	617881	617882	A>G
Chr1	618451	618452	T>C
Chr1	623046	623047	G>T
Chr1	623463	623464	G>A
Chr1	624528	624529	C>T
Chr1	624716	624717	T>C
Chr1	625270	625271	C>A
Chr1	625300	625301	A>C
Chr1	625488	625489	C>G
Chr1	625969	625970	A>G
Chr1	626196	626197	T>A
Chr1	626350	626351	G>A
Chr1	627029	627030	T>A
Chr1	627061	627062	T>C
Chr1	627924	627925	G>T
Chr1	628572	628573	G>A
Chr1	628629	628630	C>G
Chr1	630456	630457	C>T
Chr1	631362	631363	A>G
Chr1	631900	631901	T>C
Chr1	633511	633512	A>T
Chr1	633693	633694	T>C
Chr1	634258	634259	G>T
Chr1	634553	634554	T>C
Chr1	634560	634561	G>A
Chr1	634563	634564	A>T
Chr1	634638	634639	G>A
Chr1	634836	634837	T>G
Chr1	635669	635670	A>C
Chr1	636765	636766	A>T
Chr1	636787	636788	T>C
Chr1	636916	636917	A>G
Chr1	637915	637916	C>T
Chr1	637951	637952	A>T
Chr1	638155	638156	G>A
Chr1	638571	638572	G>C
Chr1	638652	638653	A>G
Chr1	638718	638719	C>A
Chr1	641674	641675	T>C
Chr1	642567	642568	A>T
Chr1	644285	644286	T>C
Chr1	644769	644770	G>C
Chr1	645370	645371	T>A
Chr1	645419	645420	A>G
Chr1	645599	645600	T>C
Chr1	645618	645619	C>T
Chr1	645623	645624	G>C
Chr1	645636	645637	G>A
Chr1	646046	646047	A>T
Chr1	646052	646053	T>A
Chr1	646105	646106	G>T
Chr1	646491	646492	A>G
Chr1	646557	646558	G>A
Chr1	646602	646603	G>A
Chr1	647032	647033	A>C
Chr1	647283	647284	T>A
Chr1	647683	647684	A>C
Chr1	647787	647788	A>T
Chr1	648155	648156	C>G
Chr1	649159	649160	T>C
Chr1	649787	649788	A>T
Chr1	650323	650324	T>G
Chr1	650854	650855	G>C
Chr1	652280	652281	G>A
Chr1	652304	652305	C>T
Chr1	652490	652491	T>G
Chr1	652491	652492	T>C
Chr1	653164	653165	A>T
Chr1	655638	655639	C>A
Chr1	655834	655835	G>A
Chr1	658066	658067	A>G
Chr1	658268	658269	A>C
Chr1	658412	658413	C>T
Chr1	658673	658674	C>A
Chr1	658766	658767	T>A
Chr1	658912	658913	A>G
Chr1	658927	658928	A>G
Chr1	660533	660534	T>C
Chr1	660943	660944	T>C
Chr1	661249	661250	C>A
Chr1	661265	661266	T>G
Chr1	661960	661961	A>T
Chr1	662005	662006	T>C
Chr1	662015	662016	T>G
Chr1	662029	662030	T>A
Chr1	662927	662928	T>G
Chr1	662993	662994	A>T
Chr1	663037	663038	A>T
Chr1	663521	663522	T>G
Chr1	663821	663822	C>T
Chr1	663873	663874	T>G
Chr1	664106	664107	C>T
Chr1	664109	664110	G>C
Chr1	664121	664122	T>C
Chr1	664140	664141	A>G
Chr1	664165	664166	C>T
Chr1	664168	664169	G>T
Chr1	664251	664252	A>G
Chr1	664402	664403	T>G
Chr1	664463	664464	G>A
Chr1	664678	664679	C>T
Chr1	664683	664684	T>A
Chr1	664922	664923	C>A
Chr1	665022	665023	T>G
Chr1	665063	665064	T>C
Chr1	665080	665081	T>G
Chr1	665122	665123	A>T
Chr1	666157	666158	A>G
Chr1	669946	669947	T>G
Chr1	670002	670003	T>A
Chr1	670131	670132	A>G
Chr1	670445	670446	A>C
Chr1	670452	670453	C>T
Chr1	670623	670624	G>A
Chr1	670657	670658	A>G
Chr1	671311	671312	C>G
Chr1	671910	671911	C>A
Chr1	672328	672329	T>G
Chr1	672453	672454	G>A
Chr1	672668	672669	T>C
Chr1	673472	673473	G>A
Chr1	673555	673556	T>C
Chr1	673625	673626	A>G
Chr1	674198	674199	G>T
Chr1	674585	674586	G>A
Chr1	674878	674879	G>A
Chr1	675577	675578	T>C
Chr1	676194	676195	T>C
Chr1	676354	676355	A>G
Chr1	676428	676429	G>A
Chr1	676901	676902	T>A
Chr1	676924	676925	C>T
Chr1	677149	677150	G>A
Chr1	677969	677970	A>G
Chr1	678223	678224	T>G
Chr1	678327	678328	T>C
Chr1	678527	678528	T>C
Chr1	679339	679340	T>G
Chr1	679900	679901	G>A
Chr1	680182	680183	G>A
Chr1	685778	685779	G>A
Chr1	687359	687360	G>A
Chr1	696214	696215	C>T
Chr1	696221	696222	T>A
Chr1	696277	696278	A>C
Chr1	696288	696289	A>C
Chr1	697446	697447	C>A
Chr1	697466	697467	C>G
Chr1	697803	697804	T>A
Chr1	698952	698953	G>T
Chr1	700030	700031	T>C
Chr1	700613	700614	G>C
Chr1	700792	700793	T>G
Chr1	701106	701107	G>C
Chr1	701731	701732	A>C
Chr1	703513	703514	G>A
Chr1	703910	703911	G>C
Chr1	705222	705223	C>G
Chr1	706919	706920	A>C
Chr1	708522	708523	T>C
Chr1	709054	709055	T>A
Chr1	709075	709076	A>G
Chr1	709475	709476	C>G
Chr1	709477	709478	A>T
Chr1	709496	709497	C>T
Chr1	709499	709500	A>T
Chr1	709551	709552	C>A
Chr1	709623	709624	T>G
Chr1	710165	710166	C>A
Chr1	710466	710467	T>C
Chr1	710496	710497	A>G
Chr1	710581	710582	T>A
Chr1	711698	711699	G>A
Chr1	711726	711727	A>G
Chr1	711811	711812	T>G
Chr1	711955	711956	C>T
Chr1	712014	712015	T>C
Chr1	712095	712096	A>T
Chr1	712129	712130	C>T
Chr1	712276	712277	G>T
Chr1	712303	712304	T>G
Chr1	715570	715571	T>C
Chr1	719086	719087	G>A
Chr1	721575	721576	C>A
Chr1	723058	723059	C>T
Chr1	723418	723419	G>A
Chr1	725621	725622	C>T
Chr1	725961	725962	C>T
Chr1	727525	727526	T>C
Chr1	727638	727639	C>T
Chr1	727954	727955	A>T
Chr1	728903	728904	C>T
Chr1	730460	730461	T>G
Chr1	730830	730831	T>C
Chr1	731916	731917	C>G
Chr1	732818	732819	T>G
Chr1	732955	732956	A>G
Chr1	733045	733046	T>C
Chr1	734157	734158	T>C
Chr1	736040	736041	C>G
Chr1	737481	737482	T>A
Chr1	737576	737577	G>A
Chr1	737716	737717	G>A
Chr1	738654	738655	T>G
Chr1	739324	739325	A>G
Chr1	739331	739332	C>A
Chr1	740669	740670	T>G
Chr1	741101	741102	C>A
Chr1	741799	741800	G>T
Chr1	742421	742422	G>A
Chr1	742473	742474	C>T
Chr1	742490	742491	G>T
Chr1	743177	743178	A>G
Chr1	744024	744025	A>T
Chr1	746376	746377	G>C
Chr1	747177	747178	A>C
Chr1	747821	747822	C>A
Chr1	748145	748146	C>A
Chr1	748252	748253	T>C
Chr1	748325	748326	T>C
Chr1	748720	748721	C>A
Chr1	749778	749779	T>C
Chr1	750423	750424	C>T
Chr1	750925	750926	C>A
Chr1	751246	751247	A>G
Chr1	751395	751396	A>G
Chr1	751403	751404	A>T
Chr1	751660	751661	A>T
Chr1	752640	752641	A>C
Chr1	752926	752927	T>C
Chr1	753479	753480	A>T
Chr1	755398	755399	G>A
Chr1	755431	755432	A>G
Chr1	757831	757832	T>A
Chr1	758185	758186	C>T
Chr1	758191	758192	C>T
Chr1	758273	758274	A>C
Chr1	758572	758573	G>C
Chr1	760740	760741	C>G
Chr1	760759	760760	G>T
Chr1	762200	762201	T>C
Chr1	762344	762345	C>T
Chr1	762832	762833	G>A
Chr1	762841	762842	C>T
Chr1	762874	762875	T>G
Chr1	763440	763441	C>T
Chr1	763690	763691	C>T
Chr1	764115	764116	G>A
Chr1	764300	764301	A>G
Chr1	764303	764304	G>T
Chr1	764701	764702	G>A
Chr1	765073	765074	A>G
Chr1	765074	765075	A>C
Chr1	765173	765174	T>C
Chr1	765611	765612	G>T
Chr1	765717	765718	G>T
Chr1	766775	766776	A>T
Chr1	766915	766916	C>T
Chr1	767815	767816	C>T
Chr1	767845	767846	T>C
Chr1	767851	767852	G>C
Chr1	767907	767908	A>C
Chr1	768160	768161	C>T
Chr1	768538	768539	T>C
Chr1	768560	768561	G>C
Chr1	768701	768702	G>C
Chr1	768864	768865	A>T
Chr1	769274	769275	A>G
Chr1	769456	769457	G>A
Chr1	769499	769500	G>A
Chr1	769551	769552	G>A
Chr1	769556	769557	C>A
Chr1	769672	769673	A>T
Chr1	769971	769972	G>A
Chr1	770081	770082	C>A
Chr1	770281	770282	T>G
Chr1	770561	770562	A>C
Chr1	770795	770796	G>A
Chr1	770917	770918	A>G
Chr1	770962	770963	C>G
Chr1	771092	771093	G>A
Chr1	771133	771134	T>A
Chr1	771816	771817	T>A
Chr1	771861	771862	A>T
Chr1	771890	771891	T>A
Chr1	772033	772034	G>A
Chr1	772302	772303	C>G
Chr1	772457	772458	A>G
Chr1	773422	773423	C>T
Chr1	775233	775234	T>G
Chr1	775393	775394	T>C
Chr1	775517	775518	G>C
Chr1	775648	775649	T>G
Chr1	775704	775705	C>G
Chr1	779046	779047	A>C
Chr1	779396	779397	G>A
Chr1	779881	779882	A>C
Chr1	780155	780156	T>A
Chr1	780670	780671	G>T
Chr1	782010	782011	G>A
Chr1	782193	782194	G>T
Chr1	782254	782255	A>G
Chr1	782428	782429	A>G
Chr1	782614	782615	T>C
Chr1	783308	783309	A>G
Chr1	783498	783499	A>G
Chr1	784381	784382	G>C
Chr1	784395	784396	T>A
Chr1	784490	784491	G>T
Chr1	784916	784917	C>T
Chr1	784930	784931	A>G
Chr1	785447	785448	T>C
Chr1	797321	797322	A>G
Chr1	810707	810708	A>T
Chr1	834959	834960	A>T
Chr1	834961	834962	A>T
Chr1	844412	844413	C>T
Chr1	844416	844417	T>C
Chr1	850464	850465	G>C
Chr1	858096	858097	C>G
Chr1	922672	922673	T>A
Chr1	929189	929190	G>T
Chr1	929190	929191	G>T
Chr1	968963	968964	C>G
Chr1	986718	986719	T>A
Chr1	987431	987432	A>T
Chr1	993409	993410	G>T
Chr1	1064220	1064221	A>G
Chr1	1065036	1065037	A>G
Chr1	1065531	1065532	C>T
Chr1	1067877	1067878	C>T
Chr1	1068043	1068044	G>A
Chr1	1070460	1070461	G>A
Chr1	1070909	1070910	G>T
Chr1	1071782	1071783	G>A
Chr1	1072171	1072172	A>G
Chr1	1072313	1072314	A>G
Chr1	1072338	1072339	G>T
Chr1	1073160	1073161	T>C
Chr1	1075692	1075693	C>T
Chr1	1076504	1076505	C>G
Chr1	1079643	1079644	C>A
Chr1	1080775	1080776	A>G
Chr1	1080834	1080835	G>C
Chr1	1083512	1083513	T>C
Chr1	1084300	1084301	G>A
Chr1	1084434	1084435	G>A
Chr1	1085443	1085444	G>A
Chr1	1086130	1086131	C>G
Chr1	1086253	1086254	T>A
Chr1	1086986	1086987	G>T
Chr1	1087623	1087624	T>C
Chr1	1089124	1089125	A>G
Chr1	1089590	1089591	C>T
Chr1	1090016	1090017	C>T
Chr1	1091588	1091589	G>A
Chr1	1092048	1092049	T>C
Chr1	1096499	1096500	T>A
Chr1	1096638	1096639	T>A
Chr1	1097382	1097383	G>T
Chr1	1097553	1097554	A>G
Chr1	1098581	1098582	C>T
Chr1	1099221	1099222	C>T
Chr1	1100080	1100081	A>G
Chr1	1100092	1100093	T>C
Chr1	1100350	1100351	A>G
Chr1	1100494	1100495	A>C
Chr1	1101168	1101169	C>T
Chr1	1102313	1102314	C>T
Chr1	1102329	1102330	G>C
Chr1	1103120	1103121	C>T
Chr1	1104249	1104250	G>C
Chr1	1105327	1105328	G>A
Chr1	1105666	1105667	T>A
Chr1	1108374	1108375	C>T
Chr1	1108388	1108389	T>A
Chr1	1108600	1108601	C>T
Chr1	1108811	1108812	T>C
Chr1	1109039	1109040	A>C
Chr1	1110390	1110391	C>T
Chr1	1111665	1111666	A>G
Chr1	1112595	1112596	A>G
Chr1	1114444	1114445	T>A
Chr1	1116176	1116177	T>G
Chr1	1117157	1117158	C>T
Chr1	1119661	1119662	A>G
Chr1	1119771	1119772	A>T
Chr1	1120347	1120348	G>A
Chr1	1120668	1120669	A>G
Chr1	1121218	1121219	G>A
Chr1	1121360	1121361	T>A
Chr1	1121518	1121519	A>C
Chr1	1123531	1123532	G>T
Chr1	1123729	1123730	C>G
Chr1	1123730	1123731	T>G
Chr1	1123879	1123880	C>T
Chr1	1123924	1123925	A>T
Chr1	1124878	1124879	C>T
Chr1	1131717	1131718	C>T
Chr1	1132169	1132170	G>A
Chr1	1132212	1132213	A>T
Chr1	1132613	1132614	C>A
Chr1	1132696	1132697	C>T
Chr1	1133098	1133099	T>C
Chr1	1133185	1133186	G>A
Chr1	1133544	1133545	T>A
Chr1	1133545	1133546	T>A
Chr1	1133546	1133547	T>A
Chr1	1133744	1133745	T>G
Chr1	1133862	1133863	C>T
Chr1	1134229	1134230	T>C
Chr1	1134413	1134414	T>C
Chr1	1134438	1134439	C>T
Chr1	1134877	1134878	C>T
Chr1	1135187	1135188	A>C
Chr1	1135458	1135459	C>T
Chr1	1135861	1135862	A>T
Chr1	1136069	1136070	A>T
Chr1	1137317	1137318	G>A
Chr1	1138097	1138098	C>A
Chr1	1138903	1138904	A>G
Chr1	1139360	1139361	G>A
Chr1	1139599	1139600	T>G
Chr1	1139615	1139616	T>A
Chr1	1139954	1139955	T>C
Chr1	1140743	1140744	G>A
Chr1	1140795	1140796	A>C
Chr1	1141453	1141454	G>A
Chr1	1141458	1141459	G>A
Chr1	1141505	1141506	C>T
Chr1	1141602	1141603	T>A
Chr1	1141641	1141642	A>T
Chr1	1141662	1141663	C>A
Chr1	1141820	1141821	G>A
Chr1	1141857	1141858	A>G
Chr1	1142025	1142026	T>C
Chr1	1142126	1142127	C>T
Chr1	1142224	1142225	A>G
Chr1	1142245	1142246	A>T
Chr1	1142250	1142251	G>A
Chr1	1142263	1142264	A>G
Chr1	1142290	1142291	G>A
Chr1	1142346	1142347	A>T
Chr1	1142380	1142381	T>C
Chr1	1142382	1142383	C>A
Chr1	1142412	1142413	T>A
Chr1	1142440	1142441	G>C
Chr1	1142445	1142446	G>T
Chr1	1142450	1142451	G>C
Chr1	1142473	1142474	T>G
Chr1	1142490	1142491	G>A
Chr1	1142511	1142512	A>T
Chr1	1142533	1142534	A>C
Chr1	1142902	1142903	G>A
Chr1	1142971	1142972	A>T
Chr1	1143016	1143017	C>T
Chr1	1143290	1143291	G>A
Chr1	1143336	1143337	A>G
Chr1	1143442	1143443	C>T
Chr1	1143493	1143494	C>T
Chr1	1143652	1143653	G>T
Chr1	1143831	1143832	A>C
Chr1	1144060	1144061	A>G
Chr1	1144621	1144622	G>T
Chr1	1144735	1144736	G>A
Chr1	1145009	1145010	C>G
Chr1	1146912	1146913	A>G
Chr1	1147536	1147537	A>G
Chr1	1148268	1148269	G>A
Chr1	1148419	1148420	A>T
Chr1	1148772	1148773	T>A
Chr1	1150960	1150961	C>A
Chr1	1153525	1153526	T>C
Chr1	1154105	1154106	T>C
Chr1	1158464	1158465	A>C
Chr1	1158516	1158517	T>C
Chr1	1158540	1158541	A>T
Chr1	1158572	1158573	T>C
Chr1	1158753	1158754	T>A
Chr1	1158929	1158930	G>T
Chr1	1158942	1158943	A>G
Chr1	1158965	1158966	T>C
Chr1	1159095	1159096	T>C
Chr1	1159099	1159100	A>T
Chr1	1159158	1159159	A>G
Chr1	1159685	1159686	T>A
Chr1	1159809	1159810	C>G
Chr1	1161420	1161421	A>C
Chr1	1162123	1162124	T>G
Chr1	1162221	1162222	C>T
Chr1	1162323	1162324	A>C
Chr1	1162446	1162447	C>T
Chr1	1163522	1163523	A>T
Chr1	1163841	1163842	G>T
Chr1	1164141	1164142	G>A
Chr1	1164943	1164944	T>C
Chr1	1166203	1166204	T>C
Chr1	1167304	1167305	A>G
Chr1	1167444	1167445	C>A
Chr1	1167519	1167520	T>C
Chr1	1167843	1167844	C>T
Chr1	1167879	1167880	C>T
Chr1	1167880	1167881	T>A
Chr1	1168401	1168402	C>T
Chr1	1168696	1168697	A>G
Chr1	1168739	1168740	C>G
Chr1	1168791	1168792	T>A
Chr1	1168801	1168802	A>T
Chr1	1168964	1168965	G>T
Chr1	1169281	1169282	A>T
Chr1	1169631	1169632	A>T
Chr1	1169853	1169854	T>A
Chr1	1170002	1170003	G>T
Chr1	1170070	1170071	T>G
Chr1	1170148	1170149	C>G
Chr1	1170206	1170207	C>A
Chr1	1170252	1170253	C>T
Chr1	1170254	1170255	C>A
Chr1	1170403	1170404	G>A
Chr1	1170439	1170440	G>A
Chr1	1170478	1170479	C>A
Chr1	1170600	1170601	T>G
Chr1	1170763	1170764	A>G
Chr1	1170969	1170970	A>T
Chr1	1171202	1171203	G>T
Chr1	1171665	1171666	A>T
Chr1	1171667	1171668	T>G
Chr1	1171706	1171707	T>C
Chr1	1171769	1171770	A>G
Chr1	1172094	1172095	G>A
Chr1	1172135	1172136	A>G
Chr1	1172183	1172184	C>T
Chr1	1172763	1172764	A>T
Chr1	1172810	1172811	G>C
Chr1	1172818	1172819	A>T
Chr1	1172819	1172820	A>T
Chr1	1173193	1173194	C>G
Chr1	1173252	1173253	T>C
Chr1	1173273	1173274	G>A
Chr1	1173297	1173298	G>T
Chr1	1173412	1173413	T>C
Chr1	1173417	1173418	T>C
Chr1	1173715	1173716	C>T
Chr1	1174018	1174019	A>C
Chr1	1174169	1174170	T>C
Chr1	1175560	1175561	A>G
Chr1	1175599	1175600	C>T
Chr1	1175772	1175773	C>T
Chr1	1175987	1175988	G>T
Chr1	1176162	1176163	A>T
Chr1	1176541	1176542	C>T
Chr1	1176581	1176582	C>T
Chr1	1176979	1176980	A>G
Chr1	1177911	1177912	A>C
Chr1	1177931	1177932	T>A
Chr1	1178348	1178349	C>G
Chr1	1178607	1178608	A>G
Chr1	1178983	1178984	C>G
Chr1	1179390	1179391	A>T
Chr1	1179959	1179960	A>G
Chr1	1180194	1180195	C>T
Chr1	1180289	1180290	T>G
Chr1	1181111	1181112	A>G
Chr1	1181939	1181940	G>T
Chr1	1182623	1182624	A>T
Chr1	1184092	1184093	G>A
Chr1	1184138	1184139	C>A
Chr1	1184379	1184380	G>A
Chr1	1184489	1184490	T>C
Chr1	1184494	1184495	C>T
Chr1	1184497	1184498	A>G
Chr1	1184568	1184569	T>G
Chr1	1184854	1184855	G>A
Chr1	1184944	1184945	T>A
Chr1	1185046	1185047	T>C
Chr1	1187418	1187419	G>A
Chr1	1187419	1187420	C>A
Chr1	1188433	1188434	A>C
Chr1	1189374	1189375	C>A
Chr1	1189991	1189992	G>A
Chr1	1190702	1190703	A>G
Chr1	1191117	1191118	T>G
Chr1	1191869	1191870	C>A
Chr1	1192120	1192121	A>G
Chr1	1193353	1193354	C>T
Chr1	1193395	1193396	C>T
Chr1	1193671	1193672	G>A
Chr1	1193706	1193707	G>T
Chr1	1193729	1193730	G>C
Chr1	1193735	1193736	G>C
Chr1	1193942	1193943	A>G
Chr1	1193955	1193956	G>T
Chr1	1193956	1193957	G>A
Chr1	1194024	1194025	T>G
Chr1	1194028	1194029	A>G
Chr1	1194157	1194158	T>C
Chr1	1194288	1194289	T>C
Chr1	1195242	1195243	G>A
Chr1	1195271	1195272	C>T
Chr1	1195276	1195277	A>T
Chr1	1195294	1195295	C>A
Chr1	1195338	1195339	T>A
Chr1	1195349	1195350	G>A
Chr1	1195448	1195449	A>G
Chr1	1195473	1195474	C>T
Chr1	1195541	1195542	A>T
Chr1	1195581	1195582	C>T
Chr1	1195655	1195656	T>A
Chr1	1195989	1195990	T>A
Chr1	1196150	1196151	A>T
Chr1	1196202	1196203	C>T
Chr1	1196307	1196308	C>A
Chr1	1196391	1196392	T>C
Chr1	1196419	1196420	A>G
Chr1	1196559	1196560	T>C
Chr1	1196588	1196589	A>G
Chr1	1196639	1196640	A>C
Chr1	1196649	1196650	C>G
Chr1	1196654	1196655	T>A
Chr1	1196675	1196676	C>T
Chr1	1196785	1196786	G>A
Chr1	1196795	1196796	A>G
Chr1	1196820	1196821	C>T
Chr1	1196831	1196832	T>A
Chr1	1196939	1196940	C>G
Chr1	1196959	1196960	G>T
Chr1	1197100	1197101	G>T
Chr1	1197190	1197191	C>G
Chr1	1197457	1197458	C>A
Chr1	1197486	1197487	T>C
Chr1	1198350	1198351	T>G
Chr1	1198528	1198529	A>G
Chr1	1198805	1198806	A>T
Chr1	1199646	1199647	A>C
Chr1	1200320	1200321	T>G
Chr1	1200404	1200405	T>C
Chr1	1201048	1201049	T>C
Chr1	1201324	1201325	G>A
Chr1	1201555	1201556	C>G
Chr1	1203626	1203627	C>G
Chr1	1204548	1204549	C>G
Chr1	1206131	1206132	A>G
Chr1	1206178	1206179	G>A
Chr1	1206668	1206669	T>A
Chr1	1207630	1207631	T>G
Chr1	1207741	1207742	G>A
Chr1	1208420	1208421	C>T
Chr1	1208937	1208938	C>A
Chr1	1209661	1209662	A>C
Chr1	1211715	1211716	G>T
Chr1	1211864	1211865	C>T
Chr1	1212010	1212011	G>A
Chr1	1214102	1214103	T>C
Chr1	1215229	1215230	T>C
Chr1	1215836	1215837	C>A
Chr1	1216557	1216558	C>G
Chr1	1217086	1217087	T>G
Chr1	1217471	1217472	T>G
Chr1	1217631	1217632	A>T
Chr1	1217741	1217742	T>C
Chr1	1217842	1217843	G>A
Chr1	1218273	1218274	A>T
Chr1	1219319	1219320	T>C
Chr1	1219573	1219574	C>A
Chr1	1219979	1219980	T>A
Chr1	1220149	1220150	G>A
Chr1	1220468	1220469	G>C
Chr1	1220516	1220517	G>A
Chr1	1220818	1220819	C>T
Chr1	1221160	1221161	G>C
Chr1	1221313	1221314	A>C
Chr1	1221513	1221514	T>C
Chr1	1222131	1222132	A>C
Chr1	1222325	1222326	G>C
Chr1	1223091	1223092	T>C
Chr1	1223604	1223605	C>T
Chr1	1225410	1225411	C>A
Chr1	1226550	1226551	T>C
Chr1	1226580	1226581	T>C
Chr1	1227492	1227493	T>G
Chr1	1228800	1228801	G>A
Chr1	1228830	1228831	A>T
Chr1	1228907	1228908	C>T
Chr1	1230312	1230313	G>A
Chr1	1232426	1232427	C>A
Chr1	1232578	1232579	A>C
Chr1	1233095	1233096	A>C
Chr1	1233665	1233666	G>A
Chr1	1233666	1233667	G>A
Chr1	1234739	1234740	C>T
Chr1	1236970	1236971	C>T
Chr1	1237151	1237152	T>A
Chr1	1237213	1237214	C>T
Chr1	1237311	1237312	G>A
Chr1	1237494	1237495	A>T
Chr1	1237513	1237514	A>C
Chr1	1238040	1238041	G>T
Chr1	1238376	1238377	G>A
Chr1	1238773	1238774	T>A
Chr1	1238985	1238986	A>C
Chr1	1239975	1239976	G>A
Chr1	1240044	1240045	A>G
Chr1	1240104	1240105	G>A
Chr1	1240139	1240140	A>C
Chr1	1240322	1240323	A>G
Chr1	1241207	1241208	C>G
Chr1	1241921	1241922	G>T
Chr1	1242371	1242372	C>T
Chr1	1242536	1242537	T>G
Chr1	1242549	1242550	C>G
Chr1	1242911	1242912	G>A
Chr1	1242923	1242924	G>A
Chr1	1242976	1242977	G>A
Chr1	1243086	1243087	A>C
Chr1	1243132	1243133	A>G
Chr1	1276615	1276616	T>C
Chr1	1282223	1282224	G>T
Chr1	1282313	1282314	G>C
Chr1	1288786	1288787	A>C
Chr1	1382715	1382716	G>A
Chr1	1423006	1423007	T>A
Chr1	1423644	1423645	C>A
Chr1	1423969	1423970	A>G
Chr1	1424032	1424033	A>T
Chr1	1424043	1424044	A>T
Chr1	1424236	1424237	A>G
Chr1	1424463	1424464	A>G
Chr1	1424527	1424528	A>T
Chr1	1424665	1424666	C>T
Chr1	1424738	1424739	G>T
Chr1	1425644	1425645	T>A
Chr1	1425812	1425813	C>A
Chr1	1426277	1426278	A>G
Chr1	1426357	1426358	A>T
Chr1	1426754	1426755	T>A
Chr1	1428490	1428491	A>T
Chr1	1428569	1428570	A>T
Chr1	1428585	1428586	A>C
Chr1	1428888	1428889	A>T
Chr1	1428946	1428947	G>C
Chr1	1429059	1429060	C>T
Chr1	1429094	1429095	C>T
Chr1	1429167	1429168	G>A
Chr1	1429237	1429238	G>T
Chr1	1429254	1429255	A>G
Chr1	1429295	1429296	C>T
Chr1	1429311	1429312	T>A
Chr1	1429372	1429373	A>G
Chr1	1429385	1429386	G>A
Chr1	1429397	1429398	A>C
Chr1	1429692	1429693	A>G
Chr1	1429840	1429841	G>A
Chr1	1429924	1429925	A>G
Chr1	1429953	1429954	T>C
Chr1	1430178	1430179	T>G
Chr1	1430238	1430239	C>T
Chr1	1431610	1431611	A>T
Chr1	1432740	1432741	T>C
Chr1	1433215	1433216	C>G
Chr1	1433243	1433244	G>A
Chr1	1433382	1433383	A>G
Chr1	1433387	1433388	G>C
Chr1	1433636	1433637	C>T
Chr1	1433783	1433784	T>A
Chr1	1433951	1433952	T>A
Chr1	1435038	1435039	A>G
Chr1	1435247	1435248	C>A
Chr1	1435532	1435533	T>G
Chr1	1435770	1435771	C>G
Chr1	1435845	1435846	G>A
Chr1	1436601	1436602	A>G
Chr1	1436940	1436941	C>A
Chr1	1437297	1437298	T>C
Chr1	1437867	1437868	C>T
Chr1	1438277	1438278	A>T
Chr1	1438308	1438309	A>C
Chr1	1438465	1438466	T>A
Chr1	1438510	1438511	G>C
Chr1	1438583	1438584	A>G
Chr1	1438968	1438969	A>C
Chr1	1439351	1439352	T>G
Chr1	1439447	1439448	T>C
Chr1	1439531	1439532	G>C
Chr1	1439547	1439548	G>C
Chr1	1439581	1439582	T>C
Chr1	1439713	1439714	A>T
Chr1	1439715	1439716	T>C
Chr1	1440075	1440076	T>G
Chr1	1440077	1440078	C>T
Chr1	1440419	1440420	G>C
Chr1	1440665	1440666	G>T
Chr1	1440810	1440811	A>C
Chr1	1440911	1440912	T>C
Chr1	1440914	1440915	G>C
Chr1	1441244	1441245	C>A
Chr1	1441259	1441260	T>C
Chr1	1441261	1441262	A>G
Chr1	1442258	1442259	G>A
Chr1	1444570	1444571	A>C
Chr1	1444871	1444872	A>C
Chr1	1444966	1444967	T>G
Chr1	1445146	1445147	T>G
Chr1	1446989	1446990	G>C
Chr1	1447626	1447627	T>C
Chr1	1447784	1447785	T>G
Chr1	1448114	1448115	G>A
Chr1	1448373	1448374	G>A
Chr1	1449117	1449118	A>C
Chr1	1452332	1452333	G>A
Chr1	1453706	1453707	C>G
Chr1	1453747	1453748	G>T
Chr1	1454989	1454990	G>A
Chr1	1455753	1455754	T>G
Chr1	1456541	1456542	T>C
Chr1	1456862	1456863	A>T
Chr1	1457169	1457170	T>C
Chr1	1457283	1457284	G>A
Chr1	1457805	1457806	G>T
Chr1	1457975	1457976	T>C
Chr1	1458062	1458063	C>A
Chr1	1458158	1458159	A>G
Chr1	1458160	1458161	C>A
Chr1	1458240	1458241	T>A
Chr1	1458324	1458325	C>A
Chr1	1458698	1458699	A>G
Chr1	1458746	1458747	A>T
Chr1	1458804	1458805	G>C
Chr1	1458856	1458857	A>T
Chr1	1458908	1458909	G>A
Chr1	1458925	1458926	C>T
Chr1	1458986	1458987	C>T
Chr1	1459012	1459013	T>A
Chr1	1460491	1460492	G>A
Chr1	1460527	1460528	A>T
Chr1	1460652	1460653	A>T
Chr1	1460854	1460855	C>T
Chr1	1460865	1460866	A>G
Chr1	1461126	1461127	T>C
Chr1	1461285	1461286	A>G
Chr1	1461847	1461848	T>A
Chr1	1461950	1461951	C>A
Chr1	1462210	1462211	A>G
Chr1	1466807	1466808	C>G
Chr1	1467442	1467443	G>A
Chr1	1467779	1467780	C>T
Chr1	1468649	1468650	T>G
Chr1	1469257	1469258	T>G
Chr1	1471350	1471351	G>A
Chr1	1472550	1472551	A>G
Chr1	1473285	1473286	T>C
Chr1	1474514	1474515	G>A
Chr1	1476816	1476817	G>A
Chr1	1477383	1477384	T>C
Chr1	1477814	1477815	C>T
Chr1	1477834	1477835	A>G
Chr1	1477872	1477873	C>T
Chr1	1478437	1478438	A>G
Chr1	1479098	1479099	T>A
Chr1	1479545	1479546	A>T
Chr1	1480906	1480907	T>G
Chr1	1481203	1481204	T>C
Chr1	1481693	1481694	C>T
Chr1	1482742	1482743	T>C
Chr1	1483155	1483156	G>T
Chr1	1484254	1484255	T>C
Chr1	1484381	1484382	T>C
Chr1	1484413	1484414	C>T
Chr1	1484442	1484443	G>A
Chr1	1485290	1485291	T>C
Chr1	1485356	1485357	A>G
Chr1	1485503	1485504	G>A
Chr1	1485506	1485507	A>G
Chr1	1485572	1485573	T>C
Chr1	1485581	1485582	C>T
Chr1	1485590	1485591	G>A
Chr1	1485641	1485642	G>A
Chr1	1486205	1486206	T>C
Chr1	1486502	1486503	C>T
Chr1	1486506	1486507	T>C
Chr1	1486508	1486509	T>C
Chr1	1486565	1486566	C>T
Chr1	1486838	1486839	A>C
Chr1	1486843	1486844	A>G
Chr1	1486865	1486866	C>G
Chr1	1486919	1486920	A>G
Chr1	1486955	1486956	C>A
Chr1	1486957	1486958	A>C
Chr1	1487019	1487020	C>T
Chr1	1487090	1487091	G>A
Chr1	1487150	1487151	T>A
Chr1	1487220	1487221	G>T
Chr1	1487261	1487262	G>T
Chr1	1487436	1487437	C>G
Chr1	1487530	1487531	T>C
Chr1	1487541	1487542	A>C
Chr1	1487575	1487576	T>C
Chr1	1487601	1487602	T>C
Chr1	1487604	1487605	C>A
Chr1	1487684	1487685	A>G
Chr1	1487703	1487704	G>A
Chr1	1487747	1487748	A>C
Chr1	1487849	1487850	C>T
Chr1	1487861	1487862	C>G
Chr1	1487873	1487874	C>T
Chr1	1487927	1487928	G>A
Chr1	1487971	1487972	G>A
Chr1	1488229	1488230	A>G
Chr1	1488310	1488311	C>T
Chr1	1488312	1488313	C>G
Chr1	1488364	1488365	T>A
Chr1	1488401	1488402	T>C
Chr1	1488641	1488642	G>A
Chr1	1489199	1489200	A>C
Chr1	1489235	1489236	C>T
Chr1	1493908	1493909	T>G
Chr1	1494442	1494443	C>A
Chr1	1495109	1495110	T>C
Chr1	1495887	1495888	A>T
Chr1	1496444	1496445	A>G
Chr1	1496605	1496606	T>A
Chr1	1496765	1496766	G>A
Chr1	1497107	1497108	T>A
Chr1	1497122	1497123	G>A
Chr1	1497176	1497177	A>C
Chr1	1497185	1497186	A>T
Chr1	1497233	1497234	C>T
Chr1	1497551	1497552	T>G
Chr1	1502838	1502839	A>G
Chr1	1502859	1502860	C>A
Chr1	1502930	1502931	G>C
Chr1	1502999	1503000	G>A
Chr1	1503743	1503744	A>G
Chr1	1503915	1503916	C>G
Chr1	1503920	1503921	G>A
Chr1	1503925	1503926	A>C
Chr1	1504003	1504004	A>T
Chr1	1504043	1504044	G>C
Chr1	1504090	1504091	C>T
Chr1	1504100	1504101	C>T
Chr1	1504201	1504202	C>A
Chr1	1504251	1504252	G>A
Chr1	1504278	1504279	C>G
Chr1	1504384	1504385	A>T
Chr1	1504450	1504451	A>G
Chr1	1504477	1504478	A>C
Chr1	1504478	1504479	A>G
Chr1	1504508	1504509	T>A
Chr1	1504598	1504599	G>T
Chr1	1504692	1504693	C>T
Chr1	1504736	1504737	G>C
Chr1	1504761	1504762	C>T
Chr1	1504767	1504768	C>T
Chr1	1504816	1504817	A>C
Chr1	1504997	1504998	T>C
Chr1	1505018	1505019	T>G
Chr1	1505083	1505084	C>T
Chr1	1505085	1505086	A>C
Chr1	1505327	1505328	G>T
Chr1	1505377	1505378	T>G
Chr1	1505508	1505509	C>G
Chr1	1505536	1505537	G>T
Chr1	1505554	1505555	T>G
Chr1	1505605	1505606	G>T
Chr1	1505612	1505613	T>C
Chr1	1505724	1505725	T>C
Chr1	1505756	1505757	T>A
Chr1	1505760	1505761	T>A
Chr1	1505795	1505796	G>C
Chr1	1505804	1505805	G>C
Chr1	1505847	1505848	T>C
Chr1	1505856	1505857	T>C
Chr1	1505889	1505890	A>G
Chr1	1505918	1505919	G>C
Chr1	1505922	1505923	T>A
Chr1	1505979	1505980	C>A
Chr1	1506060	1506061	T>C
Chr1	1506081	1506082	A>C
Chr1	1506256	1506257	C>T
Chr1	1506402	1506403	T>A
Chr1	1506405	1506406	C>T
Chr1	1506444	1506445	G>A
Chr1	1506564	1506565	T>C
Chr1	1506777	1506778	T>C
Chr1	1506795	1506796	T>C
Chr1	1506801	1506802	T>C
Chr1	1506921	1506922	A>T
Chr1	1506948	1506949	G>A
Chr1	1506978	1506979	T>C
Chr1	1506993	1506994	T>C
Chr1	1507854	1507855	C>T
Chr1	1508512	1508513	G>A
Chr1	1510013	1510014	C>T
Chr1	1510805	1510806	T>A
Chr1	1511000	1511001	T>C
Chr1	1511273	1511274	C>T
Chr1	1512291	1512292	A>G
Chr1	1514289	1514290	G>A
Chr1	1515062	1515063	T>C
Chr1	1515696	1515697	G>T
Chr1	1517038	1517039	C>G
Chr1	1517819	1517820	T>A
Chr1	1520830	1520831	C>G
Chr1	1524585	1524586	G>C
Chr1	1525411	1525412	A>T
Chr1	1525412	1525413	C>A
Chr1	1525442	1525443	A>G
Chr1	1525467	1525468	T>C
Chr1	1527460	1527461	A>G
Chr1	1527561	1527562	T>C
Chr1	1527973	1527974	T>A
Chr1	1528077	1528078	A>C
Chr1	1528257	1528258	C>T
Chr1	1528270	1528271	T>C
Chr1	1528440	1528441	T>C
Chr1	1528613	1528614	C>T
Chr1	1529027	1529028	A>T
Chr1	1529080	1529081	T>C
Chr1	1529097	1529098	G>T
Chr1	1529105	1529106	G>A
Chr1	1529293	1529294	A>C
Chr1	1529402	1529403	T>A
Chr1	1529543	1529544	A>C
Chr1	1529591	1529592	A>T
Chr1	1529743	1529744	C>G
Chr1	1529879	1529880	T>G
Chr1	1530397	1530398	C>G
Chr1	1530602	1530603	A>C
Chr1	1530837	1530838	T>C
Chr1	1530913	1530914	T>C
Chr1	1534297	1534298	A>C
Chr1	1534320	1534321	G>A
Chr1	1534527	1534528	T>C
Chr1	1534694	1534695	T>A
Chr1	1536066	1536067	G>C
Chr1	1537169	1537170	A>T
Chr1	1538317	1538318	T>C
Chr1	1539268	1539269	A>T
Chr1	1539809	1539810	C>T
Chr1	1541171	1541172	T>C
Chr1	1543644	1543645	T>C
Chr1	1543801	1543802	G>T
Chr1	1543915	1543916	C>G
Chr1	1544237	1544238	T>C
Chr1	1544348	1544349	C>A
Chr1	1544436	1544437	G>A
Chr1	1544493	1544494	G>A
Chr1	1544495	1544496	G>A
Chr1	1544614	1544615	G>A
Chr1	1545524	1545525	G>T
Chr1	1545725	1545726	C>A
Chr1	1545757	1545758	T>A
Chr1	1545816	1545817	G>A
Chr1	1547592	1547593	C>T
Chr1	1547878	1547879	C>A
Chr1	1547905	1547906	A>G
Chr1	1548131	1548132	A>G
Chr1	1548208	1548209	C>G
Chr1	1548318	1548319	T>C
Chr1	1548439	1548440	A>G
Chr1	1549044	1549045	T>C
Chr1	1549146	1549147	A>T
Chr1	1549602	1549603	T>A
Chr1	1549700	1549701	T>G
Chr1	1549754	1549755	T>C
Chr1	1549756	1549757	C>T
Chr1	1549797	1549798	G>C
Chr1	1549820	1549821	A>G
Chr1	1549865	1549866	A>T
Chr1	1549888	1549889	A>T
Chr1	1549949	1549950	G>A
Chr1	1550054	1550055	G>T
Chr1	1550082	1550083	T>A
Chr1	1550121	1550122	C>G
Chr1	1550175	1550176	T>C
Chr1	1550186	1550187	G>T
Chr1	1550350	1550351	A>G
Chr1	1550441	1550442	T>C
Chr1	1550494	1550495	T>A
Chr1	1550654	1550655	A>T
Chr1	1550919	1550920	A>G
Chr1	1552209	1552210	A>G
Chr1	1553244	1553245	G>T
Chr1	1553752	1553753	C>G
Chr1	1553815	1553816	A>T
Chr1	1553949	1553950	G>T
Chr1	1553951	1553952	A>C
Chr1	1554139	1554140	G>T
Chr1	1554252	1554253	A>T
Chr1	1554651	1554652	G>A
Chr1	1554811	1554812	G>T
Chr1	1554853	1554854	C>T
Chr1	1555290	1555291	C>T
Chr1	1555697	1555698	A>T
Chr1	1556006	1556007	A>G
Chr1	1556258	1556259	T>A
Chr1	1557252	1557253	A>G
Chr1	1557525	1557526	G>A
Chr1	1557670	1557671	A>T
Chr1	1559269	1559270	A>T
Chr1	1559603	1559604	A>G
Chr1	1559681	1559682	A>C
Chr1	1559700	1559701	T>A
Chr1	1559763	1559764	C>T
Chr1	1559883	1559884	A>G
Chr1	1559902	1559903	G>A
Chr1	1559903	1559904	T>A
Chr1	1560020	1560021	T>A
Chr1	1560022	1560023	C>T
Chr1	1560071	1560072	G>T
Chr1	1560348	1560349	C>T
Chr1	1560349	1560350	C>T
Chr1	1560356	1560357	A>G
Chr1	1560577	1560578	C>A
Chr1	1560631	1560632	A>G
Chr1	1560696	1560697	C>T
Chr1	1560736	1560737	A>G
Chr1	1560738	1560739	A>G
Chr1	1560759	1560760	A>C
Chr1	1560863	1560864	C>T
Chr1	1560865	1560866	A>T
Chr1	1560935	1560936	G>A
Chr1	1560952	1560953	T>G
Chr1	1560962	1560963	C>T
Chr1	1561031	1561032	T>C
Chr1	1561081	1561082	C>G
Chr1	1561137	1561138	G>A
Chr1	1561139	1561140	A>T
Chr1	1561199	1561200	T>C
Chr1	1561288	1561289	T>A
Chr1	1561298	1561299	C>T
Chr1	1561301	1561302	T>G
Chr1	1561395	1561396	A>G
Chr1	1561422	1561423	A>G
Chr1	1561450	1561451	C>T
Chr1	1561456	1561457	C>T
Chr1	1561497	1561498	A>G
Chr1	1561625	1561626	G>A
Chr1	1561640	1561641	G>A
Chr1	1561670	1561671	C>T
Chr1	1561709	1561710	C>A
Chr1	1562035	1562036	G>A
Chr1	1562049	1562050	C>T
Chr1	1562056	1562057	A>C
Chr1	1562109	1562110	A>C
Chr1	1562201	1562202	T>A
Chr1	1562333	1562334	A>T
Chr1	1562355	1562356	G>A
Chr1	1562402	1562403	T>A
Chr1	1562500	1562501	C>A
Chr1	1562536	1562537	T>G
Chr1	1562548	1562549	A>G
Chr1	1562649	1562650	T>C
Chr1	1562673	1562674	T>C
Chr1	1562682	1562683	G>C
Chr1	1562789	1562790	G>T
Chr1	1562807	1562808	G>A
Chr1	1562883	1562884	T>C
Chr1	1562898	1562899	G>C
Chr1	1562914	1562915	T>C
Chr1	1562926	1562927	A>C
Chr1	1562938	1562939	T>G
Chr1	1562976	1562977	G>C
Chr1	1562997	1562998	T>A
Chr1	1563047	1563048	T>C
Chr1	1563100	1563101	A>G
Chr1	1563159	1563160	A>G
Chr1	1563175	1563176	T>G
Chr1	1563184	1563185	G>A
Chr1	1563206	1563207	G>C
Chr1	1563272	1563273	A>G
Chr1	1563339	1563340	C>A
Chr1	1563358	1563359	T>A
Chr1	1563382	1563383	T>C
Chr1	1563401	1563402	G>A
Chr1	1563458	1563459	A>T
Chr1	1563670	1563671	T>G
Chr1	1563752	1563753	G>A
Chr1	1563756	1563757	T>C
Chr1	1563866	1563867	T>C
Chr1	1563874	1563875	C>A
Chr1	1563911	1563912	A>T
Chr1	1563929	1563930	T>G
Chr1	1563966	1563967	G>A
Chr1	1564057	1564058	G>A
Chr1	1564086	1564087	A>G
Chr1	1564152	1564153	C>A
Chr1	1564153	1564154	A>G
Chr1	1564173	1564174	A>C
Chr1	1564306	1564307	C>T
Chr1	1564540	1564541	A>C
Chr1	1564709	1564710	T>C
Chr1	1564711	1564712	T>A
Chr1	1564782	1564783	G>C
Chr1	1564882	1564883	T>C
Chr1	1564964	1564965	A>G
Chr1	1564981	1564982	C>T
Chr1	1564997	1564998	A>G
Chr1	1565043	1565044	G>T
Chr1	1565044	1565045	A>C
Chr1	1565051	1565052	C>T
Chr1	1565350	1565351	G>C
Chr1	1565359	1565360	C>T
Chr1	1565408	1565409	G>A
Chr1	1565449	1565450	T>G
Chr1	1565598	1565599	T>C
Chr1	1565880	1565881	T>C
Chr1	1565908	1565909	G>A
Chr1	1565915	1565916	A>G
Chr1	1566022	1566023	A>G
Chr1	1566025	1566026	A>T
Chr1	1566049	1566050	A>C
Chr1	1566123	1566124	G>C
Chr1	1566145	1566146	A>G
Chr1	1566149	1566150	G>T
Chr1	1566189	1566190	T>C
Chr1	1566244	1566245	A>T
Chr1	1566273	1566274	A>G
Chr1	1566285	1566286	G>A
Chr1	1566288	1566289	G>C
Chr1	1566333	1566334	T>C
Chr1	1566410	1566411	A>T
Chr1	1566444	1566445	G>A
Chr1	1566456	1566457	T>C
Chr1	1566493	1566494	T>C
Chr1	1566538	1566539	C>A
Chr1	1566548	1566549	G>C
Chr1	1566564	1566565	G>A
Chr1	1566619	1566620	C>T
Chr1	1566845	1566846	C>T
Chr1	1566905	1566906	G>T
Chr1	1566941	1566942	G>A
Chr1	1567211	1567212	G>A
Chr1	1567258	1567259	C>G
Chr1	1567337	1567338	T>A
Chr1	1567352	1567353	G>T
Chr1	1567361	1567362	G>T
Chr1	1567375	1567376	T>A
Chr1	1567394	1567395	A>C
Chr1	1567434	1567435	A>T
Chr1	1567501	1567502	A>T
Chr1	1567521	1567522	A>G
Chr1	1567525	1567526	T>A
Chr1	1567654	1567655	A>G
Chr1	1567766	1567767	T>A
Chr1	1567809	1567810	G>A
Chr1	1567811	1567812	A>G
Chr1	1567876	1567877	T>A
Chr1	1567967	1567968	G>T
Chr1	1568005	1568006	G>T
Chr1	1568026	1568027	T>C
Chr1	1568107	1568108	G>A
Chr1	1568378	1568379	T>C
Chr1	1568422	1568423	A>G
Chr1	1568504	1568505	T>G
Chr1	1568505	1568506	C>T
Chr1	1568522	1568523	G>C
Chr1	1568542	1568543	A>T
Chr1	1568566	1568567	A>T
Chr1	1568612	1568613	A>C
Chr1	1568617	1568618	T>C
Chr1	1568675	1568676	G>A
Chr1	1569076	1569077	T>G
Chr1	1569183	1569184	T>C
Chr1	1569429	1569430	G>A
Chr1	1569614	1569615	T>C
Chr1	1570043	1570044	C>A
Chr1	1570221	1570222	A>G
Chr1	1571670	1571671	T>C
Chr1	1572220	1572221	T>G
Chr1	1572282	1572283	C>T
Chr1	1572283	1572284	G>C
Chr1	1572630	1572631	G>T
Chr1	1572690	1572691	T>A
Chr1	1572884	1572885	C>G
Chr1	1572914	1572915	T>C
Chr1	1573155	1573156	G>A
Chr1	1573326	1573327	T>G
Chr1	1574397	1574398	A>T
Chr1	1574541	1574542	C>G
Chr1	1574654	1574655	A>C
Chr1	1575117	1575118	A>T
Chr1	1575317	1575318	T>G
Chr1	1575367	1575368	C>T
Chr1	1575368	1575369	G>T
Chr1	1575369	1575370	G>A
Chr1	1575389	1575390	T>A
Chr1	1575453	1575454	G>A
Chr1	1575461	1575462	T>C
Chr1	1575535	1575536	A>C
Chr1	1575784	1575785	A>G
Chr1	1576309	1576310	G>A
Chr1	1576385	1576386	T>A
Chr1	1576645	1576646	T>G
Chr1	1578927	1578928	C>T
Chr1	1579213	1579214	A>G
Chr1	1579669	1579670	A>G
Chr1	1579867	1579868	A>C
Chr1	1580236	1580237	G>A
Chr1	1580912	1580913	G>C
Chr1	1582926	1582927	T>A
Chr1	1583740	1583741	C>T
Chr1	1583976	1583977	G>A
Chr1	1584050	1584051	G>T
Chr1	1585098	1585099	T>C
Chr1	1585429	1585430	T>A
Chr1	1585516	1585517	T>C
Chr1	1586312	1586313	A>C
Chr1	1586361	1586362	T>C
Chr1	1586414	1586415	T>C
Chr1	1586468	1586469	T>A
Chr1	1586530	1586531	A>G
Chr1	1586725	1586726	G>A
Chr1	1587416	1587417	T>C
Chr1	1587499	1587500	G>A
Chr1	1587507	1587508	A>T
Chr1	1587611	1587612	A>G
Chr1	1588101	1588102	C>A
Chr1	1588266	1588267	A>T
Chr1	1588310	1588311	G>C
Chr1	1588324	1588325	A>G
Chr1	1588334	1588335	C>A
Chr1	1588368	1588369	T>A
Chr1	1588385	1588386	G>T
Chr1	1588434	1588435	T>A
Chr1	1588443	1588444	A>C
Chr1	1588651	1588652	T>C
Chr1	1588775	1588776	A>C
Chr1	1588941	1588942	C>A
Chr1	1588980	1588981	C>A
Chr1	1589196	1589197	A>C
Chr1	1589222	1589223	T>C
Chr1	1589276	1589277	A>T
Chr1	1589394	1589395	A>C
Chr1	1589442	1589443	T>C
Chr1	1589455	1589456	A>T
Chr1	1591044	1591045	G>A
Chr1	1591555	1591556	A>G
Chr1	1591694	1591695	T>C
Chr1	1592183	1592184	T>C
Chr1	1592699	1592700	T>C
Chr1	1592733	1592734	T>C
Chr1	1593167	1593168	T>C
Chr1	1593237	1593238	G>A
Chr1	1593254	1593255	T>C
Chr1	1593608	1593609	T>C
Chr1	1593648	1593649	A>C
Chr1	1594316	1594317	C>G
Chr1	1595031	1595032	A>T
Chr1	1595474	1595475	T>C
Chr1	1596420	1596421	A>G
Chr1	1596492	1596493	C>T
Chr1	1597658	1597659	C>A
Chr1	1597879	1597880	A>T
Chr1	1597955	1597956	G>T
Chr1	1598269	1598270	C>T
Chr1	1598334	1598335	T>C
Chr1	1598394	1598395	T>G
Chr1	1598429	1598430	G>A
Chr1	1598618	1598619	C>T
Chr1	1598652	1598653	A>T
Chr1	1598665	1598666	C>A
Chr1	1598683	1598684	C>T
Chr1	1599157	1599158	C>T
Chr1	1599462	1599463	C>G
Chr1	1599978	1599979	C>T
Chr1	1600203	1600204	C>A
Chr1	1600340	1600341	A>C
Chr1	1600420	1600421	T>A
Chr1	1600421	1600422	C>T
Chr1	1600502	1600503	G>T
Chr1	1600526	1600527	A>G
Chr1	1600618	1600619	A>C
Chr1	1600674	1600675	C>T
Chr1	1600770	1600771	A>C
Chr1	1600774	1600775	A>T
Chr1	1600870	1600871	T>A
Chr1	1600891	1600892	T>A
Chr1	1601801	1601802	C>T
Chr1	1601802	1601803	C>T
Chr1	1602026	1602027	A>G
Chr1	1602136	1602137	C>T
Chr1	1603470	1603471	T>A
Chr1	1604454	1604455	G>A
Chr1	1604478	1604479	A>G
Chr1	1604484	1604485	A>C
Chr1	1604697	1604698	A>C
Chr1	1604830	1604831	C>G
Chr1	1605538	1605539	C>G
Chr1	1605651	1605652	T>C
Chr1	1605843	1605844	A>G
Chr1	1606940	1606941	A>G
Chr1	1607095	1607096	T>C
Chr1	1607447	1607448	T>C
Chr1	1607764	1607765	C>T
Chr1	1607969	1607970	T>C
Chr1	1609267	1609268	C>T
Chr1	1610843	1610844	G>A
Chr1	1610956	1610957	C>A
Chr1	1613037	1613038	A>G
Chr1	1613081	1613082	T>A
Chr1	1613849	1613850	T>G
Chr1	1613860	1613861	T>C
Chr1	1614716	1614717	A>G
Chr1	1615241	1615242	A>G
Chr1	1615487	1615488	T>C
Chr1	1615746	1615747	G>A
Chr1	1617536	1617537	T>C
Chr1	1620426	1620427	G>A
Chr1	1620982	1620983	C>T
Chr1	1622202	1622203	A>G
Chr1	1622675	1622676	C>T
Chr1	1623385	1623386	G>T
Chr1	1623649	1623650	T>A
Chr1	1623741	1623742	C>T
Chr1	1624708	1624709	C>G
Chr1	1627286	1627287	C>T
Chr1	1631048	1631049	T>C
Chr1	1632191	1632192	C>A
Chr1	1632193	1632194	A>T
Chr1	1633592	1633593	C>A
Chr1	1634908	1634909	T>C
Chr1	1635860	1635861	C>T
Chr1	1638241	1638242	T>A
Chr1	1638393	1638394	T>C
Chr1	1638426	1638427	C>G
Chr1	1638590	1638591	A>G
Chr1	1638619	1638620	G>C
Chr1	1642576	1642577	T>C
Chr1	1644171	1644172	G>T
Chr1	1644235	1644236	G>A
Chr1	1645246	1645247	T>G
Chr1	1647579	1647580	C>G
Chr1	1647755	1647756	A>T
Chr1	1653092	1653093	T>A
Chr1	1653736	1653737	C>G
Chr1	1653830	1653831	A>T
Chr1	1653950	1653951	G>A
Chr1	1654896	1654897	A>T
Chr1	1655858	1655859	A>T
Chr1	1656974	1656975	C>G
Chr1	1657058	1657059	G>A
Chr1	1657256	1657257	A>G
Chr1	1657881	1657882	G>C
Chr1	1658911	1658912	T>C
Chr1	1659343	1659344	A>G
Chr1	1660378	1660379	T>G
Chr1	1660740	1660741	G>A
Chr1	1661016	1661017	A>T
Chr1	1661054	1661055	T>C
Chr1	1661133	1661134	G>A
Chr1	1661549	1661550	C>T
Chr1	1662146	1662147	G>T
Chr1	1662516	1662517	C>T
Chr1	1663995	1663996	A>T
Chr1	1665194	1665195	C>T
Chr1	1665267	1665268	G>T
Chr1	1666118	1666119	A>G
Chr1	1666865	1666866	C>T
Chr1	1668864	1668865	G>T
Chr1	1668918	1668919	T>C
Chr1	1669142	1669143	C>A
Chr1	1669278	1669279	C>T
Chr1	1669571	1669572	T>G
Chr1	1669701	1669702	C>T
Chr1	1669719	1669720	C>T
Chr1	1669934	1669935	C>T
Chr1	1670226	1670227	A>C
Chr1	1670845	1670846	T>C
Chr1	1672027	1672028	A>G
Chr1	1672972	1672973	C>T
Chr1	1673020	1673021	C>T
Chr1	1675000	1675001	T>C
Chr1	1675822	1675823	T>C
Chr1	1676681	1676682	G>A
Chr1	1676748	1676749	T>C
Chr1	1676749	1676750	T>C
Chr1	1676799	1676800	A>G
Chr1	1676900	1676901	A>G
Chr1	1676979	1676980	G>T
Chr1	1677039	1677040	G>A
Chr1	1677044	1677045	G>A
Chr1	1677057	1677058	G>A
Chr1	1677401	1677402	C>G
Chr1	1677458	1677459	C>G
Chr1	1677547	1677548	T>A
Chr1	1678006	1678007	G>T
Chr1	1678263	1678264	C>T
Chr1	1679786	1679787	G>T
Chr1	1680072	1680073	A>T
Chr1	1680073	1680074	C>A
Chr1	1680253	1680254	G>A
Chr1	1680571	1680572	A>T
Chr1	1681195	1681196	G>A
Chr1	1681303	1681304	T>A
Chr1	1682465	1682466	A>C
Chr1	1682477	1682478	T>C
Chr1	1684664	1684665	C>T
Chr1	1685416	1685417	A>G
Chr1	1686724	1686725	T>C
Chr1	1686859	1686860	T>A
Chr1	1686885	1686886	C>A
Chr1	1687322	1687323	G>C
Chr1	1688097	1688098	C>T
Chr1	1690471	1690472	G>C
Chr1	1690570	1690571	G>T
Chr1	1690576	1690577	G>T
Chr1	1690685	1690686	A>G
Chr1	1690921	1690922	A>C
Chr1	1691112	1691113	G>A
Chr1	1691528	1691529	T>C
Chr1	1691829	1691830	A>G
Chr1	1691925	1691926	C>T
Chr1	1692081	1692082	G>A
Chr1	1692333	1692334	C>T
Chr1	1693363	1693364	G>A
Chr1	1693912	1693913	C>A
Chr1	1693927	1693928	C>T
Chr1	1694192	1694193	A>G
Chr1	1696027	1696028	G>A
Chr1	1696033	1696034	A>G
Chr1	1696197	1696198	T>G
Chr1	1696283	1696284	C>T
Chr1	1696348	1696349	G>T
Chr1	1697082	1697083	A>T
Chr1	1697142	1697143	T>A
Chr1	1701333	1701334	G>C
Chr1	1702801	1702802	G>A
Chr1	1703146	1703147	T>C
Chr1	1703344	1703345	T>C
Chr1	1703447	1703448	G>A
Chr1	1703600	1703601	G>T
Chr1	1703617	1703618	G>T
Chr1	1703784	1703785	G>A
Chr1	1703849	1703850	C>T
Chr1	1703867	1703868	T>C
Chr1	1703981	1703982	T>A
Chr1	1704007	1704008	T>G
Chr1	1704032	1704033	T>A
Chr1	1704417	1704418	G>T
Chr1	1704644	1704645	C>T
Chr1	1704862	1704863	T>A
Chr1	1704896	1704897	T>C
Chr1	1704934	1704935	T>C
Chr1	1704960	1704961	C>T
Chr1	1706466	1706467	G>A
Chr1	1706816	1706817	A>C
Chr1	1707122	1707123	A>C
Chr1	1707802	1707803	G>C
Chr1	1709114	1709115	T>C
Chr1	1709823	1709824	T>A
Chr1	1712116	1712117	A>T
Chr1	1715675	1715676	C>T
Chr1	1716093	1716094	T>A
Chr1	1719333	1719334	C>A
Chr1	1719420	1719421	T>A
Chr1	1720706	1720707	C>G
Chr1	1720868	1720869	T>G
Chr1	1720938	1720939	T>A
Chr1	1721332	1721333	C>T
Chr1	1721334	1721335	T>C
Chr1	1721472	1721473	T>C
Chr1	1722314	1722315	T>G
Chr1	1722696	1722697	T>C
Chr1	1723064	1723065	T>G
[truncated: 376,745+ more rows]

## Sheet: Col-Cvi SNPs
Chr	Start	End	Col>Cvi
Chr1	501	502	T>C
Chr1	507	508	T>C
Chr1	656	657	C>T
Chr1	697	698	G>A
Chr1	710	711	T>C
Chr1	754	755	T>C
Chr1	772	773	G>A
Chr1	863	864	C>T
Chr1	891	892	T>G
Chr1	1736	1737	C>A
Chr1	2965	2966	C>G
Chr1	3101	3102	A>G
Chr1	4647	4648	C>A
Chr1	6058	6059	T>C
Chr1	6062	6063	T>C
Chr1	6513	6514	T>C
Chr1	8190	8191	T>A
Chr1	8779	8780	G>A
Chr1	9249	9250	T>A
Chr1	9845	9846	G>A
Chr1	10359	10360	T>C
Chr1	10805	10806	C>A
Chr1	11492	11493	G>A
Chr1	12583	12584	A>C
Chr1	12946	12947	T>C
Chr1	13259	13260	G>A
Chr1	13537	13538	T>A
Chr1	14966	14967	C>T
Chr1	15292	15293	T>A
Chr1	16224	16225	T>A
Chr1	17001	17002	G>T
Chr1	17010	17011	T>C
Chr1	17657	17658	C>A
Chr1	17688	17689	G>A
Chr1	18968	18969	T>C
Chr1	19531	19532	C>T
Chr1	20085	20086	G>A
Chr1	20086	20087	G>A
Chr1	20719	20720	G>T
Chr1	21042	21043	T>A
Chr1	21828	21829	T>C
Chr1	22560	22561	A>T
Chr1	23234	23235	C>T
Chr1	24465	24466	G>C
Chr1	24488	24489	A>T
Chr1	24737	24738	T>C
Chr1	26040	26041	A>T
Chr1	26088	26089	G>A
Chr1	27264	27265	T>C
Chr1	29756	29757	G>A
Chr1	30355	30356	T>G
Chr1	31514	31515	G>A
Chr1	32209	32210	T>C
Chr1	32806	32807	A>G
Chr1	35855	35856	C>T
Chr1	36149	36150	G>C
Chr1	37071	37072	G>T
Chr1	37632	37633	C>T
Chr1	37685	37686	A>T
Chr1	39349	39350	A>G
Chr1	41145	41146	T>G
Chr1	41177	41178	A>G
Chr1	41273	41274	A>G
Chr1	41361	41362	A>T
Chr1	41426	41427	G>A
Chr1	41859	41860	T>C
Chr1	41886	41887	A>G
Chr1	42458	42459	T>A
Chr1	43226	43227	T>A
Chr1	44566	44567	C>A
Chr1	44600	44601	A>G
Chr1	44821	44822	G>A
Chr1	45093	45094	C>T
Chr1	46354	46355	A>G
Chr1	46840	46841	G>A
Chr1	47231	47232	T>C
Chr1	47512	47513	T>A
Chr1	47576	47577	G>A
Chr1	48180	48181	T>C
Chr1	49041	49042	G>A
Chr1	49492	49493	T>C
Chr1	49563	49564	T>G
Chr1	49579	49580	T>A
Chr1	49802	49803	G>A
Chr1	51601	51602	T>A
Chr1	51705	51706	A>T
Chr1	52889	52890	T>A
Chr1	52908	52909	A>C
Chr1	54712	54713	T>A
Chr1	55065	55066	C>A
Chr1	55122	55123	T>A
Chr1	55161	55162	A>G
Chr1	55683	55684	C>T
Chr1	55756	55757	A>G
Chr1	56229	56230	C>T
Chr1	56404	56405	C>T
Chr1	59265	59266	G>A
Chr1	59394	59395	T>G
Chr1	59486	59487	T>A
Chr1	60771	60772	G>C
Chr1	61096	61097	G>T
Chr1	61660	61661	C>T
Chr1	61931	61932	C>A
Chr1	62640	62641	C>T
Chr1	62773	62774	C>G
Chr1	62870	62871	A>T
Chr1	63083	63084	T>A
Chr1	63135	63136	T>C
Chr1	63514	63515	T>G
Chr1	63525	63526	C>T
Chr1	63526	63527	T>G
Chr1	63643	63644	T>A
Chr1	63644	63645	G>C
Chr1	63756	63757	G>T
Chr1	63758	63759	G>A
Chr1	63914	63915	G>C
Chr1	64148	64149	G>A
Chr1	64715	64716	A>C
Chr1	64816	64817	T>A
Chr1	67062	67063	A>C
Chr1	67191	67192	C>A
Chr1	67662	67663	G>A
Chr1	67717	67718	T>A
Chr1	67912	67913	T>C
Chr1	67913	67914	G>T
Chr1	68027	68028	G>A
Chr1	68035	68036	C>G
Chr1	68102	68103	C>T
Chr1	68338	68339	G>T
Chr1	68339	68340	G>T
Chr1	68368	68369	C>T
Chr1	68530	68531	T>C
Chr1	68532	68533	G>A
Chr1	68706	68707	T>C
Chr1	68879	68880	G>A
Chr1	68999	69000	T>C
Chr1	69038	69039	C>T
Chr1	69097	69098	G>C
Chr1	69119	69120	G>T
Chr1	69136	69137	A>T
Chr1	69175	69176	T>C
Chr1	69259	69260	T>C
Chr1	69310	69311	G>C
Chr1	69532	69533	G>A
Chr1	69545	69546	T>C
Chr1	69551	69552	A>T
Chr1	69730	69731	C>A
Chr1	70721	70722	G>C
Chr1	70932	70933	T>C
Chr1	71255	71256	C>G
Chr1	71325	71326	G>T
Chr1	71347	71348	C>T
Chr1	71818	71819	T>C
Chr1	71843	71844	T>C
Chr1	71867	71868	A>C
Chr1	71887	71888	G>A
Chr1	72044	72045	C>A
Chr1	72138	72139	A>G
Chr1	72268	72269	T>C
Chr1	72520	72521	T>G
Chr1	72755	72756	C>G
Chr1	72893	72894	C>T
Chr1	72928	72929	A>G
Chr1	72955	72956	A>T
Chr1	73046	73047	G>T
Chr1	73212	73213	G>A
Chr1	73385	73386	C>G
Chr1	73466	73467	G>T
Chr1	74168	74169	C>G
Chr1	74514	74515	C>A
Chr1	74540	74541	C>A
Chr1	74770	74771	G>A
Chr1	75004	75005	T>A
Chr1	75448	75449	T>A
Chr1	75480	75481	C>T
Chr1	75551	75552	T>G
Chr1	75792	75793	C>G
Chr1	75898	75899	T>C
Chr1	76105	76106	A>C
Chr1	76187	76188	G>C
Chr1	76267	76268	G>A
Chr1	76604	76605	G>A
Chr1	76607	76608	A>G
Chr1	76767	76768	T>C
Chr1	76846	76847	A>G
Chr1	76878	76879	T>C
Chr1	76996	76997	A>G
Chr1	77038	77039	C>T
Chr1	77194	77195	A>G
Chr1	77226	77227	T>C
Chr1	77457	77458	T>A
Chr1	77556	77557	A>G
Chr1	77602	77603	G>A
Chr1	77704	77705	T>G
Chr1	77762	77763	C>A
Chr1	77881	77882	A>C
Chr1	78035	78036	G>T
Chr1	78043	78044	A>G
Chr1	78146	78147	T>C
Chr1	78169	78170	T>A
Chr1	78170	78171	A>T
Chr1	78264	78265	G>A
Chr1	78271	78272	A>G
Chr1	78463	78464	A>G
Chr1	78518	78519	A>T
Chr1	78560	78561	A>G
Chr1	78802	78803	A>T
Chr1	78974	78975	A>T
Chr1	79338	79339	T>A
Chr1	79874	79875	C>T
Chr1	79976	79977	C>A
Chr1	79985	79986	A>T
Chr1	80040	80041	C>T
Chr1	80060	80061	G>T
Chr1	80215	80216	T>C
Chr1	80345	80346	A>G
Chr1	80373	80374	C>A
Chr1	80759	80760	A>C
Chr1	80849	80850	A>T
Chr1	80935	80936	G>A
Chr1	81067	81068	A>T
Chr1	81495	81496	C>G
Chr1	81695	81696	A>T
Chr1	81853	81854	C>T
Chr1	82731	82732	T>A
Chr1	83631	83632	C>T
Chr1	84288	84289	T>G
Chr1	84620	84621	G>A
Chr1	84915	84916	G>T
Chr1	84928	84929	T>A
Chr1	85560	85561	A>C
Chr1	85601	85602	T>A
Chr1	85728	85729	C>G
Chr1	85768	85769	A>G
Chr1	85896	85897	A>T
Chr1	85983	85984	C>A
Chr1	86122	86123	T>A
Chr1	86285	86286	G>A
Chr1	86364	86365	C>A
Chr1	86590	86591	T>G
Chr1	86596	86597	T>A
Chr1	86621	86622	C>T
Chr1	86798	86799	T>C
Chr1	86819	86820	G>A
Chr1	87059	87060	G>A
Chr1	87068	87069	T>G
Chr1	87071	87072	A>C
Chr1	87178	87179	G>A
Chr1	87183	87184	G>A
Chr1	87281	87282	A>T
Chr1	87303	87304	T>A
Chr1	87305	87306	A>G
Chr1	87681	87682	A>T
Chr1	88418	88419	T>C
Chr1	88753	88754	T>G
Chr1	89311	89312	G>T
Chr1	89653	89654	C>T
Chr1	89753	89754	G>T
Chr1	90570	90571	A>C
Chr1	90605	90606	G>T
Chr1	91019	91020	G>A
Chr1	91368	91369	C>A
Chr1	92506	92507	A>T
Chr1	93206	93207	A>T
Chr1	94294	94295	C>G
Chr1	95224	95225	A>G
Chr1	95385	95386	A>C
Chr1	96448	96449	T>A
Chr1	97443	97444	A>T
Chr1	97462	97463	T>A
Chr1	97546	97547	G>A
Chr1	97605	97606	T>C
Chr1	97609	97610	T>C
Chr1	97842	97843	T>G
Chr1	98214	98215	G>A
Chr1	98542	98543	A>G
Chr1	98733	98734	T>A
Chr1	98755	98756	T>A
Chr1	98916	98917	T>A
Chr1	99455	99456	A>G
Chr1	99782	99783	C>T
Chr1	99784	99785	A>G
Chr1	99804	99805	C>A
Chr1	100266	100267	A>T
Chr1	100313	100314	C>T
Chr1	100369	100370	G>A
Chr1	100500	100501	A>G
Chr1	100599	100600	G>T
Chr1	100897	100898	T>A
Chr1	102156	102157	T>C
Chr1	103275	103276	T>A
Chr1	103318	103319	G>C
Chr1	103363	103364	A>G
Chr1	104043	104044	A>G
Chr1	104044	104045	A>T
Chr1	105603	105604	T>A
Chr1	105787	105788	A>T
Chr1	105985	105986	A>G
Chr1	106207	106208	A>G
Chr1	106211	106212	G>A
Chr1	106251	106252	G>A
Chr1	106469	106470	C>A
Chr1	106489	106490	G>T
Chr1	106627	106628	T>G
Chr1	106966	106967	T>G
Chr1	107089	107090	T>G
Chr1	107206	107207	G>T
Chr1	107509	107510	A>G
Chr1	107558	107559	T>C
Chr1	107584	107585	C>T
Chr1	107597	107598	A>C
Chr1	107598	107599	C>T
Chr1	107709	107710	C>A
Chr1	107726	107727	A>C
Chr1	107733	107734	T>C
Chr1	108199	108200	A>G
Chr1	108200	108201	G>A
Chr1	108215	108216	A>G
Chr1	108398	108399	A>T
Chr1	108402	108403	A>C
Chr1	108411	108412	A>G
Chr1	108631	108632	T>A
Chr1	108688	108689	C>T
Chr1	108695	108696	A>T
Chr1	109251	109252	T>C
Chr1	109256	109257	G>C
Chr1	109311	109312	A>C
Chr1	109324	109325	T>C
Chr1	109404	109405	G>T
Chr1	109471	109472	T>C
Chr1	109486	109487	C>A
Chr1	111320	111321	G>C
Chr1	111863	111864	G>A
Chr1	111988	111989	G>C
Chr1	114647	114648	T>C
Chr1	115565	115566	G>C
Chr1	115687	115688	G>A
Chr1	116914	116915	G>T
Chr1	117003	117004	A>C
Chr1	117327	117328	C>T
Chr1	117328	117329	G>C
Chr1	117330	117331	C>A
Chr1	117374	117375	A>G
Chr1	117378	117379	T>A
Chr1	117591	117592	C>T
Chr1	117674	117675	G>T
Chr1	117786	117787	G>A
Chr1	117879	117880	T>A
Chr1	117954	117955	T>C
Chr1	117993	117994	C>T
Chr1	117996	117997	A>T
Chr1	118005	118006	C>G
Chr1	118038	118039	A>G
Chr1	118191	118192	A>C
Chr1	118776	118777	A>C
Chr1	118907	118908	T>G
Chr1	118909	118910	C>A
Chr1	119082	119083	T>G
Chr1	119206	119207	C>T
Chr1	119297	119298	A>T
Chr1	119308	119309	G>A
Chr1	119317	119318	A>G
Chr1	119478	119479	C>T
Chr1	119602	119603	T>C
Chr1	120048	120049	C>T
Chr1	120369	120370	G>T
Chr1	120375	120376	T>G
Chr1	120630	120631	C>T
Chr1	120660	120661	C>G
Chr1	120786	120787	C>T
Chr1	121076	121077	T>A
Chr1	121342	121343	A>T
Chr1	121935	121936	G>T
Chr1	122502	122503	A>G
Chr1	123312	123313	G>C
Chr1	123923	123924	T>A
Chr1	124199	124200	G>C
Chr1	124426	124427	A>G
Chr1	125154	125155	A>G
Chr1	126444	126445	G>A
Chr1	126519	126520	T>C
Chr1	127092	127093	T>C
Chr1	127890	127891	C>T
Chr1	128172	128173	A>G
Chr1	128181	128182	T>C
Chr1	128365	128366	A>G
Chr1	128404	128405	G>T
Chr1	128727	128728	C>T
Chr1	129024	129025	C>T
Chr1	129133	129134	A>C
Chr1	129311	129312	A>T
Chr1	129371	129372	A>T
Chr1	129516	129517	G>T
Chr1	129538	129539	C>T
Chr1	129606	129607	G>A
Chr1	129840	129841	T>A
Chr1	130107	130108	G>C
Chr1	130138	130139	A>G
Chr1	130176	130177	G>A
Chr1	130417	130418	A>C
Chr1	130856	130857	A>T
Chr1	131069	131070	G>T
Chr1	131116	131117	T>A
Chr1	131264	131265	C>G
Chr1	131280	131281	T>C
Chr1	131455	131456	G>T
Chr1	131469	131470	T>A
Chr1	131493	131494	G>A
Chr1	131522	131523	G>A
Chr1	131787	131788	G>A
Chr1	131791	131792	G>A
Chr1	131836	131837	A>G
Chr1	133606	133607	C>A
Chr1	135132	135133	G>C
Chr1	135586	135587	C>A
Chr1	137114	137115	C>T
Chr1	138607	138608	C>G
Chr1	140040	140041	G>A
Chr1	140286	140287	G>C
Chr1	140410	140411	C>A
Chr1	140411	140412	G>C
Chr1	140416	140417	C>T
Chr1	140968	140969	A>G
Chr1	141176	141177	C>T
Chr1	141555	141556	A>T
Chr1	141709	141710	A>T
Chr1	141712	141713	T>G
Chr1	143470	143471	A>C
Chr1	143508	143509	C>G
Chr1	143603	143604	T>G
Chr1	144116	144117	T>C
Chr1	144359	144360	T>A
Chr1	144370	144371	C>A
Chr1	144372	144373	A>C
Chr1	144809	144810	G>T
Chr1	144828	144829	C>A
Chr1	144831	144832	A>G
Chr1	146181	146182	A>G
Chr1	146219	146220	T>G
Chr1	146279	146280	A>C
Chr1	146470	146471	A>T
Chr1	146472	146473	A>C
Chr1	146733	146734	A>T
Chr1	147109	147110	T>C
Chr1	147219	147220	T>G
Chr1	147236	147237	A>T
Chr1	147379	147380	G>A
Chr1	148356	148357	T>C
Chr1	149436	149437	T>G
Chr1	150356	150357	A>T
Chr1	150991	150992	C>T
Chr1	151490	151491	C>T
Chr1	151493	151494	C>T
Chr1	151616	151617	A>G
Chr1	151638	151639	A>T
Chr1	151941	151942	A>C
Chr1	152528	152529	T>A
Chr1	152620	152621	T>C
Chr1	152684	152685	T>A
Chr1	153103	153104	T>G
Chr1	153108	153109	G>A
Chr1	153231	153232	T>A
Chr1	154360	154361	G>A
Chr1	154678	154679	A>C
Chr1	155198	155199	T>C
Chr1	155441	155442	T>G
Chr1	155594	155595	T>C
Chr1	155625	155626	T>A
Chr1	155677	155678	C>A
Chr1	155678	155679	C>G
Chr1	155920	155921	G>C
Chr1	155983	155984	C>A
Chr1	156065	156066	C>T
Chr1	156455	156456	A>G
Chr1	156618	156619	C>T
Chr1	156734	156735	T>A
Chr1	157406	157407	T>C
Chr1	157973	157974	C>T
Chr1	158133	158134	G>A
Chr1	158161	158162	T>A
Chr1	158172	158173	C>T
Chr1	158232	158233	C>T
Chr1	158304	158305	A>G
Chr1	158354	158355	G>A
Chr1	158639	158640	A>G
Chr1	158841	158842	A>T
Chr1	159121	159122	T>G
Chr1	159805	159806	A>G
Chr1	159940	159941	G>A
Chr1	160042	160043	T>C
Chr1	163332	163333	T>G
Chr1	163397	163398	G>A
Chr1	163458	163459	C>T
Chr1	163491	163492	A>G
Chr1	163568	163569	C>A
Chr1	163685	163686	A>T
Chr1	165104	165105	T>G
Chr1	165396	165397	G>A
Chr1	166849	166850	G>T
Chr1	166864	166865	T>C
Chr1	167444	167445	T>G
Chr1	167462	167463	G>A
Chr1	167691	167692	T>G
Chr1	168450	168451	A>T
Chr1	168653	168654	A>C
Chr1	168744	168745	T>C
Chr1	168757	168758	C>A
Chr1	169428	169429	A>T
Chr1	170065	170066	T>C
Chr1	170121	170122	C>T
Chr1	170270	170271	A>G
Chr1	170283	170284	T>G
Chr1	170543	170544	T>A
Chr1	170833	170834	A>C
Chr1	170868	170869	T>G
Chr1	171249	171250	A>T
Chr1	171406	171407	A>T
Chr1	171485	171486	A>T
Chr1	171572	171573	G>A
Chr1	171735	171736	C>G
Chr1	171768	171769	T>C
Chr1	171917	171918	T>G
Chr1	171923	171924	A>T
Chr1	172136	172137	T>C
Chr1	173288	173289	A>C
Chr1	173350	173351	C>T
Chr1	173372	173373	G>T
Chr1	173386	173387	T>A
Chr1	173391	173392	G>A
Chr1	173624	173625	T>C
Chr1	173643	173644	C>A
Chr1	173652	173653	G>T
Chr1	173838	173839	C>A
Chr1	173962	173963	T>A
Chr1	173969	173970	G>A
Chr1	174086	174087	T>A
Chr1	174087	174088	T>A
Chr1	174089	174090	G>T
Chr1	174178	174179	G>A
Chr1	174206	174207	T>C
Chr1	174261	174262	T>C
Chr1	174267	174268	C>T
Chr1	174410	174411	A>C
Chr1	174417	174418	G>A
Chr1	174453	174454	G>T
Chr1	174457	174458	T>A
Chr1	174604	174605	A>C
Chr1	174654	174655	T>A
Chr1	174665	174666	A>G
Chr1	174750	174751	A>G
Chr1	174756	174757	T>A
Chr1	174757	174758	A>T
Chr1	174774	174775	C>G
Chr1	174776	174777	A>T
Chr1	174828	174829	A>G
Chr1	175035	175036	G>A
Chr1	175100	175101	A>G
Chr1	175124	175125	G>T
Chr1	175150	175151	A>G
Chr1	175157	175158	A>T
Chr1	175180	175181	A>C
Chr1	175226	175227	T>A
Chr1	175462	175463	C>G
Chr1	175680	175681	T>A
Chr1	175706	175707	T>C
Chr1	175746	175747	G>C
Chr1	176004	176005	C>T
Chr1	176007	176008	C>T
Chr1	176183	176184	A>G
Chr1	176275	176276	A>G
Chr1	176799	176800	C>G
Chr1	176800	176801	T>C
Chr1	177008	177009	T>A
Chr1	177111	177112	C>G
Chr1	177135	177136	A>G
Chr1	177201	177202	A>G
Chr1	177231	177232	G>A
Chr1	177354	177355	A>G
Chr1	177399	177400	T>C
Chr1	177477	177478	A>G
Chr1	177558	177559	A>T
Chr1	177610	177611	A>C
Chr1	177740	177741	G>A
Chr1	177908	177909	A>T
Chr1	178069	178070	T>C
Chr1	178079	178080	T>C
Chr1	178093	178094	C>A
Chr1	178141	178142	A>G
Chr1	178152	178153	C>A
Chr1	178154	178155	T>G
Chr1	178635	178636	C>A
Chr1	178892	178893	A>T
Chr1	179278	179279	T>A
Chr1	179331	179332	T>C
Chr1	179519	179520	T>C
Chr1	179645	179646	A>T
Chr1	179752	179753	C>A
Chr1	180122	180123	A>T
Chr1	180171	180172	A>C
Chr1	180321	180322	T>G
Chr1	180335	180336	T>C
Chr1	180811	180812	C>T
Chr1	180864	180865	A>C
Chr1	180986	180987	T>C
Chr1	181174	181175	T>A
Chr1	181201	181202	C>T
Chr1	181237	181238	A>C
Chr1	181256	181257	G>T
Chr1	181257	181258	A>T
Chr1	181365	181366	T>C
Chr1	181485	181486	C>T
Chr1	181728	181729	T>A
Chr1	181835	181836	A>T
Chr1	182056	182057	C>G
Chr1	182249	182250	T>A
Chr1	182251	182252	C>A
Chr1	182408	182409	T>G
Chr1	182693	182694	T>C
Chr1	182695	182696	C>G
Chr1	183182	183183	G>T
Chr1	183464	183465	G>T
Chr1	183549	183550	A>C
Chr1	183654	183655	C>A
Chr1	183665	183666	C>T
Chr1	183789	183790	T>G
Chr1	183847	183848	C>G
Chr1	184202	184203	T>A
Chr1	184292	184293	C>A
Chr1	184361	184362	T>C
Chr1	184846	184847	C>A
Chr1	185232	185233	A>G
Chr1	185233	185234	G>T
Chr1	185251	185252	C>T
Chr1	185253	185254	T>C
Chr1	185782	185783	T>C
Chr1	186860	186861	A>G
Chr1	187734	187735	T>C
Chr1	188629	188630	A>G
Chr1	190480	190481	A>G
Chr1	191371	191372	A>G
Chr1	191741	191742	T>A
Chr1	192019	192020	T>C
Chr1	192064	192065	G>A
Chr1	192522	192523	T>C
Chr1	193219	193220	A>G
Chr1	193283	193284	T>C
Chr1	193524	193525	C>T
Chr1	193552	193553	C>G
Chr1	193666	193667	G>A
Chr1	193763	193764	A>T
Chr1	193833	193834	T>A
Chr1	194074	194075	T>A
Chr1	194550	194551	T>G
Chr1	194551	194552	G>T
Chr1	194760	194761	T>C
Chr1	195486	195487	A>G
Chr1	196648	196649	T>G
Chr1	196933	196934	T>C
Chr1	196939	196940	G>A
Chr1	196957	196958	G>A
Chr1	197002	197003	T>G
Chr1	197007	197008	T>A
Chr1	197019	197020	T>C
Chr1	197100	197101	T>A
Chr1	197162	197163	A>T
Chr1	197204	197205	G>C
Chr1	197241	197242	C>T
Chr1	197269	197270	C>T
Chr1	197274	197275	C>T
Chr1	197292	197293	A>T
Chr1	197323	197324	C>T
Chr1	197365	197366	T>C
Chr1	197461	197462	T>C
Chr1	197479	197480	A>G
Chr1	197623	197624	G>A
Chr1	197786	197787	A>G
Chr1	197927	197928	C>T
Chr1	197928	197929	T>C
Chr1	197946	197947	T>G
Chr1	198029	198030	T>A
Chr1	198086	198087	T>C
Chr1	198192	198193	A>G
Chr1	198195	198196	A>T
Chr1	198235	198236	C>A
Chr1	198253	198254	A>G
Chr1	198328	198329	C>G
Chr1	198346	198347	G>C
Chr1	198548	198549	T>C
Chr1	198653	198654	G>A
Chr1	198691	198692	C>T
Chr1	198708	198709	T>G
Chr1	198842	198843	G>A
Chr1	198922	198923	A>T
Chr1	198949	198950	C>T
Chr1	198959	198960	T>C
Chr1	198979	198980	C>T
Chr1	199018	199019	A>T
Chr1	199049	199050	C>T
Chr1	199134	199135	A>G
Chr1	199140	199141	A>G
Chr1	199150	199151	C>T
Chr1	199191	199192	A>T
Chr1	199192	199193	A>T
Chr1	199198	199199	A>T
Chr1	199300	199301	C>T
Chr1	199435	199436	C>T
Chr1	200062	200063	T>G
Chr1	200064	200065	C>G
Chr1	200067	200068	A>G
Chr1	200083	200084	A>G
Chr1	200088	200089	G>A
Chr1	200129	200130	G>A
Chr1	200199	200200	G>A
Chr1	200204	200205	T>G
Chr1	201649	201650	T>G
Chr1	201941	201942	G>A
Chr1	202139	202140	G>A
Chr1	202391	202392	A>G
Chr1	203973	203974	A>T
Chr1	204383	204384	G>A
Chr1	204881	204882	A>T
Chr1	205071	205072	A>T
Chr1	205072	205073	A>T
Chr1	205075	205076	A>T
Chr1	205156	205157	T>A
Chr1	205392	205393	A>G
Chr1	205709	205710	A>G
Chr1	206154	206155	T>A
Chr1	206326	206327	C>A
Chr1	207186	207187	T>A
Chr1	207195	207196	G>C
Chr1	207286	207287	A>C
Chr1	207307	207308	T>G
Chr1	207855	207856	A>G
Chr1	207869	207870	C>G
Chr1	208250	208251	T>G
Chr1	208801	208802	A>T
Chr1	208802	208803	A>T
Chr1	208850	208851	T>G
Chr1	209719	209720	T>A
Chr1	210437	210438	T>C
Chr1	211763	211764	A>C
Chr1	211860	211861	A>C
Chr1	212831	212832	C>T
Chr1	212995	212996	G>A
Chr1	213143	213144	G>T
Chr1	213303	213304	C>A
Chr1	213356	213357	G>T
Chr1	213547	213548	C>T
Chr1	213924	213925	G>C
Chr1	214514	214515	C>G
Chr1	214867	214868	T>A
Chr1	215104	215105	T>A
Chr1	215173	215174	A>T
Chr1	215280	215281	G>A
Chr1	215676	215677	G>T
Chr1	215759	215760	G>C
Chr1	215889	215890	C>A
Chr1	216642	216643	G>A
Chr1	216874	216875	A>C
Chr1	217625	217626	T>G
Chr1	217752	217753	T>C
Chr1	218208	218209	T>A
Chr1	218219	218220	T>C
Chr1	218234	218235	T>C
Chr1	218241	218242	G>C
Chr1	218258	218259	A>T
Chr1	218709	218710	A>C
Chr1	218813	218814	A>G
Chr1	218935	218936	A>C
Chr1	218955	218956	G>C
Chr1	218967	218968	G>A
Chr1	218999	219000	C>A
Chr1	219166	219167	T>A
Chr1	219184	219185	T>C
Chr1	219684	219685	C>A
Chr1	220756	220757	A>G
Chr1	220859	220860	T>C
Chr1	220936	220937	C>G
Chr1	220967	220968	T>A
Chr1	221203	221204	C>T
Chr1	221267	221268	A>T
Chr1	221865	221866	A>C
Chr1	222390	222391	A>T
Chr1	222539	222540	A>T
Chr1	222594	222595	A>T
Chr1	222615	222616	A>G
Chr1	222781	222782	G>A
Chr1	222796	222797	G>A
Chr1	222799	222800	A>G
Chr1	222820	222821	T>G
Chr1	223036	223037	C>T
Chr1	223146	223147	G>A
Chr1	223159	223160	G>T
Chr1	223170	223171	T>A
Chr1	223180	223181	A>C
Chr1	223191	223192	T>A
Chr1	223285	223286	G>A
Chr1	223305	223306	C>G
Chr1	223751	223752	G>A
Chr1	223799	223800	T>C
Chr1	224999	225000	C>G
Chr1	225128	225129	G>A
Chr1	225229	225230	T>C
Chr1	225410	225411	G>T
Chr1	225759	225760	C>A
Chr1	225761	225762	C>T
Chr1	226365	226366	A>C
Chr1	227285	227286	G>A
Chr1	227309	227310	A>C
Chr1	227950	227951	T>G
Chr1	228154	228155	T>A
Chr1	228189	228190	T>C
Chr1	228411	228412	T>C
Chr1	228430	228431	C>T
Chr1	228431	228432	T>G
Chr1	228452	228453	C>T
Chr1	228463	228464	A>G
Chr1	229188	229189	C>T
Chr1	230084	230085	C>T
Chr1	230285	230286	T>G
Chr1	230316	230317	A>T
Chr1	230318	230319	C>A
Chr1	230324	230325	C>A
Chr1	230410	230411	C>G
Chr1	230857	230858	A>T
Chr1	232286	232287	A>T
Chr1	232427	232428	A>G
Chr1	232831	232832	A>T
Chr1	233093	233094	T>A
Chr1	233312	233313	A>C
Chr1	233851	233852	A>T
Chr1	235004	235005	C>A
Chr1	235368	235369	A>T
Chr1	236042	236043	G>A
Chr1	236354	236355	C>A
Chr1	236888	236889	A>G
Chr1	237837	237838	G>A
Chr1	237880	237881	C>G
Chr1	238228	238229	A>C
Chr1	238283	238284	C>A
Chr1	238382	238383	A>G
Chr1	238401	238402	C>T
Chr1	238423	238424	A>G
Chr1	238472	238473	T>C
Chr1	238508	238509	A>T
Chr1	238621	238622	A>G
Chr1	238644	238645	T>C
Chr1	238653	238654	T>C
Chr1	238751	238752	T>C
Chr1	239071	239072	C>A
Chr1	239268	239269	A>G
Chr1	239340	239341	T>C
Chr1	239433	239434	A>G
Chr1	239437	239438	G>A
Chr1	239753	239754	A>T
Chr1	239763	239764	T>A
Chr1	240921	240922	T>C
Chr1	241955	241956	A>C
Chr1	242677	242678	G>A
Chr1	243960	243961	C>A
Chr1	244173	244174	C>T
Chr1	244583	244584	C>T
Chr1	245661	245662	A>T
Chr1	246164	246165	C>T
Chr1	247311	247312	G>T
Chr1	247322	247323	G>C
Chr1	247483	247484	T>C
Chr1	247582	247583	G>A
Chr1	247720	247721	C>T
Chr1	247788	247789	G>A
Chr1	247813	247814	C>T
Chr1	248260	248261	A>T
Chr1	248377	248378	A>C
Chr1	248378	248379	G>A
Chr1	248566	248567	G>A
Chr1	248736	248737	A>C
Chr1	248939	248940	A>G
Chr1	249082	249083	C>A
Chr1	249644	249645	T>C
Chr1	249668	249669	C>T
Chr1	249733	249734	C>T
Chr1	249794	249795	G>T
Chr1	249795	249796	A>C
Chr1	250355	250356	A>C
Chr1	252420	252421	G>T
Chr1	252601	252602	A>G
Chr1	252789	252790	A>T
Chr1	252799	252800	A>T
Chr1	252910	252911	T>A
Chr1	252966	252967	G>C
Chr1	253152	253153	A>G
Chr1	253600	253601	T>C
Chr1	253605	253606	G>A
Chr1	253928	253929	T>C
Chr1	253931	253932	A>G
Chr1	253932	253933	C>A
Chr1	254003	254004	C>G
Chr1	254717	254718	G>A
Chr1	255354	255355	G>C
Chr1	255485	255486	T>G
Chr1	255596	255597	T>C
Chr1	255848	255849	C>T
Chr1	255868	255869	A>G
Chr1	255884	255885	G>A
Chr1	255903	255904	C>T
Chr1	255926	255927	G>A
Chr1	256038	256039	A>C
Chr1	256193	256194	A>G
Chr1	256450	256451	T>C
Chr1	256531	256532	A>G
Chr1	256564	256565	G>A
Chr1	256596	256597	T>C
Chr1	256623	256624	A>C
Chr1	256704	256705	G>A
Chr1	256795	256796	G>A
Chr1	257127	257128	C>T
Chr1	257424	257425	T>G
Chr1	257678	257679	C>T
Chr1	259794	259795	G>A
Chr1	259952	259953	G>C
Chr1	260009	260010	C>A
Chr1	260157	260158	T>C
Chr1	261772	261773	G>C
Chr1	261897	261898	G>A
Chr1	262204	262205	G>A
Chr1	262221	262222	A>T
Chr1	262242	262243	G>T
Chr1	264184	264185	A>C
Chr1	264623	264624	G>A
Chr1	264624	264625	T>A
Chr1	264632	264633	A>C
Chr1	264911	264912	C>T
Chr1	265009	265010	C>T
Chr1	265610	265611	G>C
Chr1	266158	266159	G>T
Chr1	266531	266532	A>G
Chr1	267924	267925	C>A
Chr1	267981	267982	A>T
Chr1	268851	268852	T>G
Chr1	269282	269283	T>G
Chr1	269641	269642	C>G
Chr1	270210	270211	G>T
Chr1	270457	270458	G>C
Chr1	270844	270845	T>C
Chr1	271049	271050	G>C
Chr1	271415	271416	T>C
Chr1	272100	272101	T>G
Chr1	272825	272826	G>A
Chr1	274628	274629	T>A
Chr1	275284	275285	T>C
Chr1	275290	275291	T>G
Chr1	275503	275504	A>C
Chr1	275623	275624	C>T
Chr1	275937	275938	T>G
Chr1	277612	277613	T>C
Chr1	277658	277659	T>A
Chr1	277846	277847	A>T
Chr1	278319	278320	G>A
Chr1	278555	278556	T>A
Chr1	281264	281265	G>A
Chr1	281312	281313	G>A
Chr1	281932	281933	G>C
Chr1	283154	283155	C>T
Chr1	283698	283699	G>T
Chr1	283722	283723	T>G
Chr1	284093	284094	A>C
Chr1	284186	284187	T>A
Chr1	284988	284989	A>G
Chr1	285110	285111	G>A
Chr1	285728	285729	A>G
Chr1	286028	286029	A>C
Chr1	286641	286642	G>T
Chr1	286647	286648	T>C
Chr1	287159	287160	C>T
Chr1	287555	287556	G>A
Chr1	288547	288548	G>A
Chr1	289259	289260	T>C
Chr1	289856	289857	G>A
Chr1	290553	290554	A>C
Chr1	290688	290689	C>G
Chr1	290787	290788	T>G
Chr1	291007	291008	C>A
Chr1	291134	291135	T>C
Chr1	291135	291136	A>T
Chr1	291362	291363	A>T
Chr1	291545	291546	T>G
Chr1	291601	291602	G>T
Chr1	291758	291759	A>T
Chr1	291764	291765	T>C
Chr1	291772	291773	T>C
Chr1	291795	291796	A>G
Chr1	291813	291814	A>T
Chr1	291992	291993	C>G
Chr1	292012	292013	G>T
Chr1	292109	292110	A>C
Chr1	292173	292174	C>T
Chr1	292276	292277	T>C
Chr1	292277	292278	C>A
Chr1	292343	292344	A>C
Chr1	292386	292387	T>C
Chr1	292436	292437	A>C
Chr1	292494	292495	T>C
Chr1	292519	292520	A>G
Chr1	292523	292524	C>T
Chr1	292670	292671	C>T
Chr1	292900	292901	C>T
Chr1	293102	293103	T>A
Chr1	293387	293388	A>G
Chr1	294544	294545	G>C
Chr1	294703	294704	C>G
Chr1	294888	294889	T>C
Chr1	294912	294913	G>C
Chr1	296723	296724	T>C
Chr1	296784	296785	A>C
Chr1	296799	296800	A>G
Chr1	297945	297946	T>G
Chr1	297982	297983	A>T
Chr1	298384	298385	G>A
Chr1	298613	298614	A>T
Chr1	299438	299439	T>C
Chr1	299439	299440	T>C
Chr1	300022	300023	C>A
Chr1	300023	300024	C>T
Chr1	300276	300277	C>A
Chr1	300508	300509	T>C
Chr1	300519	300520	A>G
Chr1	300924	300925	A>T
Chr1	301503	301504	G>T
Chr1	301742	301743	A>T
Chr1	302306	302307	T>A
Chr1	302368	302369	A>T
Chr1	302387	302388	A>G
Chr1	302501	302502	T>C
Chr1	302688	302689	T>C
Chr1	302873	302874	A>T
Chr1	302879	302880	A>G
Chr1	303873	303874	A>G
Chr1	304280	304281	G>A
Chr1	304581	304582	A>T
Chr1	304582	304583	G>A
Chr1	304583	304584	G>A
Chr1	304983	304984	A>C
Chr1	305361	305362	A>C
Chr1	305430	305431	A>G
Chr1	306459	306460	G>T
Chr1	306461	306462	G>T
Chr1	307265	307266	C>T
Chr1	307846	307847	A>C
Chr1	308369	308370	A>T
Chr1	309184	309185	G>T
Chr1	309719	309720	G>A
Chr1	309720	309721	G>T
Chr1	309827	309828	T>C
Chr1	309990	309991	G>T
Chr1	309991	309992	T>A
Chr1	310272	310273	T>C
Chr1	310747	310748	G>T
Chr1	310924	310925	A>G
Chr1	311108	311109	C>T
Chr1	311278	311279	C>T
Chr1	311402	311403	C>G
Chr1	312197	312198	T>A
Chr1	313380	313381	C>G
Chr1	314052	314053	G>A
Chr1	314505	314506	A>G
Chr1	315167	315168	C>G
Chr1	316450	316451	G>A
Chr1	316940	316941	T>A
Chr1	317356	317357	A>T
Chr1	317401	317402	C>A
Chr1	317505	317506	A>G
Chr1	318254	318255	T>C
Chr1	319151	319152	G>A
Chr1	319352	319353	A>T
Chr1	319660	319661	C>T
Chr1	319730	319731	G>T
Chr1	319761	319762	T>G
Chr1	319961	319962	T>A
Chr1	319962	319963	G>T
Chr1	320307	320308	G>A
Chr1	321015	321016	G>A
Chr1	321369	321370	C>A
Chr1	321614	321615	T>A
Chr1	321813	321814	G>A
Chr1	321896	321897	A>G
Chr1	322373	322374	T>C
Chr1	323071	323072	C>T
Chr1	323482	323483	T>G
Chr1	325131	325132	T>C
Chr1	325900	325901	C>T
Chr1	326963	326964	T>G
Chr1	326964	326965	T>A
Chr1	327240	327241	C>T
Chr1	327965	327966	G>C
Chr1	328444	328445	A>T
Chr1	331268	331269	A>G
Chr1	331929	331930	T>C
Chr1	332264	332265	T>A
Chr1	332265	332266	T>C
Chr1	332346	332347	A>T
Chr1	333481	333482	C>G
Chr1	334736	334737	G>A
Chr1	335989	335990	G>A
Chr1	336310	336311	A>G
Chr1	336333	336334	G>A
Chr1	338144	338145	C>T
Chr1	338381	338382	C>A
Chr1	338743	338744	T>G
Chr1	339304	339305	C>T
Chr1	340021	340022	C>G
Chr1	340024	340025	A>T
Chr1	340809	340810	C>A
Chr1	341544	341545	G>A
Chr1	341923	341924	T>C
Chr1	341968	341969	C>A
Chr1	341981	341982	C>A
Chr1	341989	341990	A>C
Chr1	342001	342002	C>T
Chr1	342084	342085	A>C
Chr1	342258	342259	T>G
Chr1	342298	342299	T>A
Chr1	342304	342305	G>A
Chr1	342313	342314	A>G
Chr1	342374	342375	G>A
Chr1	342540	342541	C>T
Chr1	342619	342620	A>G
Chr1	342927	342928	C>A
Chr1	342965	342966	G>C
Chr1	343055	343056	T>C
Chr1	343293	343294	C>T
Chr1	343448	343449	G>A
Chr1	343710	343711	C>T
Chr1	344074	344075	G>A
Chr1	344558	344559	A>G
Chr1	345210	345211	A>G
Chr1	345503	345504	G>A
Chr1	345566	345567	C>G
Chr1	346007	346008	C>A
Chr1	346015	346016	T>C
Chr1	346122	346123	G>C
Chr1	346725	346726	C>T
Chr1	347127	347128	G>T
Chr1	347532	347533	T>C
Chr1	349118	349119	T>C
Chr1	349309	349310	C>A
Chr1	350384	350385	A>T
Chr1	350605	350606	G>A
Chr1	351688	351689	A>G
Chr1	352390	352391	C>G
Chr1	352754	352755	T>A
Chr1	353030	353031	C>T
Chr1	353200	353201	A>T
Chr1	353490	353491	A>T
Chr1	354412	354413	G>C
Chr1	354472	354473	C>T
Chr1	354726	354727	A>G
Chr1	354745	354746	G>A
Chr1	354749	354750	T>G
Chr1	354755	354756	A>G
Chr1	354986	354987	C>T
Chr1	355245	355246	G>A
Chr1	355315	355316	G>C
Chr1	355396	355397	C>T
Chr1	356126	356127	C>T
Chr1	356311	356312	A>C
Chr1	356551	356552	A>G
Chr1	356847	356848	C>T
Chr1	356906	356907	G>C
Chr1	356941	356942	A>C
Chr1	357000	357001	A>T
Chr1	357096	357097	C>T
Chr1	357102	357103	A>T
Chr1	357141	357142	C>G
Chr1	357359	357360	G>T
Chr1	357366	357367	G>T
Chr1	357435	357436	A>T
Chr1	357448	357449	T>C
Chr1	357807	357808	C>T
Chr1	357867	357868	A>T
Chr1	358095	358096	G>T
Chr1	358638	358639	G>C
Chr1	359565	359566	C>G
Chr1	360503	360504	G>C
Chr1	360797	360798	G>A
Chr1	360887	360888	T>C
Chr1	361199	361200	T>C
Chr1	361858	361859	G>C
Chr1	362149	362150	C>A
Chr1	362183	362184	T>A
Chr1	362762	362763	A>G
Chr1	363816	363817	T>A
Chr1	364230	364231	A>G
Chr1	364587	364588	C>T
Chr1	364588	364589	C>T
Chr1	364813	364814	T>C
Chr1	364837	364838	C>A
Chr1	365055	365056	C>A
Chr1	365822	365823	C>T
Chr1	366920	366921	T>A
Chr1	367100	367101	C>T
Chr1	367149	367150	T>C
Chr1	367488	367489	C>G
Chr1	367683	367684	A>C
Chr1	369251	369252	G>A
Chr1	369461	369462	C>T
Chr1	369629	369630	G>A
Chr1	369705	369706	T>G
Chr1	369918	369919	G>T
Chr1	371080	371081	C>A
Chr1	371409	371410	C>G
Chr1	371971	371972	T>C
Chr1	371972	371973	G>C
Chr1	372004	372005	G>A
Chr1	372032	372033	G>A
Chr1	372080	372081	G>A
Chr1	372299	372300	G>A
Chr1	372527	372528	C>A
Chr1	372534	372535	T>C
Chr1	373679	373680	G>T
Chr1	373869	373870	A>T
Chr1	373870	373871	A>T
Chr1	373871	373872	A>T
Chr1	373872	373873	A>T
Chr1	373873	373874	A>T
Chr1	375253	375254	C>G
Chr1	375345	375346	G>A
Chr1	375467	375468	A>G
Chr1	375514	375515	A>T
Chr1	377824	377825	T>C
Chr1	377972	377973	C>T
Chr1	378100	378101	T>C
Chr1	379808	379809	G>C
Chr1	380040	380041	A>G
Chr1	380453	380454	C>T
Chr1	380761	380762	A>T
Chr1	381772	381773	A>T
Chr1	382530	382531	T>C
Chr1	383525	383526	G>A
Chr1	384583	384584	T>C
Chr1	384703	384704	A>T
Chr1	385242	385243	T>C
Chr1	386388	386389	C>T
Chr1	386621	386622	C>G
Chr1	387870	387871	T>C
Chr1	387875	387876	T>A
Chr1	387894	387895	T>A
Chr1	389691	389692	T>G
Chr1	390414	390415	C>T
Chr1	390935	390936	G>A
Chr1	391358	391359	C>T
Chr1	391636	391637	A>G
Chr1	392130	392131	C>T
Chr1	392653	392654	C>T
Chr1	393496	393497	C>T
Chr1	394128	394129	A>G
Chr1	394551	394552	C>T
Chr1	394627	394628	A>T
Chr1	394900	394901	C>T
Chr1	395444	395445	G>T
Chr1	395483	395484	A>C
Chr1	395583	395584	C>G
Chr1	395877	395878	A>G
Chr1	398590	398591	A>T
Chr1	399653	399654	A>T
Chr1	400969	400970	A>G
Chr1	401442	401443	A>G
Chr1	401531	401532	A>G
Chr1	401893	401894	G>A
Chr1	402227	402228	G>A
Chr1	402865	402866	G>A
Chr1	403051	403052	G>C
Chr1	403943	403944	G>A
Chr1	404107	404108	G>A
Chr1	404996	404997	T>C
Chr1	405040	405041	G>C
Chr1	406176	406177	G>A
Chr1	408494	408495	C>T
Chr1	408848	408849	T>G
Chr1	413623	413624	A>G
Chr1	414573	414574	A>C
Chr1	414574	414575	A>G
Chr1	414575	414576	C>A
Chr1	414691	414692	C>A
Chr1	414889	414890	C>T
Chr1	414961	414962	C>T
Chr1	415121	415122	A>C
Chr1	415138	415139	C>G
Chr1	415296	415297	T>G
Chr1	415467	415468	C>T
Chr1	415503	415504	C>A
Chr1	415515	415516	A>C
Chr1	415533	415534	C>A
Chr1	415587	415588	T>C
Chr1	415608	415609	T>C
Chr1	415693	415694	G>T
Chr1	415727	415728	A>C
Chr1	415943	415944	C>T
Chr1	415949	415950	T>C
Chr1	416140	416141	C>G
Chr1	416149	416150	C>T
Chr1	416251	416252	C>T
Chr1	416648	416649	G>A
Chr1	416659	416660	T>C
Chr1	416696	416697	T>C
Chr1	416710	416711	T>A
Chr1	416858	416859	T>G
Chr1	417192	417193	A>T
Chr1	417317	417318	C>G
Chr1	417390	417391	A>G
Chr1	417435	417436	C>T
Chr1	417528	417529	T>A
Chr1	417732	417733	C>T
Chr1	417788	417789	C>A
Chr1	417814	417815	C>T
Chr1	417830	417831	C>A
Chr1	417890	417891	A>T
Chr1	417955	417956	A>T
Chr1	420865	420866	G>A
Chr1	420950	420951	A>C
Chr1	421647	421648	A>C
Chr1	422053	422054	T>C
Chr1	422094	422095	C>A
Chr1	422176	422177	A>T
Chr1	422365	422366	T>A
Chr1	422490	422491	T>G
Chr1	422923	422924	G>A
Chr1	422940	422941	C>T
Chr1	422978	422979	C>T
Chr1	422985	422986	G>A
Chr1	423192	423193	C>T
Chr1	423207	423208	G>A
Chr1	423266	423267	A>G
Chr1	423307	423308	G>A
Chr1	423378	423379	T>A
Chr1	423437	423438	T>A
Chr1	423444	423445	A>C
Chr1	423469	423470	T>C
Chr1	423472	423473	T>G
Chr1	423556	423557	A>G
Chr1	423557	423558	C>T
Chr1	423625	423626	C>A
Chr1	423634	423635	G>A
Chr1	423752	423753	T>A
Chr1	424154	424155	G>A
Chr1	424169	424170	A>T
Chr1	424179	424180	A>T
Chr1	424320	424321	G>C
Chr1	424327	424328	T>C
Chr1	425516	425517	C>T
Chr1	425620	425621	C>A
Chr1	425850	425851	C>T
Chr1	425857	425858	A>G
Chr1	425869	425870	C>G
Chr1	425874	425875	A>C
Chr1	425960	425961	A>C
Chr1	425987	425988	A>G
Chr1	426012	426013	G>A
Chr1	426853	426854	G>A
Chr1	426882	426883	C>G
Chr1	426997	426998	C>G
Chr1	427068	427069	G>A
Chr1	427855	427856	A>T
Chr1	428235	428236	G>A
Chr1	428275	428276	A>G
Chr1	428314	428315	A>T
Chr1	428380	428381	G>T
Chr1	428838	428839	C>T
Chr1	429729	429730	A>T
Chr1	429748	429749	T>A
Chr1	429862	429863	G>C
Chr1	429868	429869	C>G
Chr1	429935	429936	G>A
Chr1	429951	429952	T>C
Chr1	429958	429959	A>C
Chr1	429986	429987	G>C
Chr1	430075	430076	T>G
Chr1	430163	430164	G>T
Chr1	430192	430193	C>T
Chr1	430194	430195	G>A
Chr1	430201	430202	C>A
Chr1	430230	430231	C>A
Chr1	430269	430270	T>G
Chr1	430286	430287	C>T
Chr1	430288	430289	A>T
Chr1	430308	430309	T>C
Chr1	430333	430334	G>A
Chr1	435154	435155	T>C
Chr1	435312	435313	C>G
Chr1	435348	435349	C>T
Chr1	435398	435399	A>C
Chr1	435469	435470	G>A
Chr1	435472	435473	G>T
Chr1	435475	435476	C>A
Chr1	435491	435492	A>T
Chr1	435536	435537	A>G
Chr1	435566	435567	T>C
Chr1	435585	435586	T>A
Chr1	435649	435650	T>G
Chr1	435655	435656	A>T
Chr1	435707	435708	C>G
Chr1	435736	435737	G>A
Chr1	435744	435745	G>T
Chr1	435776	435777	T>G
Chr1	435779	435780	C>T
Chr1	435819	435820	G>A
Chr1	435848	435849	C>T
Chr1	435855	435856	C>A
Chr1	436039	436040	A>T
Chr1	436112	436113	C>T
Chr1	436135	436136	A>T
Chr1	436137	436138	T>A
Chr1	436165	436166	C>T
Chr1	436272	436273	T>C
Chr1	436330	436331	T>A
Chr1	436519	436520	C>T
Chr1	436637	436638	C>A
Chr1	436706	436707	T>C
Chr1	436776	436777	G>T
Chr1	436789	436790	T>A
Chr1	436890	436891	T>A
Chr1	436935	436936	A>T
Chr1	436961	436962	G>A
Chr1	436978	436979	G>T
Chr1	437251	437252	T>A
Chr1	437252	437253	T>A
Chr1	438264	438265	A>G
Chr1	438687	438688	A>G
Chr1	439075	439076	G>A
Chr1	439962	439963	A>C
Chr1	440169	440170	T>A
Chr1	440329	440330	C>A
Chr1	440780	440781	C>G
Chr1	441101	441102	C>G
Chr1	441104	441105	A>T
Chr1	441403	441404	G>A
Chr1	441433	441434	A>G
Chr1	441565	441566	G>A
Chr1	441906	441907	A>G
Chr1	441973	441974	C>A
Chr1	441997	441998	A>G
Chr1	442024	442025	C>T
Chr1	442045	442046	A>G
Chr1	442099	442100	A>G
Chr1	442108	442109	A>G
Chr1	442111	442112	C>A
Chr1	442120	442121	T>C
Chr1	442129	442130	G>A
Chr1	442219	442220	C>T
Chr1	442228	442229	T>A
Chr1	442243	442244	C>T
Chr1	442270	442271	G>A
Chr1	442282	442283	T>A
Chr1	443299	443300	T>C
Chr1	443309	443310	A>G
Chr1	443321	443322	T>C
Chr1	443512	443513	T>C
Chr1	443676	443677	G>A
Chr1	443804	443805	T>C
Chr1	443852	443853	T>C
Chr1	443867	443868	A>C
Chr1	443878	443879	A>T
Chr1	443939	443940	A>T
Chr1	443952	443953	C>T
Chr1	444032	444033	T>C
Chr1	444121	444122	G>A
Chr1	444130	444131	A>G
Chr1	444179	444180	A>T
Chr1	444199	444200	G>T
Chr1	444249	444250	T>G
Chr1	444404	444405	T>A
Chr1	444431	444432	T>G
Chr1	444466	444467	G>A
Chr1	444471	444472	T>G
Chr1	444473	444474	T>G
Chr1	444474	444475	G>T
Chr1	444645	444646	T>G
Chr1	444797	444798	T>C
Chr1	444803	444804	T>G
Chr1	444820	444821	C>T
Chr1	444860	444861	A>G
Chr1	444935	444936	T>C
Chr1	444959	444960	T>G
Chr1	445037	445038	A>G
Chr1	445078	445079	T>C
Chr1	445125	445126	C>G
Chr1	445141	445142	C>A
Chr1	445369	445370	T>C
Chr1	445504	445505	A>T
Chr1	445945	445946	C>A
Chr1	445981	445982	A>C
Chr1	446021	446022	C>A
Chr1	446095	446096	A>G
Chr1	446404	446405	A>T
Chr1	446423	446424	T>C
Chr1	446881	446882	T>C
Chr1	447071	447072	A>G
Chr1	447233	447234	G>A
Chr1	448240	448241	A>T
Chr1	448784	448785	A>C
Chr1	449559	449560	G>C
Chr1	452346	452347	G>C
Chr1	453166	453167	A>T
Chr1	453992	453993	G>T
Chr1	454259	454260	T>A
Chr1	454504	454505	T>C
Chr1	454974	454975	A>T
Chr1	455180	455181	A>T
Chr1	455191	455192	C>T
Chr1	455195	455196	G>C
Chr1	455328	455329	T>A
Chr1	455404	455405	T>G
Chr1	455589	455590	T>A
Chr1	455720	455721	C>A
Chr1	455721	455722	T>C
Chr1	455764	455765	A>C
Chr1	455838	455839	T>A
Chr1	455923	455924	G>A
Chr1	456035	456036	G>A
Chr1	456141	456142	T>A
Chr1	456188	456189	T>A
Chr1	456261	456262	T>A
Chr1	456264	456265	G>C
Chr1	456302	456303	A>T
Chr1	456307	456308	T>A
Chr1	456354	456355	A>T
Chr1	456364	456365	T>G
Chr1	456369	456370	C>G
Chr1	456524	456525	A>C
Chr1	456527	456528	A>G
Chr1	456635	456636	A>C
Chr1	456924	456925	A>T
Chr1	457023	457024	T>A
Chr1	457095	457096	G>C
Chr1	457143	457144	A>T
Chr1	457260	457261	C>T
Chr1	457341	457342	T>C
Chr1	457504	457505	C>G
Chr1	457633	457634	C>A
Chr1	457639	457640	T>G
Chr1	457684	457685	C>T
Chr1	457787	457788	C>T
Chr1	458217	458218	A>T
Chr1	458341	458342	C>A
Chr1	458347	458348	G>A
Chr1	458404	458405	A>T
Chr1	458455	458456	A>G
Chr1	458461	458462	T>C
Chr1	458463	458464	G>T
Chr1	458689	458690	A>G
Chr1	458817	458818	T>G
Chr1	458844	458845	C>T
Chr1	458853	458854	T>C
Chr1	458862	458863	G>A
Chr1	459179	459180	G>C
Chr1	459334	459335	C>T
Chr1	459494	459495	T>A
Chr1	459540	459541	T>C
Chr1	459604	459605	G>A
Chr1	459745	459746	G>A
Chr1	459986	459987	G>A
Chr1	460038	460039	A>G
Chr1	460115	460116	C>A
Chr1	460127	460128	G>A
Chr1	460188	460189	T>G
Chr1	460250	460251	C>T
Chr1	460418	460419	C>G
Chr1	460421	460422	G>A
Chr1	460442	460443	C>G
Chr1	460466	460467	T>C
Chr1	460469	460470	C>A
Chr1	460606	460607	T>C
Chr1	460625	460626	C>A
Chr1	460718	460719	G>T
Chr1	461202	461203	T>C
Chr1	461229	461230	A>C
Chr1	461312	461313	C>A
Chr1	461318	461319	A>T
Chr1	461326	461327	T>C
Chr1	461352	461353	A>T
Chr1	461370	461371	C>A
Chr1	461404	461405	A>G
Chr1	461414	461415	G>C
Chr1	461447	461448	A>T
Chr1	461546	461547	T>A
Chr1	461730	461731	G>A
Chr1	461949	461950	T>C
Chr1	462074	462075	A>G
Chr1	462077	462078	T>A
Chr1	462085	462086	C>T
Chr1	462100	462101	T>C
Chr1	462153	462154	A>C
Chr1	462213	462214	T>A
Chr1	462358	462359	C>T
Chr1	462392	462393	C>A
Chr1	462553	462554	C>T
Chr1	462559	462560	C>T
Chr1	462571	462572	T>C
Chr1	462660	462661	A>C
Chr1	462680	462681	C>T
Chr1	462694	462695	T>C
Chr1	462695	462696	C>A
Chr1	462728	462729	A>T
Chr1	462755	462756	G>T
Chr1	462788	462789	A>T
Chr1	462863	462864	T>A
Chr1	462866	462867	A>G
Chr1	463201	463202	T>C
Chr1	463277	463278	C>T
Chr1	463313	463314	T>C
Chr1	463334	463335	A>C
Chr1	463346	463347	C>A
Chr1	463352	463353	C>A
Chr1	463414	463415	G>A
Chr1	463963	463964	T>A
Chr1	463964	463965	T>A
Chr1	464025	464026	A>T
Chr1	464908	464909	A>G
Chr1	464928	464929	G>A
Chr1	465095	465096	T>C
Chr1	465817	465818	G>A
Chr1	465914	465915	T>C
Chr1	466270	466271	A>G
Chr1	466385	466386	A>T
Chr1	466575	466576	C>T
Chr1	467199	467200	C>T
Chr1	467280	467281	T>G
Chr1	467321	467322	A>C
Chr1	467615	467616	G>A
Chr1	468407	468408	G>A
Chr1	468497	468498	A>T
Chr1	468845	468846	G>A
Chr1	469580	469581	T>A
Chr1	469654	469655	C>T
Chr1	470492	470493	A>G
Chr1	470556	470557	T>G
Chr1	470900	470901	C>A
Chr1	470977	470978	A>T
Chr1	471507	471508	T>C
Chr1	471542	471543	G>T
Chr1	471610	471611	T>A
Chr1	472731	472732	C>T
Chr1	474011	474012	A>T
Chr1	474024	474025	C>T
Chr1	474095	474096	A>G
Chr1	474130	474131	A>T
Chr1	475021	475022	G>T
Chr1	476543	476544	C>T
Chr1	477211	477212	A>T
Chr1	477235	477236	A>T
Chr1	477358	477359	G>A
Chr1	477527	477528	A>G
Chr1	478049	478050	T>A
Chr1	478913	478914	A>G
Chr1	479096	479097	C>T
Chr1	479146	479147	T>C
Chr1	479501	479502	G>A
Chr1	479507	479508	T>A
Chr1	479775	479776	A>C
Chr1	479927	479928	A>C
Chr1	480045	480046	G>A
Chr1	480205	480206	A>G
Chr1	480606	480607	T>C
Chr1	480809	480810	C>T
Chr1	481207	481208	G>A
Chr1	481676	481677	T>C
Chr1	481691	481692	T>A
Chr1	481719	481720	C>T
Chr1	481763	481764	C>T
Chr1	481813	481814	T>A
Chr1	481849	481850	C>T
Chr1	481916	481917	A>T
Chr1	482520	482521	T>C
Chr1	482638	482639	A>T
Chr1	482965	482966	A>C
Chr1	483078	483079	G>C
Chr1	483462	483463	G>C
Chr1	483636	483637	G>A
Chr1	483694	483695	G>A
Chr1	483974	483975	C>A
Chr1	484344	484345	G>T
Chr1	484412	484413	C>T
Chr1	485241	485242	C>T
Chr1	485401	485402	C>A
Chr1	486069	486070	A>G
Chr1	486439	486440	G>C
Chr1	486485	486486	T>A
Chr1	486738	486739	T>C
Chr1	486745	486746	A>T
Chr1	487640	487641	C>T
Chr1	488259	488260	T>A
Chr1	488387	488388	C>T
Chr1	488641	488642	T>A
Chr1	488644	488645	G>C
Chr1	488649	488650	A>T
Chr1	489091	489092	T>A
Chr1	489525	489526	A>G
Chr1	489663	489664	A>G
Chr1	490222	490223	T>G
Chr1	490429	490430	G>A
Chr1	491326	491327	A>T
Chr1	492393	492394	A>G
Chr1	492915	492916	A>T
Chr1	493348	493349	C>G
Chr1	494024	494025	C>G
Chr1	495023	495024	G>A
Chr1	495163	495164	A>G
Chr1	496729	496730	T>G
Chr1	496956	496957	A>C
Chr1	497128	497129	C>A
Chr1	497312	497313	T>G
Chr1	497721	497722	A>T
Chr1	497952	497953	A>G
Chr1	497990	497991	A>T
Chr1	498669	498670	A>C
Chr1	498743	498744	G>A
Chr1	498775	498776	A>C
Chr1	499399	499400	G>A
Chr1	501585	501586	T>C
Chr1	501626	501627	A>T
Chr1	501653	501654	A>T
Chr1	501907	501908	A>C
Chr1	501911	501912	A>G
Chr1	502091	502092	T>C
Chr1	502176	502177	T>A
Chr1	502177	502178	T>A
Chr1	502668	502669	G>A
Chr1	503158	503159	C>A
Chr1	503336	503337	C>T
Chr1	503835	503836	T>A
Chr1	503929	503930	A>G
Chr1	503940	503941	G>A
Chr1	504246	504247	T>C
Chr1	504375	504376	T>C
Chr1	504376	504377	C>G
Chr1	504457	504458	T>C
Chr1	504518	504519	G>A
Chr1	504523	504524	A>C
Chr1	504551	504552	A>G
Chr1	504565	504566	G>A
Chr1	504911	504912	C>T
Chr1	505052	505053	T>C
Chr1	505166	505167	C>T
Chr1	505208	505209	A>G
Chr1	505337	505338	T>G
Chr1	505527	505528	T>G
Chr1	505807	505808	G>C
Chr1	505902	505903	A>G
Chr1	506009	506010	G>A
Chr1	506103	506104	T>A
Chr1	506286	506287	G>A
Chr1	506327	506328	T>C
Chr1	507418	507419	C>T
Chr1	507677	507678	A>T
Chr1	507705	507706	C>G
Chr1	507714	507715	T>C
Chr1	507771	507772	G>T
Chr1	508511	508512	A>G
Chr1	509632	509633	A>G
Chr1	509647	509648	C>A
Chr1	509712	509713	A>G
Chr1	510376	510377	T>A
Chr1	510575	510576	C>T
Chr1	510586	510587	A>G
Chr1	510588	510589	T>A
Chr1	510841	510842	C>A
Chr1	511195	511196	T>C
Chr1	511679	511680	G>T
Chr1	511809	511810	G>C
Chr1	511846	511847	A>C
Chr1	511851	511852	C>T
Chr1	512036	512037	A>T
Chr1	512239	512240	T>G
Chr1	512271	512272	T>C
Chr1	512277	512278	A>C
Chr1	512301	512302	A>C
Chr1	512691	512692	A>G
Chr1	512898	512899	C>T
Chr1	514657	514658	A>G
Chr1	514893	514894	G>C
Chr1	515071	515072	G>A
Chr1	515472	515473	A>G
Chr1	515825	515826	A>G
Chr1	515830	515831	G>A
Chr1	516501	516502	C>T
Chr1	516886	516887	A>C
Chr1	516897	516898	C>A
Chr1	516906	516907	G>A
Chr1	517009	517010	G>A
Chr1	517031	517032	C>A
Chr1	517120	517121	G>A
Chr1	517552	517553	C>A
Chr1	517669	517670	T>A
Chr1	517895	517896	T>A
Chr1	518030	518031	T>A
Chr1	518935	518936	A>T
Chr1	520621	520622	G>A
Chr1	520664	520665	C>A
Chr1	520830	520831	A>C
Chr1	520842	520843	C>G
Chr1	520874	520875	G>C
Chr1	520875	520876	T>A
Chr1	520897	520898	C>T
Chr1	521011	521012	C>A
Chr1	521617	521618	T>G
Chr1	521940	521941	G>A
Chr1	522044	522045	G>C
Chr1	522120	522121	A>G
Chr1	522145	522146	T>G
Chr1	522171	522172	G>T
Chr1	522172	522173	T>C
Chr1	522500	522501	C>T
Chr1	522506	522507	T>A
Chr1	522678	522679	A>T
Chr1	522698	522699	G>T
Chr1	522700	522701	T>A
Chr1	522739	522740	C>A
Chr1	522743	522744	C>G
Chr1	523413	523414	T>C
Chr1	523474	523475	C>A
Chr1	523534	523535	A>T
Chr1	523681	523682	T>C
Chr1	523779	523780	A>T
Chr1	523803	523804	C>T
Chr1	524227	524228	A>G
Chr1	524233	524234	G>A
Chr1	524352	524353	T>G
Chr1	524387	524388	G>C
Chr1	524462	524463	T>G
Chr1	524734	524735	T>A
Chr1	524880	524881	G>A
Chr1	525153	525154	T>A
Chr1	525155	525156	C>T
Chr1	525177	525178	T>G
Chr1	525184	525185	C>T
Chr1	525673	525674	A>G
Chr1	525869	525870	G>A
Chr1	526349	526350	T>G
Chr1	526369	526370	A>T
Chr1	526997	526998	G>A
Chr1	527583	527584	A>T
Chr1	527610	527611	G>T
Chr1	527617	527618	A>C
Chr1	527654	527655	C>T
Chr1	527810	527811	T>G
Chr1	527839	527840	G>T
Chr1	527851	527852	C>T
Chr1	528047	528048	A>G
Chr1	528510	528511	A>G
Chr1	528606	528607	T>G
Chr1	528714	528715	T>A
Chr1	528812	528813	A>T
Chr1	529169	529170	T>A
Chr1	529252	529253	T>C
Chr1	529601	529602	T>G
Chr1	529703	529704	A>T
Chr1	529907	529908	G>A
Chr1	530108	530109	C>A
Chr1	530444	530445	A>G
Chr1	530552	530553	A>T
Chr1	530820	530821	G>C
Chr1	530942	530943	G>C
Chr1	530966	530967	T>C
Chr1	531041	531042	T>G
Chr1	531056	531057	T>C
Chr1	531246	531247	A>G
Chr1	531366	531367	A>T
Chr1	531855	531856	A>G
Chr1	531909	531910	G>A
Chr1	531946	531947	G>A
Chr1	531954	531955	T>C
Chr1	531999	532000	G>T
Chr1	532047	532048	G>T
Chr1	532167	532168	G>A
Chr1	532188	532189	G>T
Chr1	532353	532354	T>A
Chr1	533280	533281	C>G
Chr1	533460	533461	C>T
Chr1	533469	533470	C>A
Chr1	533478	533479	T>G
Chr1	533605	533606	T>G
Chr1	533646	533647	C>T
Chr1	533836	533837	G>A
Chr1	534071	534072	G>T
Chr1	534143	534144	C>T
Chr1	534194	534195	G>T
Chr1	534213	534214	A>G
Chr1	534335	534336	C>G
Chr1	534491	534492	G>T
Chr1	534674	534675	T>A
Chr1	534682	534683	T>C
Chr1	534683	534684	G>T
Chr1	534835	534836	C>T
Chr1	535238	535239	A>G
Chr1	535271	535272	T>A
Chr1	535413	535414	T>C
Chr1	535425	535426	A>T
Chr1	535433	535434	T>G
Chr1	535459	535460	A>T
Chr1	535815	535816	T>G
Chr1	535823	535824	A>T
Chr1	535995	535996	G>T
Chr1	536191	536192	A>C
Chr1	536465	536466	G>C
Chr1	536474	536475	G>A
Chr1	536563	536564	A>T
Chr1	536620	536621	G>A
Chr1	536702	536703	A>C
Chr1	537099	537100	T>G
Chr1	537105	537106	G>C
Chr1	537258	537259	T>A
Chr1	537548	537549	G>A
Chr1	539993	539994	A>T
Chr1	540426	540427	T>G
Chr1	540511	540512	C>T
Chr1	540995	540996	G>A
Chr1	541076	541077	A>G
Chr1	542162	542163	T>G
Chr1	544067	544068	C>T
Chr1	544202	544203	T>G
Chr1	544265	544266	T>A
Chr1	544341	544342	C>T
Chr1	544812	544813	C>T
Chr1	545184	545185	A>G
Chr1	545852	545853	T>A
Chr1	545855	545856	A>T
Chr1	546353	546354	G>A
Chr1	546489	546490	T>A
Chr1	546683	546684	T>A
Chr1	546717	546718	G>T
Chr1	548283	548284	A>G
Chr1	548498	548499	G>T
Chr1	549058	549059	A>G
Chr1	550164	550165	C>A
Chr1	550527	550528	G>A
Chr1	550703	550704	G>A
Chr1	550933	550934	A>C
Chr1	551008	551009	C>G
Chr1	551250	551251	T>C
Chr1	552189	552190	T>A
Chr1	552401	552402	A>G
Chr1	552720	552721	T>C
Chr1	553737	553738	A>G
Chr1	553885	553886	C>T
Chr1	554100	554101	T>A
Chr1	554143	554144	G>A
Chr1	554409	554410	G>A
Chr1	554595	554596	A>G
Chr1	554723	554724	T>A
Chr1	554727	554728	T>G
Chr1	554736	554737	C>A
Chr1	554821	554822	T>C
Chr1	554904	554905	T>A
Chr1	555250	555251	G>A
Chr1	555462	555463	A>T
Chr1	555709	555710	A>T
Chr1	556177	556178	C>T
Chr1	556321	556322	A>T
Chr1	556431	556432	C>T
Chr1	556498	556499	T>A
Chr1	556580	556581	A>T
Chr1	556813	556814	A>T
Chr1	556918	556919	A>T
Chr1	556959	556960	G>A
Chr1	557015	557016	T>A
Chr1	557029	557030	A>T
Chr1	558219	558220	A>G
Chr1	558704	558705	T>A
Chr1	558864	558865	T>A
Chr1	559576	559577	C>G
Chr1	559582	559583	A>G
Chr1	559835	559836	T>C
Chr1	560100	560101	C>T
Chr1	560127	560128	C>T
Chr1	560479	560480	T>C
Chr1	560790	560791	A>T
Chr1	561865	561866	A>G
Chr1	562396	562397	T>C
Chr1	562400	562401	T>C
Chr1	562760	562761	C>T
Chr1	563335	563336	T>C
Chr1	563399	563400	C>G
Chr1	563485	563486	A>C
Chr1	563496	563497	T>C
Chr1	563518	563519	A>G
Chr1	563529	563530	T>C
Chr1	563533	563534	T>C
Chr1	563877	563878	A>G
Chr1	563885	563886	G>A
Chr1	563889	563890	C>A
Chr1	563893	563894	A>G
Chr1	563894	563895	G>A
Chr1	564347	564348	G>A
Chr1	564417	564418	G>C
Chr1	565079	565080	G>T
Chr1	565126	565127	A>T
Chr1	565196	565197	C>T
Chr1	565329	565330	A>T
Chr1	565713	565714	T>A
[truncated: 553,803+ more rows]

## Sheet: Ler-Cvi SNPs
Chr	Start	End	Ler>Cvi
Chr1	501	502	T>C
Chr1	507	508	T>C
Chr1	656	657	C>T
Chr1	697	698	G>A
Chr1	754	755	T>C
Chr1	772	773	G>A
Chr1	863	864	C>T
Chr1	1736	1737	C>A
Chr1	2965	2966	C>G
Chr1	3101	3102	A>G
Chr1	4647	4648	C>A
Chr1	6058	6059	T>C
Chr1	6062	6063	T>C
Chr1	6513	6514	T>C
Chr1	8190	8191	T>A
Chr1	8779	8780	G>A
Chr1	9249	9250	T>A
Chr1	9845	9846	G>A
Chr1	10359	10360	T>C
Chr1	10805	10806	C>A
Chr1	10903	10904	T>A
Chr1	11492	11493	G>A
Chr1	12583	12584	A>C
Chr1	12946	12947	T>C
Chr1	13259	13260	G>A
Chr1	13537	13538	T>A
Chr1	14966	14967	C>T
Chr1	15292	15293	T>A
Chr1	16224	16225	T>A
Chr1	17001	17002	G>T
Chr1	17010	17011	T>C
Chr1	17657	17658	C>A
Chr1	17688	17689	G>A
Chr1	18968	18969	T>C
Chr1	19531	19532	C>T
Chr1	20085	20086	G>A
Chr1	20086	20087	G>A
Chr1	20719	20720	G>T
Chr1	21042	21043	T>A
Chr1	21828	21829	T>C
Chr1	22560	22561	A>T
Chr1	23234	23235	C>T
Chr1	24465	24466	G>C
Chr1	24488	24489	A>T
Chr1	24737	24738	T>C
Chr1	26040	26041	A>T
Chr1	26088	26089	G>A
Chr1	27264	27265	T>C
Chr1	29756	29757	G>A
Chr1	30355	30356	T>G
Chr1	31514	31515	G>A
Chr1	32806	32807	A>G
Chr1	35855	35856	C>T
Chr1	36149	36150	G>C
Chr1	37071	37072	G>T
Chr1	37387	37388	T>G
Chr1	37632	37633	C>T
Chr1	37685	37686	A>T
Chr1	39349	39350	A>G
Chr1	41145	41146	T>G
Chr1	41177	41178	A>G
Chr1	41273	41274	A>G
Chr1	41361	41362	A>T
Chr1	41426	41427	G>A
Chr1	41859	41860	T>C
Chr1	41886	41887	A>G
Chr1	42458	42459	T>A
Chr1	43226	43227	T>A
Chr1	44566	44567	C>A
Chr1	44600	44601	A>G
Chr1	44821	44822	G>A
Chr1	45093	45094	C>T
Chr1	46354	46355	A>G
Chr1	46372	46373	C>T
Chr1	46840	46841	G>A
Chr1	47231	47232	T>C
Chr1	47512	47513	T>A
Chr1	47576	47577	G>A
Chr1	48180	48181	T>C
Chr1	49041	49042	G>A
Chr1	49492	49493	T>C
Chr1	49563	49564	T>G
Chr1	49579	49580	T>A
Chr1	49802	49803	G>A
Chr1	51601	51602	T>A
Chr1	51705	51706	A>T
Chr1	52889	52890	T>A
Chr1	52908	52909	A>C
Chr1	54712	54713	T>A
Chr1	55065	55066	C>A
Chr1	55122	55123	T>A
Chr1	55161	55162	A>G
Chr1	55683	55684	C>T
Chr1	55756	55757	A>G
Chr1	56229	56230	C>T
Chr1	56404	56405	C>T
Chr1	59265	59266	G>A
Chr1	59394	59395	T>G
Chr1	59486	59487	T>A
Chr1	60771	60772	G>C
Chr1	61096	61097	G>T
Chr1	61660	61661	C>T
Chr1	61931	61932	C>A
Chr1	62640	62641	C>T
Chr1	62773	62774	C>G
Chr1	62870	62871	A>T
Chr1	63083	63084	T>A
Chr1	63135	63136	T>C
Chr1	63514	63515	T>G
Chr1	63525	63526	C>T
Chr1	63526	63527	T>G
Chr1	63643	63644	T>A
Chr1	63644	63645	G>C
Chr1	63756	63757	G>T
Chr1	63758	63759	G>A
Chr1	63914	63915	G>C
Chr1	64148	64149	G>A
Chr1	64715	64716	A>C
Chr1	64816	64817	T>A
Chr1	67062	67063	A>C
Chr1	67191	67192	C>A
Chr1	67662	67663	G>A
Chr1	67717	67718	T>A
Chr1	67912	67913	T>C
Chr1	67913	67914	G>T
Chr1	68027	68028	G>A
Chr1	68035	68036	C>G
Chr1	68102	68103	C>T
Chr1	68338	68339	G>T
Chr1	68339	68340	G>T
Chr1	68368	68369	C>T
Chr1	68530	68531	T>C
Chr1	68532	68533	G>A
Chr1	68706	68707	T>C
Chr1	68879	68880	G>A
Chr1	68999	69000	T>C
Chr1	69038	69039	C>T
Chr1	69097	69098	G>C
Chr1	69119	69120	G>T
Chr1	69136	69137	A>T
Chr1	69175	69176	T>C
Chr1	69259	69260	T>C
Chr1	69310	69311	G>C
Chr1	69532	69533	G>A
Chr1	69545	69546	T>C
Chr1	69551	69552	A>T
Chr1	69730	69731	C>A
Chr1	70721	70722	G>C
Chr1	70932	70933	T>C
Chr1	71255	71256	C>G
Chr1	71818	71819	T>C
Chr1	71843	71844	T>C
Chr1	71867	71868	A>C
Chr1	71887	71888	G>A
Chr1	72044	72045	C>A
Chr1	72138	72139	A>G
Chr1	72268	72269	T>C
Chr1	72520	72521	T>G
Chr1	72755	72756	C>G
Chr1	72893	72894	C>T
Chr1	72928	72929	A>G
Chr1	72955	72956	A>T
Chr1	73046	73047	G>T
Chr1	73212	73213	G>A
Chr1	73385	73386	C>G
Chr1	73466	73467	G>T
Chr1	74168	74169	C>G
Chr1	74514	74515	C>A
Chr1	74540	74541	C>A
Chr1	74770	74771	G>A
Chr1	75004	75005	T>A
Chr1	75448	75449	T>A
Chr1	75480	75481	C>T
Chr1	75551	75552	T>G
Chr1	75792	75793	C>G
Chr1	75898	75899	T>C
Chr1	76105	76106	A>C
Chr1	76187	76188	G>C
Chr1	76267	76268	G>A
Chr1	76604	76605	G>A
Chr1	76607	76608	A>G
Chr1	76767	76768	T>C
Chr1	76846	76847	A>G
Chr1	76878	76879	T>C
Chr1	76996	76997	A>G
Chr1	77038	77039	C>T
Chr1	77194	77195	A>G
Chr1	77226	77227	T>C
Chr1	77457	77458	T>A
Chr1	77556	77557	A>G
Chr1	77602	77603	G>A
Chr1	77704	77705	T>G
Chr1	77762	77763	C>A
Chr1	77881	77882	A>C
Chr1	78035	78036	G>T
Chr1	78043	78044	A>G
Chr1	78146	78147	T>C
Chr1	78169	78170	T>A
Chr1	78170	78171	A>T
Chr1	78264	78265	G>A
Chr1	78271	78272	A>G
Chr1	78463	78464	A>G
Chr1	78518	78519	A>T
Chr1	78560	78561	A>G
Chr1	78802	78803	A>T
Chr1	78974	78975	A>T
Chr1	79338	79339	T>A
Chr1	79874	79875	C>T
Chr1	79976	79977	C>A
Chr1	79985	79986	A>T
Chr1	80040	80041	C>T
Chr1	80060	80061	G>T
Chr1	80215	80216	T>C
Chr1	80345	80346	A>G
Chr1	80373	80374	C>A
Chr1	80759	80760	A>C
Chr1	80849	80850	A>T
Chr1	80935	80936	G>A
Chr1	81067	81068	A>T
Chr1	81495	81496	C>G
Chr1	81695	81696	A>T
Chr1	81853	81854	C>T
Chr1	82731	82732	T>A
Chr1	83631	83632	C>T
Chr1	84288	84289	T>G
Chr1	84620	84621	G>A
Chr1	84915	84916	G>T
Chr1	84928	84929	T>A
Chr1	85560	85561	A>C
Chr1	85601	85602	T>A
Chr1	85728	85729	C>G
Chr1	85768	85769	A>G
Chr1	85896	85897	A>T
Chr1	85983	85984	C>A
Chr1	86122	86123	T>A
Chr1	86285	86286	G>A
Chr1	86364	86365	C>A
Chr1	86590	86591	T>G
Chr1	86596	86597	T>A
Chr1	86621	86622	C>T
Chr1	86798	86799	T>C
Chr1	86819	86820	G>A
Chr1	87059	87060	G>A
Chr1	87068	87069	T>G
Chr1	87071	87072	A>C
Chr1	87178	87179	G>A
Chr1	87183	87184	G>A
Chr1	87281	87282	A>T
Chr1	87303	87304	T>A
Chr1	87305	87306	A>G
Chr1	87681	87682	A>T
Chr1	88299	88300	T>C
Chr1	88418	88419	T>C
Chr1	88753	88754	T>G
Chr1	89311	89312	G>T
Chr1	89653	89654	C>T
Chr1	89753	89754	G>T
Chr1	90605	90606	G>T
Chr1	90808	90809	T>A
Chr1	90863	90864	G>A
Chr1	91019	91020	G>A
Chr1	91368	91369	C>A
Chr1	92506	92507	A>T
Chr1	93206	93207	A>T
Chr1	94294	94295	C>G
Chr1	95224	95225	A>G
Chr1	95385	95386	A>C
Chr1	96448	96449	T>A
Chr1	96769	96770	A>C
Chr1	97443	97444	A>T
Chr1	97462	97463	T>A
Chr1	97472	97473	T>C
Chr1	97546	97547	G>A
Chr1	97605	97606	T>C
Chr1	97609	97610	T>C
Chr1	97842	97843	T>G
Chr1	98214	98215	G>A
Chr1	98542	98543	A>G
Chr1	98733	98734	T>A
Chr1	98755	98756	T>A
Chr1	98916	98917	T>A
Chr1	99455	99456	A>G
Chr1	99782	99783	C>T
Chr1	99784	99785	A>G
Chr1	99804	99805	C>A
Chr1	100266	100267	A>T
Chr1	100313	100314	C>T
Chr1	100369	100370	G>A
Chr1	100500	100501	A>G
Chr1	100599	100600	G>T
Chr1	100846	100847	A>T
Chr1	100848	100849	T>C
Chr1	100897	100898	T>A
Chr1	102156	102157	T>C
Chr1	103275	103276	T>A
Chr1	103363	103364	A>G
Chr1	104043	104044	A>G
Chr1	104044	104045	A>T
Chr1	105063	105064	T>C
Chr1	105603	105604	T>A
Chr1	105787	105788	A>T
Chr1	105985	105986	A>G
Chr1	106127	106128	A>T
Chr1	106128	106129	A>T
Chr1	106207	106208	A>G
Chr1	106211	106212	G>A
Chr1	106251	106252	G>A
Chr1	106469	106470	C>A
Chr1	106489	106490	G>T
Chr1	106627	106628	T>G
Chr1	106966	106967	T>G
Chr1	107089	107090	T>G
Chr1	107206	107207	G>T
Chr1	107509	107510	A>G
Chr1	107558	107559	T>C
Chr1	107584	107585	C>T
Chr1	107597	107598	A>C
Chr1	107598	107599	C>T
Chr1	107709	107710	C>A
Chr1	107726	107727	A>C
Chr1	107733	107734	T>C
Chr1	108199	108200	A>G
Chr1	108200	108201	G>A
Chr1	108215	108216	A>G
Chr1	108398	108399	A>T
Chr1	108402	108403	A>C
Chr1	108411	108412	A>G
Chr1	108631	108632	T>A
Chr1	108688	108689	C>T
Chr1	109486	109487	C>A
Chr1	109803	109804	C>T
Chr1	109854	109855	T>C
Chr1	109983	109984	C>T
Chr1	110058	110059	A>T
Chr1	111320	111321	G>C
Chr1	111988	111989	G>C
Chr1	112133	112134	C>A
Chr1	112906	112907	A>G
Chr1	114033	114034	A>G
Chr1	114736	114737	C>A
Chr1	114914	114915	C>T
Chr1	115319	115320	G>T
Chr1	115565	115566	G>C
Chr1	115592	115593	G>T
Chr1	115687	115688	G>A
Chr1	116182	116183	T>G
Chr1	116914	116915	G>T
Chr1	117003	117004	A>C
Chr1	117327	117328	C>T
Chr1	117328	117329	G>C
Chr1	117330	117331	C>A
Chr1	117374	117375	A>G
Chr1	117378	117379	T>A
Chr1	117510	117511	T>C
Chr1	117674	117675	G>T
Chr1	117786	117787	G>A
Chr1	117879	117880	T>A
Chr1	117954	117955	T>C
Chr1	117993	117994	C>T
Chr1	117996	117997	A>T
Chr1	118005	118006	C>G
Chr1	118038	118039	A>G
Chr1	118191	118192	A>C
Chr1	118776	118777	A>C
Chr1	118907	118908	T>G
Chr1	118909	118910	C>A
Chr1	119082	119083	T>G
Chr1	119206	119207	C>T
Chr1	119297	119298	A>T
Chr1	119308	119309	G>A
Chr1	119317	119318	A>G
Chr1	119358	119359	G>T
Chr1	119469	119470	C>A
Chr1	119602	119603	T>C
Chr1	120327	120328	G>C
Chr1	120369	120370	G>T
Chr1	120375	120376	T>G
Chr1	120630	120631	C>T
Chr1	120660	120661	C>G
Chr1	120786	120787	C>T
Chr1	121342	121343	A>T
Chr1	121363	121364	T>G
Chr1	121935	121936	G>T
Chr1	122004	122005	G>C
Chr1	122502	122503	A>G
Chr1	122808	122809	A>G
Chr1	123312	123313	G>C
Chr1	123911	123912	A>C
Chr1	123923	123924	T>A
Chr1	124199	124200	G>C
Chr1	124426	124427	A>G
Chr1	124466	124467	A>G
Chr1	125154	125155	A>G
Chr1	126444	126445	G>A
Chr1	126519	126520	T>C
Chr1	126608	126609	G>A
Chr1	127890	127891	C>T
Chr1	128172	128173	A>G
Chr1	128181	128182	T>C
Chr1	128365	128366	A>G
Chr1	128404	128405	G>T
Chr1	128727	128728	C>T
Chr1	129024	129025	C>T
Chr1	129133	129134	A>C
Chr1	129311	129312	A>T
Chr1	129371	129372	A>T
Chr1	129516	129517	G>T
Chr1	129538	129539	C>T
Chr1	129606	129607	G>A
Chr1	129670	129671	G>C
Chr1	130107	130108	G>C
Chr1	130138	130139	A>G
Chr1	130176	130177	G>A
Chr1	130417	130418	A>C
Chr1	130856	130857	A>T
Chr1	131069	131070	G>T
Chr1	131116	131117	T>A
Chr1	131264	131265	C>G
Chr1	131280	131281	T>C
Chr1	131455	131456	G>T
Chr1	131469	131470	T>A
Chr1	131493	131494	G>A
Chr1	131522	131523	G>A
Chr1	131787	131788	G>A
Chr1	131791	131792	G>A
Chr1	131836	131837	A>G
Chr1	133606	133607	C>A
Chr1	135132	135133	G>C
Chr1	135586	135587	C>A
Chr1	135852	135853	G>C
Chr1	136587	136588	T>A
Chr1	137114	137115	C>T
Chr1	138607	138608	C>G
Chr1	140040	140041	G>A
Chr1	140286	140287	G>C
Chr1	140411	140412	G>C
Chr1	140416	140417	C>T
Chr1	140968	140969	A>G
Chr1	141176	141177	C>T
Chr1	141555	141556	A>T
Chr1	141709	141710	A>T
Chr1	141712	141713	T>G
Chr1	143470	143471	A>C
Chr1	143508	143509	C>G
Chr1	143603	143604	T>G
Chr1	144116	144117	T>C
Chr1	144359	144360	T>A
Chr1	144370	144371	C>A
Chr1	144372	144373	A>C
Chr1	144809	144810	G>T
Chr1	144828	144829	C>A
Chr1	144831	144832	A>G
Chr1	146470	146471	A>T
Chr1	146472	146473	A>C
Chr1	147109	147110	T>C
Chr1	147219	147220	T>G
Chr1	147236	147237	A>T
Chr1	147379	147380	G>A
Chr1	148356	148357	T>C
Chr1	149436	149437	T>G
Chr1	150356	150357	A>T
Chr1	150991	150992	C>T
Chr1	151490	151491	C>T
Chr1	151493	151494	C>T
Chr1	151638	151639	A>T
Chr1	151941	151942	A>C
Chr1	152528	152529	T>A
Chr1	152620	152621	T>C
Chr1	152684	152685	T>A
Chr1	153103	153104	T>G
Chr1	153108	153109	G>A
Chr1	154360	154361	G>A
Chr1	155198	155199	T>C
Chr1	155441	155442	T>G
Chr1	155594	155595	T>C
Chr1	155625	155626	T>A
Chr1	155677	155678	C>A
Chr1	155678	155679	C>G
Chr1	155920	155921	G>C
Chr1	155983	155984	C>A
Chr1	156065	156066	C>T
Chr1	156455	156456	A>G
Chr1	156618	156619	C>T
Chr1	156734	156735	T>A
Chr1	157973	157974	C>T
Chr1	158133	158134	G>A
Chr1	158161	158162	T>A
Chr1	158172	158173	C>T
Chr1	158232	158233	C>T
Chr1	158304	158305	A>G
Chr1	158354	158355	G>A
Chr1	158553	158554	A>G
Chr1	158639	158640	A>G
Chr1	158679	158680	G>T
Chr1	159433	159434	A>T
Chr1	159805	159806	A>G
Chr1	160042	160043	T>C
Chr1	160514	160515	T>C
Chr1	161526	161527	A>G
Chr1	162615	162616	T>A
Chr1	163332	163333	T>G
Chr1	163397	163398	G>A
Chr1	163458	163459	C>T
Chr1	163503	163504	T>C
Chr1	163685	163686	A>T
Chr1	164374	164375	A>T
Chr1	164392	164393	G>C
Chr1	164422	164423	G>C
Chr1	164431	164432	T>A
Chr1	164473	164474	A>G
Chr1	165058	165059	C>T
Chr1	165104	165105	T>G
Chr1	165396	165397	G>A
Chr1	165929	165930	G>C
Chr1	166864	166865	T>C
Chr1	167444	167445	T>G
Chr1	167462	167463	G>A
Chr1	167691	167692	T>G
Chr1	168450	168451	A>T
Chr1	168653	168654	A>C
Chr1	168699	168700	A>T
Chr1	168744	168745	T>C
Chr1	168757	168758	C>A
Chr1	170065	170066	T>C
Chr1	170121	170122	C>T
Chr1	170259	170260	T>C
Chr1	170270	170271	A>G
Chr1	170283	170284	T>G
Chr1	170543	170544	T>A
Chr1	170727	170728	G>C
Chr1	170833	170834	A>C
Chr1	170868	170869	T>G
Chr1	171406	171407	A>T
Chr1	171412	171413	A>G
Chr1	171485	171486	A>T
Chr1	171537	171538	G>A
Chr1	171609	171610	G>A
Chr1	171610	171611	T>A
Chr1	171663	171664	C>T
Chr1	171768	171769	T>C
Chr1	171771	171772	G>A
Chr1	171917	171918	T>G
Chr1	172052	172053	A>G
Chr1	172136	172137	T>C
Chr1	172964	172965	G>A
Chr1	173041	173042	G>C
Chr1	173156	173157	T>C
Chr1	173161	173162	G>T
Chr1	173288	173289	A>C
Chr1	173350	173351	C>T
Chr1	173372	173373	G>T
Chr1	173386	173387	T>A
Chr1	173391	173392	G>A
Chr1	173530	173531	G>C
Chr1	173624	173625	T>C
Chr1	173643	173644	C>A
Chr1	173652	173653	G>T
Chr1	173838	173839	C>A
Chr1	173969	173970	G>A
Chr1	174087	174088	T>A
Chr1	174089	174090	G>T
Chr1	174178	174179	G>A
Chr1	174206	174207	T>C
Chr1	174261	174262	T>C
Chr1	174267	174268	C>T
Chr1	174328	174329	A>C
Chr1	174410	174411	A>C
Chr1	174417	174418	G>A
Chr1	174453	174454	G>T
Chr1	174457	174458	T>A
Chr1	174604	174605	A>C
Chr1	174654	174655	T>A
Chr1	174665	174666	A>G
Chr1	174750	174751	A>G
Chr1	174756	174757	T>A
Chr1	174757	174758	A>T
Chr1	174774	174775	C>G
Chr1	174776	174777	A>T
Chr1	174815	174816	T>C
Chr1	174828	174829	A>G
Chr1	175035	175036	G>A
Chr1	175100	175101	A>G
Chr1	175124	175125	G>T
Chr1	175150	175151	A>G
Chr1	175157	175158	A>T
Chr1	175180	175181	A>C
Chr1	175226	175227	T>A
Chr1	175462	175463	C>G
Chr1	175680	175681	T>A
Chr1	175706	175707	T>C
Chr1	175746	175747	G>C
Chr1	176004	176005	C>T
Chr1	176007	176008	C>T
Chr1	176183	176184	A>G
Chr1	176275	176276	A>G
Chr1	176799	176800	C>G
Chr1	176800	176801	T>C
Chr1	177008	177009	T>A
Chr1	177111	177112	C>G
Chr1	177135	177136	A>G
Chr1	177201	177202	A>G
Chr1	177231	177232	G>A
Chr1	177354	177355	A>G
Chr1	177399	177400	T>C
Chr1	177477	177478	A>G
Chr1	177558	177559	A>T
Chr1	177610	177611	A>C
Chr1	177740	177741	G>A
Chr1	177908	177909	A>T
Chr1	178069	178070	T>C
Chr1	178079	178080	T>C
Chr1	178093	178094	C>A
Chr1	178141	178142	A>G
Chr1	178152	178153	C>A
Chr1	178154	178155	T>G
Chr1	178455	178456	G>A
Chr1	178635	178636	C>A
Chr1	178892	178893	A>T
Chr1	179174	179175	T>C
Chr1	179278	179279	T>A
Chr1	179331	179332	T>C
Chr1	179519	179520	T>C
Chr1	179645	179646	A>T
Chr1	180122	180123	A>T
Chr1	180171	180172	A>C
Chr1	180321	180322	T>G
Chr1	180335	180336	T>C
Chr1	180815	180816	A>T
Chr1	180864	180865	A>C
Chr1	180986	180987	T>C
Chr1	181174	181175	T>A
Chr1	181201	181202	C>T
Chr1	181237	181238	A>C
Chr1	181256	181257	G>T
Chr1	181257	181258	A>T
Chr1	181260	181261	G>T
Chr1	181365	181366	T>C
Chr1	181485	181486	C>T
Chr1	181728	181729	T>A
Chr1	181835	181836	A>T
Chr1	182249	182250	T>A
Chr1	182251	182252	C>A
Chr1	182408	182409	T>G
Chr1	182693	182694	T>C
Chr1	182695	182696	C>G
Chr1	183182	183183	G>T
Chr1	183464	183465	G>T
Chr1	183549	183550	A>C
Chr1	183622	183623	A>T
Chr1	183654	183655	C>A
Chr1	183665	183666	C>T
Chr1	183789	183790	T>G
Chr1	183847	183848	C>G
Chr1	184202	184203	T>A
Chr1	184292	184293	C>A
Chr1	184361	184362	T>C
Chr1	184846	184847	C>A
Chr1	185232	185233	A>G
Chr1	185233	185234	G>T
Chr1	185251	185252	C>T
Chr1	185253	185254	T>C
Chr1	185782	185783	T>C
Chr1	186860	186861	A>G
Chr1	187734	187735	T>C
Chr1	188629	188630	A>G
Chr1	190480	190481	A>G
Chr1	191371	191372	A>G
Chr1	191741	191742	T>A
Chr1	192019	192020	T>C
Chr1	192064	192065	G>A
Chr1	192522	192523	T>C
Chr1	193219	193220	A>G
Chr1	193283	193284	T>C
Chr1	193524	193525	C>T
Chr1	193552	193553	C>G
Chr1	193666	193667	G>A
Chr1	193763	193764	A>T
Chr1	193833	193834	T>A
Chr1	194074	194075	T>A
Chr1	194550	194551	T>G
Chr1	194551	194552	G>T
Chr1	194760	194761	T>C
Chr1	195486	195487	A>G
Chr1	196648	196649	T>G
Chr1	196933	196934	T>C
Chr1	196939	196940	G>A
Chr1	196957	196958	G>A
Chr1	197002	197003	T>G
Chr1	197007	197008	T>A
Chr1	197019	197020	T>C
Chr1	197100	197101	T>A
Chr1	197162	197163	A>T
Chr1	197204	197205	G>C
Chr1	197241	197242	C>T
Chr1	197269	197270	C>T
Chr1	197274	197275	C>T
Chr1	197292	197293	A>T
Chr1	197323	197324	C>T
Chr1	197365	197366	T>C
Chr1	197461	197462	T>C
Chr1	197479	197480	A>G
Chr1	197623	197624	G>A
Chr1	197786	197787	A>G
Chr1	197927	197928	C>T
Chr1	197928	197929	T>C
Chr1	197946	197947	T>G
Chr1	198029	198030	T>A
Chr1	198086	198087	T>C
Chr1	198192	198193	A>G
Chr1	198195	198196	A>T
Chr1	198235	198236	C>A
Chr1	198253	198254	A>G
Chr1	198328	198329	C>G
Chr1	198346	198347	G>C
Chr1	198548	198549	T>C
Chr1	198653	198654	G>A
Chr1	198691	198692	C>T
Chr1	198708	198709	T>G
Chr1	198842	198843	G>A
Chr1	198922	198923	A>T
Chr1	198949	198950	C>T
Chr1	198959	198960	T>C
Chr1	198979	198980	C>T
Chr1	199018	199019	A>T
Chr1	199049	199050	C>T
Chr1	199134	199135	A>G
Chr1	199140	199141	A>G
Chr1	199150	199151	C>T
Chr1	199191	199192	A>T
Chr1	199192	199193	A>T
Chr1	199198	199199	A>T
Chr1	199300	199301	C>T
Chr1	199435	199436	C>T
Chr1	200062	200063	T>G
Chr1	200064	200065	C>G
Chr1	200067	200068	A>G
Chr1	200083	200084	A>G
Chr1	200088	200089	G>A
Chr1	200129	200130	G>A
Chr1	200199	200200	G>A
Chr1	200204	200205	T>G
Chr1	201649	201650	T>G
Chr1	201941	201942	G>A
Chr1	202139	202140	G>A
Chr1	202391	202392	A>G
Chr1	203973	203974	A>T
Chr1	204383	204384	G>A
Chr1	204881	204882	A>T
Chr1	205071	205072	A>T
Chr1	205072	205073	A>T
Chr1	205075	205076	A>T
Chr1	205156	205157	T>A
Chr1	205392	205393	A>G
Chr1	205709	205710	A>G
Chr1	206154	206155	T>A
Chr1	206326	206327	C>A
Chr1	207186	207187	T>A
Chr1	207195	207196	G>C
Chr1	207286	207287	A>C
Chr1	207307	207308	T>G
Chr1	207869	207870	C>G
Chr1	208250	208251	T>G
Chr1	208801	208802	A>T
Chr1	208802	208803	A>T
Chr1	208850	208851	T>G
Chr1	209719	209720	T>A
Chr1	210318	210319	G>A
Chr1	210437	210438	T>C
Chr1	211763	211764	A>C
Chr1	211860	211861	A>C
Chr1	212831	212832	C>T
Chr1	212995	212996	G>A
Chr1	213143	213144	G>T
Chr1	213303	213304	C>A
Chr1	213356	213357	G>T
Chr1	213547	213548	C>T
Chr1	213924	213925	G>C
Chr1	214514	214515	C>G
Chr1	214867	214868	T>A
Chr1	215104	215105	T>A
Chr1	215173	215174	A>T
Chr1	215280	215281	G>A
Chr1	215676	215677	G>T
Chr1	215759	215760	G>C
Chr1	215889	215890	C>A
Chr1	216642	216643	G>A
Chr1	216874	216875	A>C
Chr1	217625	217626	T>G
Chr1	217752	217753	T>C
Chr1	218208	218209	T>A
Chr1	218219	218220	T>C
Chr1	218234	218235	T>C
Chr1	218241	218242	G>C
Chr1	218258	218259	A>T
Chr1	218709	218710	A>C
Chr1	218813	218814	A>G
Chr1	218935	218936	A>C
Chr1	218955	218956	G>C
Chr1	218967	218968	G>A
Chr1	218999	219000	C>A
Chr1	219166	219167	T>A
Chr1	219184	219185	T>C
Chr1	219684	219685	C>A
Chr1	220756	220757	A>G
Chr1	220859	220860	T>C
Chr1	220936	220937	C>G
Chr1	220967	220968	T>A
Chr1	221203	221204	C>T
Chr1	221267	221268	A>T
Chr1	221865	221866	A>C
Chr1	222390	222391	A>T
Chr1	222539	222540	A>T
Chr1	222594	222595	A>T
Chr1	222615	222616	A>G
Chr1	222781	222782	G>A
Chr1	222796	222797	G>A
Chr1	222799	222800	A>G
Chr1	222820	222821	T>G
Chr1	223036	223037	C>T
Chr1	223146	223147	G>A
Chr1	223159	223160	G>T
Chr1	223170	223171	T>A
Chr1	223180	223181	A>C
Chr1	223191	223192	T>A
Chr1	223285	223286	G>A
Chr1	223305	223306	C>G
Chr1	223751	223752	G>A
Chr1	223799	223800	T>C
Chr1	224999	225000	C>G
Chr1	225128	225129	G>A
Chr1	225229	225230	T>C
Chr1	225410	225411	G>T
Chr1	225759	225760	C>A
Chr1	225761	225762	C>T
Chr1	226365	226366	A>C
Chr1	227285	227286	G>A
Chr1	227309	227310	A>C
Chr1	227950	227951	T>G
Chr1	228154	228155	T>A
Chr1	228189	228190	T>C
Chr1	228411	228412	T>C
Chr1	228430	228431	C>T
Chr1	228431	228432	T>G
Chr1	228452	228453	C>T
Chr1	228463	228464	A>G
Chr1	229188	229189	C>T
Chr1	230084	230085	C>T
Chr1	230285	230286	T>G
Chr1	230316	230317	A>T
Chr1	230318	230319	C>A
Chr1	230324	230325	C>A
Chr1	230410	230411	C>G
Chr1	230857	230858	A>T
Chr1	232286	232287	A>T
Chr1	232427	232428	A>G
Chr1	232831	232832	A>T
Chr1	233093	233094	T>A
Chr1	233312	233313	A>C
Chr1	233851	233852	A>T
Chr1	235004	235005	C>A
Chr1	235368	235369	A>T
Chr1	236042	236043	G>A
Chr1	236354	236355	C>A
Chr1	236888	236889	A>G
Chr1	237837	237838	G>A
Chr1	237880	237881	C>G
Chr1	238228	238229	A>C
Chr1	238283	238284	C>A
Chr1	238382	238383	A>G
Chr1	238401	238402	C>T
Chr1	238423	238424	A>G
Chr1	238472	238473	T>C
Chr1	238508	238509	A>T
Chr1	238621	238622	A>G
Chr1	238644	238645	T>C
Chr1	238653	238654	T>C
Chr1	238751	238752	T>C
Chr1	239071	239072	C>A
Chr1	239268	239269	A>G
Chr1	239340	239341	T>C
Chr1	239433	239434	A>G
Chr1	239437	239438	G>A
Chr1	239753	239754	A>T
Chr1	239763	239764	T>A
Chr1	240921	240922	T>C
Chr1	241955	241956	A>C
Chr1	242677	242678	G>A
Chr1	243960	243961	C>A
Chr1	244173	244174	C>T
Chr1	244583	244584	C>T
Chr1	245661	245662	A>T
Chr1	246164	246165	C>T
Chr1	247311	247312	G>T
Chr1	247322	247323	G>C
Chr1	247483	247484	T>C
Chr1	247582	247583	G>A
Chr1	247720	247721	C>T
Chr1	247788	247789	G>A
Chr1	247813	247814	C>T
Chr1	248260	248261	A>T
Chr1	248377	248378	A>C
Chr1	248378	248379	G>A
Chr1	248566	248567	G>A
Chr1	248736	248737	A>C
Chr1	248939	248940	A>G
Chr1	249082	249083	C>A
Chr1	249644	249645	T>C
Chr1	249668	249669	C>T
Chr1	249733	249734	C>T
Chr1	249794	249795	G>T
Chr1	249795	249796	A>C
Chr1	250355	250356	A>C
Chr1	252420	252421	G>T
Chr1	252601	252602	A>G
Chr1	252789	252790	A>T
Chr1	252799	252800	A>T
Chr1	252910	252911	T>A
Chr1	252966	252967	G>C
Chr1	253152	253153	A>G
Chr1	253600	253601	T>C
Chr1	253605	253606	G>A
Chr1	253928	253929	T>C
Chr1	253931	253932	A>G
Chr1	253932	253933	C>A
Chr1	254003	254004	C>G
Chr1	254717	254718	G>A
Chr1	255354	255355	G>C
Chr1	255485	255486	T>G
Chr1	255596	255597	T>C
Chr1	255848	255849	C>T
Chr1	255868	255869	A>G
Chr1	255884	255885	G>A
Chr1	255903	255904	C>T
Chr1	255926	255927	G>A
Chr1	256038	256039	A>C
Chr1	256193	256194	A>G
Chr1	256450	256451	T>C
Chr1	256531	256532	A>G
Chr1	256564	256565	G>A
Chr1	256596	256597	T>C
Chr1	256623	256624	A>C
Chr1	256704	256705	G>A
Chr1	256795	256796	G>A
Chr1	257127	257128	C>T
Chr1	257424	257425	T>G
Chr1	257678	257679	C>T
Chr1	259794	259795	G>A
Chr1	259952	259953	G>C
Chr1	260009	260010	C>A
Chr1	260157	260158	T>C
Chr1	261772	261773	G>C
Chr1	261897	261898	G>A
Chr1	262204	262205	G>A
Chr1	262221	262222	A>T
Chr1	262242	262243	G>T
Chr1	264184	264185	A>C
Chr1	264623	264624	G>A
Chr1	264624	264625	T>A
Chr1	264632	264633	A>C
Chr1	264911	264912	C>T
Chr1	265009	265010	C>T
Chr1	265610	265611	G>C
Chr1	266158	266159	G>T
Chr1	266253	266254	C>T
Chr1	266531	266532	A>G
Chr1	266732	266733	T>G
Chr1	266849	266850	T>G
Chr1	266942	266943	C>G
Chr1	267351	267352	T>C
Chr1	267587	267588	G>C
Chr1	267612	267613	T>C
Chr1	267852	267853	C>G
Chr1	267932	267933	G>A
Chr1	268851	268852	T>G
Chr1	269523	269524	T>C
Chr1	269546	269547	T>C
Chr1	269627	269628	A>G
Chr1	269679	269680	T>C
Chr1	269696	269697	G>C
Chr1	270146	270147	T>G
Chr1	270201	270202	T>A
Chr1	270210	270211	G>T
Chr1	271074	271075	T>A
Chr1	272825	272826	G>A
Chr1	273713	273714	A>G
Chr1	275290	275291	T>G
Chr1	277612	277613	T>C
Chr1	278555	278556	T>A
Chr1	280583	280584	C>A
Chr1	281312	281313	G>A
Chr1	283154	283155	C>T
Chr1	283698	283699	G>T
Chr1	284186	284187	T>A
Chr1	284814	284815	C>T
Chr1	284903	284904	A>G
Chr1	285819	285820	G>C
Chr1	286641	286642	G>T
Chr1	286647	286648	T>C
Chr1	290553	290554	A>C
Chr1	291545	291546	T>G
Chr1	291601	291602	G>T
Chr1	291736	291737	C>T
Chr1	291772	291773	T>C
Chr1	291869	291870	G>A
Chr1	291895	291896	G>A
Chr1	291897	291898	A>G
Chr1	291992	291993	T>G
Chr1	292012	292013	G>T
Chr1	292173	292174	C>T
Chr1	292380	292381	T>C
Chr1	292523	292524	C>T
Chr1	292573	292574	C>T
Chr1	292580	292581	A>G
Chr1	292665	292666	G>A
Chr1	292895	292896	A>T
Chr1	292900	292901	C>T
Chr1	293102	293103	T>A
Chr1	293312	293313	C>A
Chr1	293387	293388	T>G
Chr1	294544	294545	G>C
Chr1	294703	294704	C>G
Chr1	294888	294889	T>C
Chr1	294912	294913	G>C
Chr1	294968	294969	C>T
Chr1	296723	296724	T>C
Chr1	296784	296785	A>C
Chr1	296799	296800	A>G
Chr1	297945	297946	T>G
Chr1	297982	297983	A>T
Chr1	298384	298385	G>A
Chr1	298613	298614	A>T
Chr1	299438	299439	T>C
Chr1	299439	299440	T>C
Chr1	300022	300023	C>A
Chr1	300023	300024	C>T
Chr1	300276	300277	C>A
Chr1	300508	300509	T>C
Chr1	300519	300520	A>G
Chr1	300924	300925	A>T
Chr1	301464	301465	A>T
Chr1	301503	301504	G>T
Chr1	301586	301587	T>G
Chr1	301742	301743	A>T
Chr1	302306	302307	T>A
Chr1	302368	302369	A>T
Chr1	302387	302388	A>G
Chr1	302501	302502	T>C
Chr1	302688	302689	T>C
Chr1	302873	302874	A>T
Chr1	302879	302880	A>G
Chr1	303873	303874	A>G
Chr1	304280	304281	G>A
Chr1	304581	304582	A>T
Chr1	304582	304583	G>A
Chr1	304583	304584	G>A
Chr1	304983	304984	A>C
Chr1	305361	305362	A>C
Chr1	305430	305431	A>G
Chr1	306459	306460	G>T
Chr1	307265	307266	C>T
Chr1	307846	307847	A>C
Chr1	308369	308370	A>T
Chr1	309184	309185	G>T
Chr1	309719	309720	G>A
Chr1	309720	309721	G>T
Chr1	309786	309787	A>G
Chr1	309827	309828	T>C
Chr1	309990	309991	G>T
Chr1	309991	309992	T>A
Chr1	310272	310273	T>C
Chr1	310747	310748	G>T
Chr1	310924	310925	A>G
Chr1	311108	311109	C>T
Chr1	311278	311279	C>T
Chr1	311402	311403	C>G
Chr1	312197	312198	T>A
Chr1	313380	313381	C>G
Chr1	314052	314053	G>A
Chr1	314436	314437	A>T
Chr1	314505	314506	A>G
Chr1	315167	315168	C>G
Chr1	316450	316451	G>A
Chr1	316940	316941	T>A
Chr1	317356	317357	A>T
Chr1	317401	317402	C>A
Chr1	317505	317506	A>G
Chr1	318254	318255	T>C
Chr1	319151	319152	G>A
Chr1	319352	319353	A>T
Chr1	319660	319661	C>T
Chr1	319730	319731	G>T
Chr1	319761	319762	T>G
Chr1	319961	319962	T>A
Chr1	319962	319963	G>T
Chr1	320307	320308	G>A
Chr1	321015	321016	G>A
Chr1	321369	321370	C>A
Chr1	321614	321615	T>A
Chr1	321813	321814	G>A
Chr1	321896	321897	A>G
Chr1	322373	322374	T>C
Chr1	323071	323072	C>T
Chr1	323482	323483	T>G
Chr1	325131	325132	T>C
Chr1	325900	325901	C>T
Chr1	326963	326964	T>G
Chr1	326964	326965	T>A
Chr1	327240	327241	C>T
Chr1	327965	327966	G>C
Chr1	328444	328445	A>T
Chr1	331268	331269	A>G
Chr1	331929	331930	T>C
Chr1	332264	332265	T>A
Chr1	332265	332266	T>C
Chr1	332346	332347	A>T
Chr1	333481	333482	C>G
Chr1	334736	334737	G>A
Chr1	335989	335990	G>A
Chr1	336310	336311	A>G
Chr1	336333	336334	G>A
Chr1	338144	338145	C>T
Chr1	338381	338382	C>A
Chr1	338743	338744	T>G
Chr1	339304	339305	C>T
Chr1	340021	340022	C>G
Chr1	340024	340025	A>T
Chr1	340809	340810	C>A
Chr1	341544	341545	G>A
Chr1	341923	341924	T>C
Chr1	341968	341969	C>A
Chr1	341981	341982	C>A
Chr1	341989	341990	A>C
Chr1	342001	342002	C>T
Chr1	342084	342085	A>C
Chr1	342258	342259	T>G
Chr1	342298	342299	T>A
Chr1	342304	342305	G>A
Chr1	342313	342314	A>G
Chr1	342374	342375	G>A
Chr1	342540	342541	C>T
Chr1	342619	342620	A>G
Chr1	342927	342928	C>A
Chr1	342965	342966	G>C
Chr1	343055	343056	T>C
Chr1	343293	343294	C>T
Chr1	343448	343449	G>A
Chr1	343710	343711	C>T
Chr1	344074	344075	G>A
Chr1	344558	344559	A>G
Chr1	345210	345211	A>G
Chr1	345503	345504	G>A
Chr1	345566	345567	C>G
Chr1	346007	346008	C>A
Chr1	346015	346016	T>C
Chr1	346122	346123	G>C
Chr1	346725	346726	C>T
Chr1	347127	347128	G>T
Chr1	347532	347533	T>C
Chr1	349118	349119	T>C
Chr1	349309	349310	C>A
Chr1	350384	350385	A>T
Chr1	350605	350606	G>A
Chr1	351688	351689	A>G
Chr1	352390	352391	C>G
Chr1	352754	352755	T>A
Chr1	353030	353031	C>T
Chr1	353200	353201	A>T
Chr1	353490	353491	A>T
Chr1	354412	354413	G>C
Chr1	354472	354473	C>T
Chr1	354726	354727	A>G
Chr1	354745	354746	G>A
Chr1	354749	354750	T>G
Chr1	354755	354756	A>G
Chr1	354986	354987	C>T
Chr1	355245	355246	G>A
Chr1	355315	355316	G>C
Chr1	355396	355397	C>T
Chr1	356126	356127	C>T
Chr1	356311	356312	A>C
Chr1	356551	356552	A>G
Chr1	356847	356848	C>T
Chr1	356906	356907	G>C
Chr1	356941	356942	A>C
Chr1	357000	357001	A>T
Chr1	357096	357097	C>T
Chr1	357102	357103	A>T
Chr1	357141	357142	C>G
Chr1	357359	357360	G>T
Chr1	357366	357367	G>T
Chr1	357435	357436	A>T
Chr1	357448	357449	T>C
Chr1	357807	357808	C>T
Chr1	357867	357868	A>T
Chr1	358095	358096	G>T
Chr1	358638	358639	G>C
Chr1	359565	359566	C>G
Chr1	360503	360504	G>C
Chr1	360797	360798	G>A
Chr1	360887	360888	T>C
Chr1	361199	361200	T>C
Chr1	361858	361859	G>C
Chr1	362149	362150	C>A
Chr1	362183	362184	T>A
Chr1	362762	362763	A>G
Chr1	363816	363817	T>A
Chr1	364230	364231	A>G
Chr1	364587	364588	C>T
Chr1	364588	364589	C>T
Chr1	364813	364814	T>C
Chr1	364837	364838	C>A
Chr1	365055	365056	C>A
Chr1	365822	365823	C>T
Chr1	366920	366921	T>A
Chr1	367100	367101	C>T
Chr1	367149	367150	T>C
Chr1	367488	367489	C>G
Chr1	367683	367684	A>C
Chr1	369251	369252	G>A
Chr1	369461	369462	C>T
Chr1	369629	369630	G>A
Chr1	369705	369706	T>G
Chr1	369918	369919	G>T
Chr1	371080	371081	C>A
Chr1	371409	371410	C>G
Chr1	371972	371973	G>C
Chr1	372004	372005	G>A
Chr1	372032	372033	G>A
Chr1	372080	372081	G>A
Chr1	372299	372300	G>A
Chr1	372527	372528	C>A
Chr1	372534	372535	T>C
Chr1	372674	372675	A>G
Chr1	373679	373680	G>T
Chr1	373869	373870	A>T
Chr1	373870	373871	A>T
Chr1	373871	373872	A>T
Chr1	373872	373873	A>T
Chr1	373873	373874	A>T
Chr1	375253	375254	C>G
Chr1	375345	375346	G>A
Chr1	375467	375468	A>G
Chr1	375514	375515	A>T
Chr1	377063	377064	C>T
Chr1	377824	377825	T>C
Chr1	377972	377973	C>T
Chr1	378100	378101	T>C
Chr1	379808	379809	G>C
Chr1	380040	380041	A>G
Chr1	380453	380454	C>T
Chr1	380761	380762	A>T
Chr1	381772	381773	A>T
Chr1	382530	382531	T>C
Chr1	383525	383526	G>A
Chr1	384583	384584	T>C
Chr1	385242	385243	T>C
Chr1	386388	386389	C>T
Chr1	386621	386622	C>G
Chr1	387223	387224	T>A
Chr1	387870	387871	T>C
Chr1	387875	387876	T>A
Chr1	389691	389692	T>G
Chr1	390414	390415	C>T
Chr1	390935	390936	G>A
Chr1	391358	391359	C>T
Chr1	391636	391637	A>G
Chr1	392130	392131	C>T
Chr1	392653	392654	C>T
Chr1	393496	393497	C>T
Chr1	394128	394129	A>G
Chr1	394551	394552	C>T
Chr1	394627	394628	A>T
Chr1	394900	394901	C>T
Chr1	395444	395445	G>T
Chr1	395483	395484	A>C
Chr1	395583	395584	C>G
Chr1	395877	395878	A>G
Chr1	398590	398591	A>T
Chr1	399653	399654	A>T
Chr1	400969	400970	A>G
Chr1	401442	401443	A>G
Chr1	401531	401532	A>G
Chr1	401893	401894	G>A
Chr1	402227	402228	G>A
Chr1	402865	402866	G>A
Chr1	403051	403052	G>C
Chr1	403943	403944	G>A
Chr1	404107	404108	G>A
Chr1	404996	404997	T>C
Chr1	405040	405041	G>C
Chr1	406176	406177	G>A
Chr1	408494	408495	C>T
Chr1	408848	408849	T>G
Chr1	413623	413624	A>G
Chr1	414573	414574	A>C
Chr1	414574	414575	A>G
Chr1	414575	414576	C>A
Chr1	414691	414692	C>A
Chr1	414889	414890	C>T
Chr1	414961	414962	C>T
Chr1	415121	415122	A>C
Chr1	415138	415139	C>G
Chr1	415296	415297	T>G
Chr1	415467	415468	C>T
Chr1	415503	415504	C>A
Chr1	415515	415516	A>C
Chr1	415533	415534	C>A
Chr1	415587	415588	T>C
Chr1	415608	415609	T>C
Chr1	415693	415694	G>T
Chr1	415727	415728	A>C
Chr1	415943	415944	C>T
Chr1	415949	415950	T>C
Chr1	416140	416141	C>G
Chr1	416149	416150	C>T
Chr1	416251	416252	C>T
Chr1	416648	416649	G>A
Chr1	416659	416660	T>C
Chr1	416696	416697	T>C
Chr1	416710	416711	T>A
Chr1	416858	416859	T>G
Chr1	417192	417193	A>T
Chr1	417317	417318	C>G
Chr1	417390	417391	A>G
Chr1	417435	417436	C>T
Chr1	417528	417529	T>A
Chr1	417732	417733	C>T
Chr1	417788	417789	C>A
Chr1	417814	417815	C>T
Chr1	417830	417831	C>A
Chr1	417890	417891	A>T
Chr1	417955	417956	A>T
Chr1	420865	420866	G>A
Chr1	420950	420951	A>C
Chr1	421647	421648	A>C
Chr1	422053	422054	T>C
Chr1	422094	422095	C>A
Chr1	422176	422177	A>T
Chr1	422365	422366	T>A
Chr1	422490	422491	T>G
Chr1	422923	422924	G>A
Chr1	422940	422941	C>T
Chr1	422978	422979	C>T
Chr1	422985	422986	G>A
Chr1	423192	423193	C>T
Chr1	423207	423208	G>A
Chr1	423266	423267	A>G
Chr1	423307	423308	G>A
Chr1	423378	423379	T>A
Chr1	423437	423438	T>A
Chr1	423444	423445	A>C
Chr1	423469	423470	T>C
Chr1	423472	423473	T>G
Chr1	423556	423557	A>G
Chr1	423557	423558	C>T
Chr1	423625	423626	C>A
Chr1	423634	423635	G>A
Chr1	423752	423753	T>A
Chr1	424154	424155	G>A
Chr1	424169	424170	A>T
Chr1	424179	424180	A>T
Chr1	424320	424321	G>C
Chr1	424327	424328	T>C
Chr1	425516	425517	C>T
Chr1	425620	425621	C>A
Chr1	425850	425851	C>T
Chr1	425857	425858	A>G
Chr1	425869	425870	C>G
Chr1	425874	425875	A>C
Chr1	425960	425961	A>C
Chr1	425987	425988	A>G
Chr1	426012	426013	G>A
Chr1	426853	426854	G>A
Chr1	426882	426883	C>G
Chr1	426997	426998	C>G
Chr1	427068	427069	G>A
Chr1	427855	427856	A>T
Chr1	428235	428236	G>A
Chr1	428275	428276	A>G
Chr1	428314	428315	A>T
Chr1	428380	428381	G>T
Chr1	428838	428839	C>T
Chr1	429729	429730	A>T
Chr1	429748	429749	T>A
Chr1	429862	429863	G>C
Chr1	429868	429869	C>G
Chr1	429935	429936	G>A
Chr1	429951	429952	T>C
Chr1	429958	429959	A>C
Chr1	429986	429987	G>C
Chr1	430075	430076	T>G
Chr1	430163	430164	G>T
Chr1	430192	430193	C>T
Chr1	430194	430195	G>A
Chr1	430201	430202	C>A
Chr1	430230	430231	C>A
Chr1	430269	430270	T>G
Chr1	430286	430287	C>T
Chr1	430288	430289	A>T
Chr1	430308	430309	T>C
Chr1	430333	430334	G>A
Chr1	432546	432547	A>T
Chr1	435154	435155	T>C
Chr1	435312	435313	C>G
Chr1	435348	435349	C>T
Chr1	435398	435399	A>C
Chr1	435469	435470	G>A
Chr1	435472	435473	G>T
Chr1	435475	435476	C>A
Chr1	435491	435492	A>T
Chr1	435536	435537	A>G
Chr1	435566	435567	T>C
Chr1	435585	435586	T>A
Chr1	435649	435650	T>G
Chr1	435655	435656	A>T
Chr1	435707	435708	C>G
Chr1	435736	435737	G>A
Chr1	435744	435745	G>T
Chr1	435776	435777	T>G
Chr1	435779	435780	C>T
Chr1	435819	435820	G>A
Chr1	435848	435849	C>T
Chr1	435855	435856	C>A
Chr1	436039	436040	A>T
Chr1	436112	436113	C>T
Chr1	436135	436136	A>T
Chr1	436137	436138	T>A
Chr1	436165	436166	C>T
Chr1	436272	436273	T>C
Chr1	436330	436331	T>A
Chr1	436519	436520	C>T
Chr1	436637	436638	C>A
Chr1	436706	436707	T>C
Chr1	436776	436777	G>T
Chr1	436789	436790	T>A
Chr1	436890	436891	T>A
Chr1	436935	436936	A>T
Chr1	436961	436962	G>A
Chr1	436978	436979	G>T
Chr1	437251	437252	T>A
Chr1	437252	437253	T>A
Chr1	438264	438265	A>G
Chr1	438687	438688	A>G
Chr1	439962	439963	A>C
Chr1	440169	440170	T>A
Chr1	440329	440330	C>A
Chr1	440563	440564	A>T
Chr1	440780	440781	C>G
Chr1	441101	441102	C>G
Chr1	441104	441105	A>T
Chr1	441403	441404	G>A
Chr1	441433	441434	A>G
Chr1	441565	441566	G>A
Chr1	441906	441907	A>G
Chr1	441973	441974	C>A
Chr1	441997	441998	A>G
Chr1	442024	442025	C>T
Chr1	442045	442046	A>G
Chr1	442099	442100	A>G
Chr1	442108	442109	A>G
Chr1	442111	442112	C>A
Chr1	442120	442121	T>C
Chr1	442129	442130	G>A
Chr1	442219	442220	C>T
Chr1	442228	442229	T>A
Chr1	442243	442244	C>T
Chr1	442270	442271	G>A
Chr1	442282	442283	T>A
Chr1	443299	443300	T>C
Chr1	443309	443310	A>G
Chr1	443321	443322	T>C
Chr1	443512	443513	T>C
Chr1	443676	443677	G>A
Chr1	443804	443805	T>C
Chr1	443852	443853	T>C
Chr1	443867	443868	A>C
Chr1	443878	443879	A>T
Chr1	443939	443940	A>T
Chr1	443952	443953	C>T
Chr1	444032	444033	T>C
Chr1	444121	444122	G>A
Chr1	444130	444131	A>G
Chr1	444179	444180	A>T
Chr1	444199	444200	G>T
Chr1	444249	444250	T>G
Chr1	444404	444405	T>A
Chr1	444431	444432	T>G
Chr1	444466	444467	G>A
Chr1	444471	444472	T>G
Chr1	444473	444474	T>G
Chr1	444474	444475	G>T
Chr1	444645	444646	T>G
Chr1	444797	444798	T>C
Chr1	444803	444804	T>G
Chr1	444820	444821	C>T
Chr1	444860	444861	A>G
Chr1	444935	444936	T>C
Chr1	444959	444960	T>G
Chr1	445037	445038	A>G
Chr1	445078	445079	T>C
Chr1	445125	445126	C>G
Chr1	445141	445142	C>A
Chr1	445270	445271	T>C
Chr1	445369	445370	T>C
Chr1	445504	445505	A>T
Chr1	445945	445946	C>A
Chr1	445981	445982	A>C
Chr1	446021	446022	C>A
Chr1	446095	446096	A>G
Chr1	446404	446405	A>T
Chr1	446423	446424	T>C
Chr1	447233	447234	G>A
Chr1	448240	448241	A>T
Chr1	448784	448785	A>C
Chr1	450465	450466	G>A
Chr1	452346	452347	G>C
Chr1	453279	453280	C>G
Chr1	453651	453652	C>T
Chr1	453992	453993	G>T
Chr1	454145	454146	G>A
Chr1	454504	454505	T>C
Chr1	454974	454975	A>T
Chr1	455180	455181	A>T
Chr1	455191	455192	C>T
Chr1	455195	455196	G>C
Chr1	455328	455329	T>A
Chr1	455404	455405	T>G
Chr1	455589	455590	T>A
Chr1	455720	455721	C>A
Chr1	455721	455722	T>C
Chr1	455764	455765	A>C
Chr1	455838	455839	T>A
Chr1	455923	455924	G>A
Chr1	456035	456036	G>A
Chr1	456141	456142	T>A
Chr1	456188	456189	T>A
Chr1	456261	456262	T>A
Chr1	456264	456265	G>C
Chr1	456302	456303	A>T
Chr1	456307	456308	T>A
Chr1	456354	456355	A>T
Chr1	456364	456365	T>G
Chr1	456369	456370	C>G
Chr1	456524	456525	A>C
Chr1	456527	456528	A>G
Chr1	456626	456627	T>C
Chr1	456635	456636	A>C
Chr1	456924	456925	A>T
Chr1	457023	457024	T>A
Chr1	457095	457096	G>C
Chr1	457143	457144	A>T
Chr1	457260	457261	C>T
Chr1	457341	457342	T>C
Chr1	457504	457505	C>G
Chr1	457633	457634	C>A
Chr1	457639	457640	T>G
Chr1	457684	457685	C>T
Chr1	457787	457788	C>T
Chr1	458078	458079	G>C
Chr1	458217	458218	A>T
Chr1	458341	458342	C>A
Chr1	458347	458348	G>A
Chr1	458404	458405	A>T
Chr1	458455	458456	A>G
Chr1	458461	458462	T>C
Chr1	458463	458464	G>T
Chr1	458689	458690	A>G
Chr1	458817	458818	T>G
Chr1	458844	458845	C>T
Chr1	458853	458854	T>C
Chr1	458862	458863	G>A
Chr1	459179	459180	G>C
Chr1	459334	459335	C>T
Chr1	459494	459495	T>A
Chr1	459540	459541	T>C
Chr1	459604	459605	G>A
Chr1	459745	459746	G>A
Chr1	459986	459987	G>A
Chr1	460038	460039	A>G
Chr1	460115	460116	C>A
Chr1	460127	460128	G>A
Chr1	460188	460189	T>G
Chr1	460250	460251	C>T
Chr1	460275	460276	T>A
Chr1	460418	460419	C>G
Chr1	460421	460422	G>A
Chr1	460442	460443	C>G
Chr1	460466	460467	T>C
Chr1	460469	460470	C>A
Chr1	460606	460607	T>C
Chr1	460625	460626	C>A
Chr1	460718	460719	G>T
Chr1	461202	461203	T>C
Chr1	461229	461230	A>C
Chr1	461312	461313	C>A
Chr1	461318	461319	A>T
Chr1	461352	461353	A>T
Chr1	461404	461405	A>G
Chr1	461414	461415	G>C
Chr1	461447	461448	A>T
Chr1	461546	461547	T>A
Chr1	461730	461731	G>A
Chr1	461949	461950	T>C
Chr1	462074	462075	A>G
Chr1	462077	462078	T>A
Chr1	462085	462086	C>T
Chr1	462100	462101	T>C
Chr1	462153	462154	A>C
Chr1	462213	462214	T>A
Chr1	462358	462359	C>T
Chr1	462392	462393	C>A
Chr1	462553	462554	C>T
Chr1	462559	462560	C>T
Chr1	462571	462572	T>C
Chr1	462660	462661	A>C
Chr1	462680	462681	C>T
Chr1	462694	462695	T>C
Chr1	462695	462696	C>A
Chr1	462728	462729	A>T
Chr1	462755	462756	G>T
Chr1	462788	462789	A>T
Chr1	462848	462849	A>G
Chr1	462863	462864	T>A
Chr1	462866	462867	A>G
Chr1	463201	463202	T>C
Chr1	463277	463278	C>T
Chr1	463313	463314	T>C
Chr1	463334	463335	A>C
Chr1	463346	463347	C>A
Chr1	463352	463353	C>A
Chr1	463414	463415	G>A
Chr1	463963	463964	T>A
Chr1	463964	463965	T>A
Chr1	464025	464026	A>T
Chr1	464074	464075	C>T
Chr1	464102	464103	A>G
Chr1	465095	465096	T>C
Chr1	465914	465915	T>C
Chr1	466270	466271	A>G
Chr1	466385	466386	A>T
Chr1	466575	466576	C>T
Chr1	467139	467140	T>G
Chr1	467199	467200	C>T
Chr1	467280	467281	T>G
Chr1	467321	467322	A>C
Chr1	467516	467517	G>C
Chr1	467615	467616	G>A
Chr1	468403	468404	A>G
Chr1	468407	468408	G>A
Chr1	468848	468849	A>T
Chr1	469336	469337	C>T
Chr1	469547	469548	G>T
Chr1	469654	469655	C>T
Chr1	470492	470493	A>G
Chr1	470556	470557	T>G
Chr1	470900	470901	C>A
Chr1	470977	470978	A>T
Chr1	471507	471508	T>C
Chr1	471542	471543	G>T
Chr1	471610	471611	T>A
Chr1	472731	472732	C>T
Chr1	474011	474012	A>T
Chr1	474024	474025	C>T
Chr1	474095	474096	A>G
Chr1	474130	474131	A>T
Chr1	475021	475022	G>T
Chr1	476543	476544	C>T
Chr1	477211	477212	A>T
Chr1	477235	477236	A>T
Chr1	477358	477359	G>A
Chr1	477527	477528	A>G
Chr1	478049	478050	T>A
Chr1	478207	478208	C>G
Chr1	478913	478914	A>G
Chr1	479096	479097	C>T
Chr1	479146	479147	T>C
Chr1	479431	479432	C>T
Chr1	479501	479502	G>A
Chr1	479507	479508	T>A
Chr1	479775	479776	A>C
Chr1	479927	479928	A>C
Chr1	480045	480046	G>A
Chr1	480205	480206	A>G
Chr1	480606	480607	T>C
Chr1	480809	480810	C>T
Chr1	481207	481208	G>A
Chr1	481676	481677	T>C
Chr1	481691	481692	T>A
Chr1	481719	481720	C>T
Chr1	481763	481764	C>T
Chr1	481813	481814	T>A
Chr1	481849	481850	C>T
Chr1	481916	481917	A>T
Chr1	482520	482521	T>C
Chr1	482638	482639	A>T
Chr1	482965	482966	A>C
Chr1	483078	483079	G>C
Chr1	483187	483188	G>A
Chr1	483462	483463	G>C
Chr1	483636	483637	G>A
Chr1	483694	483695	G>A
Chr1	483974	483975	C>A
Chr1	484344	484345	G>T
Chr1	484412	484413	C>T
Chr1	486069	486070	A>G
Chr1	486439	486440	G>C
Chr1	486485	486486	T>A
Chr1	486738	486739	T>C
Chr1	486745	486746	A>T
Chr1	487640	487641	C>T
Chr1	488259	488260	T>A
Chr1	488387	488388	C>T
Chr1	488641	488642	T>A
Chr1	488644	488645	G>C
Chr1	488649	488650	A>T
Chr1	489525	489526	A>G
Chr1	489663	489664	A>G
Chr1	490222	490223	T>G
Chr1	490429	490430	G>A
Chr1	491326	491327	A>T
Chr1	492393	492394	A>G
Chr1	492915	492916	A>T
Chr1	493348	493349	C>G
Chr1	494024	494025	C>G
Chr1	495023	495024	G>A
Chr1	495163	495164	A>G
Chr1	496729	496730	T>G
Chr1	496956	496957	A>C
Chr1	497128	497129	C>A
Chr1	497312	497313	T>G
Chr1	497721	497722	A>T
Chr1	497952	497953	A>G
Chr1	497990	497991	A>T
Chr1	498669	498670	A>C
Chr1	498743	498744	G>A
Chr1	498775	498776	A>C
Chr1	499399	499400	G>A
Chr1	501585	501586	T>C
Chr1	501626	501627	A>T
Chr1	501653	501654	A>T
Chr1	501907	501908	A>C
Chr1	501911	501912	A>G
Chr1	502091	502092	T>C
Chr1	502668	502669	G>A
Chr1	503158	503159	C>A
Chr1	503336	503337	C>T
Chr1	503835	503836	T>A
Chr1	503929	503930	A>G
Chr1	503940	503941	G>A
Chr1	504246	504247	T>C
Chr1	504375	504376	T>C
Chr1	504376	504377	C>G
Chr1	504457	504458	T>C
Chr1	504518	504519	G>A
Chr1	504523	504524	A>C
Chr1	504551	504552	A>G
Chr1	504565	504566	G>A
Chr1	504911	504912	C>T
Chr1	505052	505053	T>C
Chr1	505166	505167	C>T
Chr1	505208	505209	A>G
Chr1	505337	505338	T>G
Chr1	505527	505528	T>G
Chr1	505807	505808	G>C
Chr1	505902	505903	A>G
Chr1	506009	506010	G>A
Chr1	506103	506104	T>A
Chr1	506286	506287	G>A
Chr1	506327	506328	T>C
Chr1	507418	507419	C>T
Chr1	507677	507678	A>T
Chr1	507705	507706	C>G
Chr1	507714	507715	T>C
Chr1	507771	507772	G>T
Chr1	508511	508512	A>G
Chr1	509632	509633	A>G
Chr1	509647	509648	C>A
Chr1	509712	509713	A>G
Chr1	510376	510377	T>A
Chr1	510575	510576	C>T
Chr1	510586	510587	A>G
Chr1	510588	510589	T>A
Chr1	510841	510842	C>A
Chr1	511195	511196	T>C
Chr1	511679	511680	G>T
Chr1	511809	511810	G>C
Chr1	511846	511847	A>C
Chr1	511851	511852	C>T
Chr1	512036	512037	A>T
Chr1	512239	512240	T>G
Chr1	512271	512272	T>C
Chr1	512277	512278	A>C
Chr1	512301	512302	A>C
Chr1	512691	512692	A>G
Chr1	512898	512899	C>T
Chr1	514657	514658	A>G
Chr1	514893	514894	G>C
Chr1	515071	515072	G>A
Chr1	515472	515473	A>G
Chr1	515825	515826	A>G
Chr1	515830	515831	G>A
Chr1	516501	516502	C>T
Chr1	516886	516887	A>C
Chr1	516897	516898	C>A
Chr1	516906	516907	G>A
Chr1	517009	517010	G>A
Chr1	517031	517032	C>A
Chr1	517120	517121	G>A
Chr1	517552	517553	C>A
Chr1	517669	517670	T>A
Chr1	517895	517896	T>A
Chr1	518030	518031	T>A
Chr1	518935	518936	A>T
Chr1	520621	520622	G>A
Chr1	520664	520665	C>A
Chr1	520830	520831	A>C
Chr1	520842	520843	C>G
Chr1	520874	520875	G>C
Chr1	520875	520876	T>A
Chr1	520897	520898	C>T
Chr1	521011	521012	C>A
Chr1	521617	521618	T>G
Chr1	521940	521941	G>A
Chr1	522044	522045	G>C
Chr1	522120	522121	A>G
Chr1	522145	522146	T>G
Chr1	522171	522172	G>T
Chr1	522172	522173	T>C
Chr1	522500	522501	C>T
Chr1	522506	522507	T>A
Chr1	522678	522679	A>T
Chr1	522698	522699	G>T
Chr1	522700	522701	T>A
Chr1	522739	522740	C>A
Chr1	522743	522744	C>G
Chr1	523413	523414	T>C
Chr1	523474	523475	C>A
Chr1	523534	523535	A>T
Chr1	523681	523682	T>C
Chr1	523779	523780	A>T
Chr1	523803	523804	C>T
Chr1	523867	523868	G>A
Chr1	524227	524228	A>G
Chr1	524233	524234	G>A
Chr1	524352	524353	T>G
Chr1	524387	524388	G>C
Chr1	524462	524463	T>G
Chr1	524734	524735	T>A
Chr1	524880	524881	G>A
Chr1	525153	525154	T>A
Chr1	525155	525156	C>T
Chr1	525177	525178	T>G
Chr1	525184	525185	C>T
Chr1	525673	525674	A>G
Chr1	525869	525870	G>A
Chr1	526349	526350	T>G
Chr1	526369	526370	A>T
Chr1	526997	526998	G>A
Chr1	527583	527584	A>T
Chr1	527610	527611	G>T
Chr1	527617	527618	A>C
Chr1	527654	527655	C>T
Chr1	527810	527811	T>G
Chr1	527839	527840	G>T
Chr1	527851	527852	C>T
Chr1	528047	528048	A>G
Chr1	528510	528511	A>G
Chr1	528606	528607	T>G
Chr1	528714	528715	T>A
Chr1	528812	528813	A>T
Chr1	529169	529170	T>A
Chr1	529252	529253	T>C
Chr1	529601	529602	T>G
Chr1	529703	529704	A>T
Chr1	529907	529908	G>A
Chr1	530108	530109	C>A
Chr1	530444	530445	A>G
Chr1	530552	530553	A>T
Chr1	530820	530821	G>C
Chr1	530942	530943	G>C
Chr1	530966	530967	T>C
Chr1	531041	531042	T>G
Chr1	531056	531057	T>C
Chr1	531246	531247	A>G
Chr1	531366	531367	A>T
Chr1	531855	531856	A>G
Chr1	531909	531910	G>A
Chr1	531946	531947	G>A
Chr1	531954	531955	T>C
Chr1	531999	532000	G>T
Chr1	532047	532048	G>T
Chr1	532167	532168	G>A
Chr1	532188	532189	G>T
Chr1	532353	532354	T>A
Chr1	533280	533281	C>G
Chr1	533460	533461	C>T
Chr1	533469	533470	C>A
Chr1	533478	533479	T>G
Chr1	533605	533606	T>G
Chr1	533646	533647	C>T
Chr1	533836	533837	G>A
Chr1	534071	534072	G>T
Chr1	534143	534144	C>T
Chr1	534194	534195	G>T
Chr1	534213	534214	A>G
Chr1	534335	534336	C>G
Chr1	534491	534492	G>T
Chr1	534674	534675	T>A
Chr1	534682	534683	T>C
Chr1	534683	534684	G>T
Chr1	534835	534836	C>T
Chr1	535238	535239	A>G
Chr1	535271	535272	T>A
Chr1	535413	535414	T>C
Chr1	535425	535426	A>T
Chr1	535433	535434	T>G
Chr1	535459	535460	A>T
Chr1	535815	535816	T>G
Chr1	535823	535824	A>T
Chr1	535995	535996	G>T
Chr1	536191	536192	A>C
Chr1	536465	536466	G>C
Chr1	536474	536475	G>A
Chr1	536563	536564	A>T
Chr1	536620	536621	G>A
Chr1	536702	536703	A>C
Chr1	537099	537100	T>G
Chr1	537105	537106	G>C
Chr1	537258	537259	T>A
Chr1	537548	537549	G>A
Chr1	539993	539994	A>T
Chr1	540426	540427	T>G
Chr1	540511	540512	C>T
Chr1	540995	540996	G>A
Chr1	541076	541077	A>G
Chr1	542162	542163	T>G
Chr1	544067	544068	C>T
Chr1	544202	544203	T>G
Chr1	544265	544266	T>A
Chr1	544341	544342	C>T
Chr1	544812	544813	C>T
Chr1	545184	545185	A>G
Chr1	545852	545853	T>A
Chr1	545855	545856	A>T
Chr1	546353	546354	G>A
Chr1	546489	546490	T>A
Chr1	546683	546684	T>A
Chr1	546717	546718	G>T
Chr1	548283	548284	A>G
Chr1	548498	548499	G>T
Chr1	549058	549059	A>G
Chr1	550164	550165	C>A
Chr1	550527	550528	G>A
Chr1	550703	550704	G>A
Chr1	550933	550934	A>C
Chr1	551008	551009	C>G
Chr1	551250	551251	T>C
Chr1	552189	552190	T>A
Chr1	552401	552402	A>G
Chr1	552720	552721	T>C
Chr1	553737	553738	A>G
Chr1	553885	553886	C>T
Chr1	554100	554101	T>A
Chr1	554143	554144	G>A
Chr1	554409	554410	G>A
Chr1	554595	554596	A>G
Chr1	554723	554724	T>A
Chr1	554727	554728	T>G
Chr1	554736	554737	C>A
Chr1	554821	554822	T>C
Chr1	554904	554905	T>A
Chr1	555250	555251	G>A
Chr1	555462	555463	A>T
Chr1	555709	555710	A>T
Chr1	556177	556178	C>T
Chr1	556321	556322	A>T
Chr1	556431	556432	C>T
Chr1	556498	556499	T>A
Chr1	556580	556581	A>T
Chr1	556813	556814	A>T
Chr1	556918	556919	A>T
Chr1	556959	556960	G>A
Chr1	557015	557016	T>A
Chr1	557029	557030	A>T
Chr1	558219	558220	A>G
Chr1	558704	558705	T>A
Chr1	558864	558865	T>A
Chr1	559576	559577	C>G
Chr1	559582	559583	A>G
Chr1	559835	559836	T>C
Chr1	560100	560101	C>T
Chr1	560127	560128	C>T
Chr1	560479	560480	T>C
Chr1	560550	560551	A>T
Chr1	560790	560791	A>T
Chr1	561865	561866	A>G
Chr1	562396	562397	T>C
Chr1	562400	562401	T>C
Chr1	562760	562761	C>T
[truncated: 617,478+ more rows]
