# Supplementary material for: Natural epigenetic polymorphisms lead to intraspecific variation in Arabidopsis gene imprinting
Source: eLife. 2014 Jul 3;3:e03198. doi: 10.7554/eLife.03198 (PMC4115658; doi:10.7554/eLife.03198)
Supplement: Supplementary file 3. — Script to classify mRNA-seq reads by strain. DOI: http://dx.doi.org/10.7554/eLife.03198.037 [file elife-03198-supp3.pl]

#! /usr/bin/perl -w

###
###  Process a TAIR10 (Col-mapped) TopHat SAM file to identify reads from reference strain or from other strain
###
###  George Bell, BaRC
###

# Testing
# cd /nfs/BaRC_Public/Gehring_Lab/Mary_strain_classification
# ./classify_tophat_reads_by_strain.pl  Sample_tophat_mapped_reads.sam SALK_Cvi_SNPs_barc.bed

# $VN = "1.0: 8 March 2013";
# $VN = "1.1: 22 March 2013";	# Add creation of SNP counts
# $VN = "1.3: 26 April 2013";	# Add reference and other genome names as inputs
$VN = "1.4: 1 May 2013";	# Change non-numerical chromosome names to ChrC and ChrM in header

# Should we convert output files to BAM, sort, and index?
# 1 if yes; 0 if no
# $makeBamSortIndex = 0;
$makeBamSortIndex = 1;

if (! $ARGV[3])
{
	print STDERR "\nProcess a TAIR10 (Col-mapped) TopHat SAM file to identify reads from the reference or another strain.\n\n";
	print STDERR "Version: $VN\n\n";
	print STDERR "USAGE: $0 input.sam SNPfile refGenome otherGenome\n";
	print STDERR "Ex:    $0 input.sam SALK_Cvi_SNPs_barc.bed Col Cvi\n\n";
	print STDERR "  Four SAM-format output files (with same data as input) include 3 additional fields:\n";
	print STDERR "    - Number of positions that support read being refGenome (column 17, ex: RE:i:1)\n";
	print STDERR "    - Number of positions that support read being otherGenome (column 18, ex: OT:i:2)\n";
	print STDERR "    - STrain summary: ST:Z:refGenome, ST:Z:otherGenome, ST:Z:NE, or ST:Z:both (column 19)\n";
	print STDERR "      where ST:Z:NE means no evidence for either, and ST:Z:both means evidence for both\n";
	print STDERR "  Note: these CIGAR operations are interpreted: M N D I\n";
	print STDERR "  SNPfile needs to list reference allele first, followed by that of other strain\n";
	print STDERR "  A file of counts by SNP (for assayed SNPs) is also created.\n";
	print STDERR "  SAM files are then converted to BAM (adding a generic TAIR10 header if needed), sorted, and indexed.\n\n";
	exit;
}

$sam =  $ARGV[0];
$snps = $ARGV[1];
$refGenomeName = $ARGV[2];
$otherGenomeName = $ARGV[3];

print STDERR "Reading SNP file ($snps)....\n";
open (SNPS, $snps) || die "Cannot open $snps (SNPs file) for reading: $!";
while (<SNPS>)
{
	# Chr1	28	29	C>T
	# Chr1	33	34	G>A
	# Chr4	13038596	13038597	A>G

	chomp;
	($chr, $start, $end, $change) = split /\t/, $_;
	
	# Prevent BED OBOB
	$start = $end;
	
	$ref = $change;
	$ref =~ s/>.+//;
	
	$other = $change;
	$other =~ s/.+>//;
	
	$chrPos2ref{$chr}{$start} = $ref;
	$chrPos2other{$chr}{$start} = $other;
}

$refSam = $sam;
if ($refSam =~ /\.sam$/i) { $refSam =~ s/\.sam$/.$refGenomeName.sam/i; } else { $refSam = "$refSam.$refGenomeName.sam"; }
$otherSam = $sam;
if ($otherSam =~ /\.sam$/i) { $otherSam =~ s/\.sam$/.$otherGenomeName.sam/i; } else { $otherSam = "$otherSam.$otherGenomeName.sam"; }
$neitherSam = $sam;
if ($neitherSam =~ /\.sam$/i) { $neitherSam =~ s/\.sam$/.neither.sam/i; } else { $neitherSam = "$neitherSam.neither.sam"; }
$bothSam = $sam;
if ($bothSam =~ /\.sam$/i) { $bothSam =~ s/\.sam$/.both.sam/i; } else { $bothSam = "$bothSam.both.sam"; }


# Create output files
print STDERR "Creating output files:\n  $refSam\n  $otherSam\n  $neitherSam\n  $bothSam\n";
open (REF, ">$refSam") || die "Cannot create $refSam for writing: $!";
open (OTHER, ">$otherSam") || die "Cannot create $otherSam for writing: $!";
open (NEITHER, ">$neitherSam") || die "Cannot create $neitherSam for writing: $!";
open (BOTH, ">$bothSam") || die "Cannot create $bothSam for writing: $!";

print STDERR "Reading SAM file ($sam) and classifying reads by strain....\n";
open (SAM, $sam) || die "Cannot open $sam (SAM file) for reading: $!";
while (<SAM>)
{
	$sawPDheader = 0;
	
	if ($. == 1 && ! /^@/)
	{
		# No header => let's add one
		$header = getHeader();
		
		print REF $header;
		print OTHER $header;
		print NEITHER $header;
		print BOTH $header;
		
		print STDERR "Generic TAIR10 header has been added to all output files.\n";
	}

	# Header lines: Print these in all output files
	elsif (/^@/)
	{
		if (/^\@PG/ && ! $sawPDheader)
		{
			print REF "\@PG\tID:StrainClassification\tVN:$VN\tCL:$0 $sam $snps\n";
			print OTHER "\@PG\tID:StrainClassification\tVN:$VN\tCL:$0 $sam $snps\n";
			print NEITHER "\@PG\tID:StrainClassification\tVN:$VN\tCL:$0 $sam $snps\n";
			print BOTH "\@PG\tID:StrainClassification\tVN:$VN\tCL:$0 $sam $snps\n";
			$sawPDheader = 1;
		}
		
		print REF $_;
		print OTHER $_;
		print NEITHER $_;
		print BOTH $_;
	}
	else
	{
		chomp;
		@f = split /\t/, $_;

		# Count the number of nts that support this read being reference or other strain
		$numPosRefEvidence = 0;
		$numPosOtherEvidence = 0;

		# $readID = $f[0];
		$chr = $f[2];
		$readStartPos = $f[3] - 1;
		$read = $f[9];

		$cigar = $f[5];

		# XX:Z:18C2C29C3C19C2CC
		# XX:Z:12C2C29C3C19C2CC6
		# XX:Z:12C2C1T27C3C19C2CC6
		
		# 80M
		# 15M503N25M
		# 15M516N25M
		# 15M5886N25M

		# print "CIGAR = $cigar\t";

		# Put spaces around numbers
		$cigar =~ s/(\d+)/ $1 /g;

		# Put spaces around nts
		$cigar =~ s/([A-Z])/ $1 /g;
		
		# Delete the first space
		$cigar =~ s/^ //;

		# Split parts of XX field
		@cigar = split /\s+/, $cigar;

		# print "CIGAR (SPLIT) = @cigar (last index = $#cigar)\n";

		$currentGenomePos = $readStartPos;
		$currentReadPos = 0;

		for ($j = 0; $j <= $#cigar; $j += 2)
		{
			$x = $cigar[$j];
			$next = $j+1;
			$type = $cigar[$next];

			# print "Doing *$x* *$type* (i=$j line =$.)\n";
			
			# Exact match interval
			if ($x =~ /(\d+)/ && $type eq "M")
			{
				$matchIntervalWidth = $1;
				
				# print "Doing *$x* *$type* (i=$i line =$. last array index = $#cigar)\n";

				for ($i = 1; $i <= $matchIntervalWidth; $i++)
				{
					$currentGenomePos++;
					$currentReadPos++;

					$readNt = substr($read, $currentReadPos-1, 1);

					if ($chrPos2ref{$chr}{$currentGenomePos} && $readNt eq $chrPos2ref{$chr}{$currentGenomePos})
					{
						# print "$readID\t$currentGenomePos\t$currentReadPos\t$readNt\tMatches Ref at this SNP (CIGAR pos $j)\n";
						$numPosRefEvidence++;
						
						# Give this SNP one read count
						$chrPos2refCounts{$chr}{$currentGenomePos}++;
					}
					elsif ($chrPos2other{$chr}{$currentGenomePos} && $readNt eq $chrPos2other{$chr}{$currentGenomePos})
					{
						# print "$readID\t$currentGenomePos\t$currentReadPos\t$readNt\tMatches Other at this SNP (CIGAR pos $j)\n";
						$numPosOtherEvidence++;
						
						# Give this SNP one read count
						$chrPos2otherCounts{$chr}{$currentGenomePos}++;
					}
					elsif ($chrPos2ref{$chr}{$currentGenomePos})
					{
						# Give this SNP (matching neither allele) one read count
						$chrPos2newSNVCounts{$chr}{$currentGenomePos}++;
					}
				}

				# $currentGenomePos += $1;
				# $currentReadPos += $1;
			}
			# Gap (skip over reference)
			elsif ($x =~ /(\d+)/ && ($type eq "N"))
			{
				$gapIntervalWidth = $1;
				$currentGenomePos += $gapIntervalWidth;
				
				# print "${x}N: Skip of $gapIntervalWidth nt in genome\n";

				# $currentGenomePos += $1;
				# $currentReadPos += $1;
				# print "$readID\t$currentGenomePos\t$genomeNt\t$currentReadPos\t$readNt";
			}
			elsif ($x =~ /(\d+)/ && $type eq "I")	# Extra nt(s) in read => skip over them in read
			{
				$gapIntervalWidth = $1;
				$currentReadPos += $gapIntervalWidth;
				# print "${x}I: Short skip of $gapIntervalWidth nt in read\n";
			}
			elsif ($x =~ /(\d+)/ && $type eq "D")	# Missing nt(s) in read => skip over them in genome
			{
				$gapIntervalWidth = $1;
				$currentGenomePos += $gapIntervalWidth;
				# print "${x}D: Short skip of $gapIntervalWidth nt in genome\n";
			}
			else
			{
				print STDERR "WARNING: Cannot figure out this CIGAR string: *$x* *$type* (i=$i line =$.)\n";
			}
		}

		if ($numPosRefEvidence && ! $numPosOtherEvidence)
		{
			# print "$readID is clearly from Ref (n=$numPosRefEvidence)\n";
			$source = "ref";
			
			print REF "$_\tRE:i:$numPosRefEvidence\tOT:i:$numPosOtherEvidence\tST:Z:$source\n";
		}
		elsif ($numPosOtherEvidence && ! $numPosRefEvidence)
		{
			# print "$readID is clearly from Other (n=$numPosOtherEvidence)\n";
			$source = "other";
			print OTHER "$_\tRE:i:$numPosRefEvidence\tOT:i:$numPosOtherEvidence\tST:Z:$source\n";
		}	
		elsif ($numPosOtherEvidence && $numPosRefEvidence)
		{
			# print "$readID has conflicting evidence (Ref=${numPosRefEvidence}; Other=$numPosOtherEvidence)\n";
			$source = "both";
			print BOTH "$_\tRE:i:$numPosRefEvidence\tOT:i:$numPosOtherEvidence\tST:Z:$source\n";
		}
		else
		{
			# print "$readID could be Ref or Other\n";
			$source = "NE";
			print NEITHER "$_\tRE:i:$numPosRefEvidence\tOT:i:$numPosOtherEvidence\tST:Z:$source\n";
		}
	}
}

print STDERR "Finished classifying reads by strain.\n";


if ($makeBamSortIndex)
{
	print STDERR "Converting four output files to BAM, sorting, and indexing....\n";
	convertToBamSortIndex();
	
	print STDERR "\nAll done -- made BAMs and sorted and indexed them.\n\n";
}

# Go through and print out counts per SNP
# $chrPos2ref{$chr}{$currentGenomePos}

$snpCounts = $sam;
if ($snpCounts =~ /\.sam$/i) { $snpCounts =~ s/\.sam$/.SNP_counts.txt/i; } else { $snpCounts = "$refSam.SNP_counts.txt"; }

open (SNP_REUNTS, ">$snpCounts") || die "Cannot create $snpCounts for writing: $!";
print STDERR "Creating $snpCounts...\n";

print SNP_REUNTS "SNP_chr\tSNP_position\t$refGenomeName\t$otherGenomeName\t${refGenomeName}_counts\t${otherGenomeName}_counts\tNovel_variant_counts\n";

for $chr ( sort keys %chrPos2ref)
{
    for $start ( sort { $a <=> $b } keys %{ $chrPos2ref{$chr} } ) 
    {
    	# Only print out SNPs that we see
    	if ($chrPos2refCounts{$chr}{$start} || $chrPos2otherCounts{$chr}{$start} || $chrPos2newSNVCounts{$chr}{$start})
    	{    
			if (! $chrPos2refCounts{$chr}{$start}) { $chrPos2refCounts{$chr}{$start} = 0; } 
			if (! $chrPos2otherCounts{$chr}{$start}) { $chrPos2otherCounts{$chr}{$start} = 0; } 
			if (! $chrPos2newSNVCounts{$chr}{$start}) { $chrPos2newSNVCounts{$chr}{$start} = 0; } 

			print SNP_REUNTS "$chr\t$start\t$chrPos2ref{$chr}{$start}\t$chrPos2other{$chr}{$start}\t$chrPos2refCounts{$chr}{$start}\t$chrPos2otherCounts{$chr}{$start}\t$chrPos2newSNVCounts{$chr}{$start}\n";
		}
    }
}

#######################################  subroutines  #######################################

sub convertToBamSortIndex
{
	$refBam = $refSam;
	$refBam =~ s/\.sam$/.bam/;
	$refBamSortedPrefix = "$refBam.sorted";
	$refBamSorted = "$refBamSortedPrefix.bam";
	`samtools view -bS $refSam > $refBam`;
	`samtools sort $refBam $refBamSortedPrefix`;
	`mv -f $refBamSorted $refBam`;
	`samtools index $refBam`;

	$otherBam = $otherSam;
	$otherBam =~ s/\.sam$/.bam/;
	$otherBamSortedPrefix = "$otherBam.sorted";
	$otherBamSorted = "$otherBamSortedPrefix.bam";
	`samtools view -bS $otherSam > $otherBam`;
	`samtools sort $otherBam $otherBamSortedPrefix`;
	`mv -f $otherBamSorted $otherBam`;
	`samtools index $otherBam`;

	$neitherBam = $neitherSam;
	$neitherBam =~ s/\.sam$/.bam/;
	$neitherBamSortedPrefix = "$neitherBam.sorted";
	$neitherBamSorted = "$neitherBamSortedPrefix.bam";
	`samtools view -bS $neitherSam > $neitherBam`;
	`samtools sort $neitherBam $neitherBamSortedPrefix`;
	`mv -f $neitherBamSorted $neitherBam`;
	`samtools index $neitherBam`;

	$bothBam = $bothSam;
	$bothBam =~ s/\.sam$/.bam/;
	$bothBamSortedPrefix = "$bothBam.sorted";
	$bothBamSorted = "$bothBamSortedPrefix.bam";
	`samtools view -bS $bothSam > $bothBam`;
	`samtools sort $bothBam $bothBamSortedPrefix`;
	`mv -f $bothBamSorted $bothBam`;
	`samtools index $bothBam`;
}

sub getHeader
{
return
"\@HD	VN:1.0	SO:unknown
\@SQ	SN:Chr1	LN:30427671
\@SQ	SN:Chr2	LN:19698289
\@SQ	SN:Chr3	LN:23459830
\@SQ	SN:Chr4	LN:18585056
\@SQ	SN:Chr5	LN:26975502
\@SQ	SN:ChrC	LN:154478
\@SQ	SN:ChrM	LN:366924
\@PG	ID:Generic_TAIR10_header\n";
}
